# Supplementary material for: Phase regulation enabling dense polymer-based composite electrolytes for solid-state lithium metal batteries
Source: Nat Commun. 2023 Oct 9;14:6296. doi: 10.1038/s41467-023-41808-3 (PMC10562402; doi:10.1038/s41467-023-41808-3)
Supplement: Supplementary file 3 — Source Data [file 41467_2023_41808_MOESM3_ESM.zip]

Archive with 5 entries (4 files):
- Source Data/Source Data Fig. 1.xlsx
- Source Data/Source Data Fig. 2.xlsx
- Source Data/Source Data Fig. 3.xlsx
- Source Data/Source Data Fig. 4.xlsx
- Source Data/
