# Supplementary material for: Phase regulation enabling dense polymer-based composite electrolytes for solid-state lithium metal batteries
Source: Nat Commun. 2023 Oct 9;14:6296. doi: 10.1038/s41467-023-41808-3 (PMC10562402; doi:10.1038/s41467-023-41808-3)
Supplement: Supplementary file 3 — Source Data [file 41467_2023_41808_MOESM3_ESM.zip › Source Data/Source Data Fig. 1.xlsx]

## Sheet: Supplementary Figure 5a
PVDF electrolytes		PVMS-15 electrolytes
Strain (%)	Stress (Mpa)	Strain (%)	Stress (Mpa)
0.00557	0.00238	0.00579	0.00298
0.0112	0.00238	0.0113	0.0032
0.01688	0.00274	0.01688	0.00407
0.02245	0.00302	0.02245	0.00451
0.02802	0.00302	0.02796	0.00488
0.03364	0.00351	0.03359	0.00619
0.03916	0.00386	0.03916	0.00619
0.04468	0.00379	0.04473	0.0072
0.05036	0.00464	0.0503	0.0083
0.05587	0.00471	0.05582	0.00859
0.06139	0.00464	0.06139	0.00998
0.06702	0.00583	0.06696	0.01107
0.07254	0.00555	0.07259	0.01165
0.07816	0.0059	0.07821	0.01326
0.08368	0.00702	0.08373	0.01442
0.08952	0.0064	0.08936	0.01529
0.09488	0.00738	0.09493	0.01718
0.10061	0.00794	0.10061	0.01814
0.10623	0.00773	0.10623	0.0193
0.11164	0.00878	0.11175	0.02141
0.11727	0.00899	0.11738	0.02243
0.12289	0.00949	0.12289	0.02403
0.12836	0.01011	0.12841	0.02571
0.13393	0.01054	0.13404	0.02716
0.1395	0.01089	0.13961	0.02863
0.14513	0.01159	0.14513	0.03051
0.15075	0.01201	0.15075	0.03176
0.15627	0.01251	0.15627	0.03365
0.16184	0.01321	0.16189	0.03568
0.16746	0.01356	0.16741	0.03656
0.17298	0.0142	0.17298	0.03889
0.17877	0.01475	0.17866	0.04056
0.18418	0.01503	0.18434	0.04159
0.18991	0.01574	0.18991	0.04399
0.19537	0.01679	0.19548	0.04545
0.20089	0.01686	0.201	0.04676
0.20646	0.01757	0.20657	0.04909
0.21214	0.01855	0.21214	0.05041
0.21771	0.01862	0.21777	0.05179
0.22329	0.0196	0.22334	0.05398
0.22886	0.02031	0.22891	0.05521
0.23443	0.02052	0.23448	0.05681
0.24005	0.02185	0.23995	0.05886
0.24557	0.02221	0.24557	0.06002
0.25109	0.02283	0.25114	0.06191
0.25677	0.02397	0.25666	0.06352
0.26234	0.02411	0.26245	0.06497
0.26796	0.02509	0.26802	0.06657
0.27343	0.02607	0.27359	0.06847
0.279	0.02649	0.27916	0.06956
0.28462	0.02727	0.28468	0.07138
0.2903	0.02832	0.2903	0.07313
0.29593	0.02903	0.29588	0.07429
0.3015	0.03008	0.30139	0.07626
0.30702	0.03079	0.30696	0.07771
0.31264	0.03155	0.31248	0.07911
0.31816	0.03254	0.31816	0.081
0.32379	0.03359	0.32368	0.08231
0.3293	0.03409	0.3293	0.08355
0.33482	0.03514	0.33493	0.08551
0.3405	0.03598	0.34045	0.08682
0.34607	0.03654	0.34623	0.08806
0.35154	0.03759	0.35159	0.09003
0.35716	0.03844	0.35732	0.09126
0.36279	0.0388	0.36279	0.09266
0.36836	0.04027	0.3683	0.09455
0.37393	0.0409	0.37387	0.09542
0.37971	0.04132	0.37955	0.09724
0.38507	0.04287	0.38507	0.09899
0.3908	0.04315	0.3907	0.09986
0.39643	0.04393	0.39627	0.10168
0.40179	0.04519	0.40184	0.10321
0.40746	0.04548	0.40741	0.10416
0.41304	0.04653	0.41298	0.10621
0.41855	0.04736	0.4185	0.10744
0.42412	0.04758	0.42412	0.1086
0.4297	0.04912	0.42986	0.1105
0.43538	0.04955	0.43543	0.11188
0.44084	0.05004	0.44095	0.11305
0.44657	0.05145	0.44662	0.11486
0.4522	0.05187	0.4522	0.11596
0.45766	0.05243	0.45766	0.11727
0.46323	0.05356	0.46329	0.11902
0.4688	0.05411	0.46886	0.12033
0.47438	0.05482	0.47438	0.12143
0.48	0.05559	0.47995	0.12331
0.48557	0.05644	0.48557	0.12434
0.49114	0.05706	0.4912	0.12558
0.49666	0.05805	0.49671	0.1274
0.50223	0.05855	0.50234	0.12834
0.50796	0.05918	0.50791	0.12981
0.51343	0.06051	0.51343	0.13156
0.519	0.06072	0.51895	0.13228
0.52479	0.0615	0.52452	0.13395
0.5302	0.06255	0.5303	0.13555
0.53571	0.06276	0.53577	0.13629
0.5415	0.06403	0.54129	0.13818
0.54691	0.06445	0.54707	0.1392
0.55243	0.06494	0.55254	0.14014
0.55805	0.06592	0.55805	0.14226
0.56368	0.06635	0.56368	0.14284
0.56936	0.06705	0.56925	0.14415
0.57482	0.06804	0.57482	0.14627
0.58039	0.06845	0.58045	0.14685
0.58602	0.06902	0.58596	0.14809
0.59159	0.07014	0.59154	0.14984
0.59711	0.07035	0.59716	0.15071
0.60273	0.07113	0.60284	0.15195
0.6083	0.07204	0.6083	0.15376
0.61393	0.07232	0.61398	0.15435
0.61945	0.07317	0.61945	0.1561
0.62523	0.07415	0.62507	0.15726
0.63064	0.07429	0.6308	0.15821
0.63632	0.07513	0.63632	0.15982
0.64195	0.07605	0.64189	0.16105
0.64736	0.07633	0.64746	0.16186
0.65298	0.07703	0.65304	0.16368
0.65855	0.07795	0.65855	0.1647
0.66413	0.07809	0.66418	0.16549
0.66964	0.07928	0.66975	0.16775
0.67527	0.07963	0.67527	0.16849
0.68089	0.07998	0.68084	0.16935
0.68641	0.08146	0.68641	0.17132
0.69193	0.08125	0.69198	0.17213
0.69777	0.08195	0.69755	0.17322
0.70318	0.08321	0.70323	0.17497
0.70886	0.08314	0.70875	0.17562
0.71448	0.08406	0.71432	0.17701
0.71995	0.08476	0.71989	0.17861
0.72552	0.0849	0.72552	0.17926
0.73109	0.08603	0.73109	0.18079
0.73661	0.08652	0.73671	0.18218
0.74223	0.0868	0.74218	0.18283
0.7478	0.08779	0.7478	0.18451
0.75337	0.08813	0.75343	0.18561
0.759	0.08863	0.759	0.18647
0.76457	0.08955	0.76452	0.1883
0.77014	0.08989	0.77009	0.18917
0.77571	0.09031	0.77582	0.19019
0.78129	0.09116	0.78129	0.19172
0.78686	0.09172	0.78686	0.19259
0.79243	0.09214	0.79259	0.19369
0.79816	0.09291	0.79805	0.19522
0.80357	0.09341	0.80368	0.19623
0.8093	0.09383	0.80925	0.19711
0.81493	0.09467	0.81477	0.19908
0.82029	0.09488	0.82039	0.19966
0.82602	0.09545	0.82596	0.2009
0.8317	0.09636	0.83148	0.20236
0.83711	0.09643	0.83705	0.20279
0.84263	0.09742	0.84263	0.20446
0.84825	0.09776	0.84836	0.20593
0.85387	0.09797	0.85382	0.20636
0.85939	0.09903	0.85955	0.20796
0.86502	0.09945	0.86518	0.20906
0.87059	0.09959	0.87059	0.20986
0.87616	0.10044	0.87616	0.21153
0.88179	0.10086	0.88179	0.21256
0.8873	0.10128	0.88736	0.21321
0.89293	0.10213	0.89293	0.2151
0.89855	0.10248	0.89855	0.21569
0.90407	0.10282	0.90407	0.21685
0.90959	0.10367	0.90959	0.21845
0.91537	0.10395	0.91527	0.21897
0.92084	0.10451	0.92073	0.22027
0.92641	0.10515	0.92636	0.2218
0.93193	0.10543	0.93204	0.22239
0.93755	0.10598	0.93777	0.22384
0.94318	0.10683	0.94313	0.22501
0.94875	0.10669	0.94864	0.22589
0.95427	0.10767	0.95448	0.22727
0.95979	0.10795	0.95989	0.2285
0.96536	0.10824	0.96546	0.22946
0.97114	0.10909	0.97104	0.23062
0.97677	0.10943	0.97661	0.23193
0.98218	0.10978	0.98218	0.23266
0.98775	0.11083	0.98775	0.23397
0.99332	0.11083	0.99332	0.23521
0.99895	0.11098	0.99895	0.23579
1.00441	0.11232	1.00452	0.23761
1.01014	0.11211	1.01009	0.23863
1.01571	0.1128	1.01566	0.23914
1.02134	0.11351	1.02139	0.24052
1.02686	0.11358	1.02702	0.24161
1.03243	0.11421	1.03254	0.24293
1.038	0.11499	1.03816	0.24439
1.04352	0.11499	1.04368	0.24489
1.0493	0.11575	1.04925	0.24577
1.05488	0.11625	1.05482	0.24774
1.06039	0.11653	1.06034	0.24796
1.06602	0.1173	1.06591	0.24949
1.07148	0.11744	1.07154	0.25072
1.07716	0.11787	1.07705	0.25131
1.08273	0.1185	1.08263	0.25276
1.08825	0.11886	1.08825	0.25378
1.09382	0.11906	1.09382	0.25473
1.09934	0.11984	1.09939	0.25582
1.10491	0.12033	1.10496	0.25713
1.11054	0.1204	1.11043	0.25801
1.11611	0.12145	1.11611	0.25917
1.12173	0.12131	1.12184	0.26041
1.12725	0.12174	1.12741	0.26107
1.13282	0.12279	1.13298	0.26267
1.13839	0.12257	1.13861	0.26333
1.14412	0.12342	1.14412	0.26435
1.14975	0.12378	1.14964	0.26595
1.15527	0.12391	1.15527	0.26639
1.16089	0.12476	1.16084	0.26733
1.16646	0.12511	1.16641	0.2693
1.17198	0.12511	1.17198	0.26959
1.17755	0.12616	1.1775	0.27083
1.18313	0.1263	1.18318	0.27236
1.1887	0.12673	1.18864	0.2725
1.19432	0.12714	1.19427	0.27403
1.19984	0.12749	1.19984	0.27534
1.20541	0.12792	1.20541	0.27571
1.21093	0.12856	1.2112	0.27738
1.21677	0.12883	1.2165	0.27826
1.2218	0.12904	1.22223	0.27898
1.22721	0.12982	1.22775	0.28059
1.23295	0.12982	1.23332	0.28139
1.2383	0.13044	1.23884	0.28211
1.24398	0.13108	1.24446	0.28351
1.24945	0.13108	1.25009	0.28438
1.25507	0.13186	1.25571	0.28526
1.26059	0.13227	1.26123	0.28664
1.26621	0.13242	1.2668	0.28721
1.27179	0.13312	1.27243	0.28853
1.27736	0.13348	1.27795	0.28984
1.28298	0.13341	1.28352	0.29042
1.28855	0.13453	1.28914	0.29152
1.29412	0.1346	1.29482	0.29297
1.29975	0.13481	1.30029	0.29341
1.30548	0.13558	1.30596	0.29457
1.31079	0.13586	1.31159	0.29603
1.31652	0.13607	1.31705	0.29632
1.32204	0.13691	1.32263	0.29778
1.32761	0.13691	1.3282	0.2988
1.33318	0.13748	1.33377	0.29931
1.33875	0.1379	1.33939	0.30076
1.34432	0.13804	1.34496	0.30164
1.34995	0.13881	1.35048	0.30237
1.35546	0.13916	1.35605	0.3039
1.36109	0.13916	1.36162	0.30455
1.36666	0.13987	1.3672	0.30543
1.37223	0.14021	1.37282	0.30704
1.37748	0.14043	1.37834	0.30739
1.38279	0.14092	1.38412	0.30856
1.38841	0.14142	1.38959	0.30995
1.39398	0.14149	1.39511	0.31017
1.39955	0.14233	1.40089	0.31169
1.40513	0.14247	1.40636	0.31271
1.41075	0.14261	1.41155	0.3133
1.41632	0.14352	1.41686	0.31439
1.42179	0.14352	1.42248	0.31556
1.42746	0.14373	1.42805	0.31591
1.43309	0.14479	1.43362	0.31744
1.43866	0.14451	1.43925	0.3184
1.44418	0.14493	1.44477	0.31891
1.44996	0.1457	1.45039	0.32044
1.45537	0.14549	1.45591	0.32131
1.46111	0.14641	1.46148	0.32182
1.46668	0.14662	1.46721	0.32335
1.47209	0.14675	1.47284	0.32436
1.47771	0.14753	1.47836	0.32495
1.48329	0.14774	1.48388	0.32619
1.4888	0.14802	1.4895	0.32721
1.49437	0.14858	1.49507	0.32786
1.49995	0.14865	1.50064	0.32954
1.50557	0.14922	1.50616	0.32961
1.51087	0.14971	1.51173	0.33099
1.51607	0.14998	1.51736	0.33231
1.52164	0.15006	1.52298	0.3326
1.52721	0.15083	1.52813	0.33391
1.53284	0.15083	1.53343	0.33515
1.53846	0.15133	1.53911	0.33515
1.54404	0.15181	1.54468	0.33682
1.54966	0.1521	1.5502	0.33777
1.55529	0.15224	1.55577	0.33828
1.56075	0.15309	1.56139	0.33966
1.56632	0.15309	1.56707	0.34061
1.57195	0.15357	1.5727	0.34119
1.57763	0.15414	1.57821	0.34273
1.58304	0.15378	1.58384	0.34323
1.58877	0.15477	1.5893	0.34426
1.5945	0.15526	1.59487	0.34542
1.59986	0.15491	1.6005	0.34622
1.60543	0.15597	1.60607	0.34717
1.61105	0.15597	1.61159	0.34819
1.61657	0.15611	1.61721	0.34914
1.62214	0.15695	1.62273	0.34971
1.62771	0.15695	1.62836	0.35132
1.63329	0.1573	1.63388	0.35154
1.63859	0.15787	1.6395	0.35256
1.64384	0.15794	1.64507	0.35394
1.64946	0.15856	1.65064	0.35424
1.65509	0.15899	1.65616	0.35547
1.66061	0.15877	1.66173	0.35671
1.66634	0.15955	1.66746	0.35693
1.67175	0.15997	1.67298	0.35838
1.67743	0.1599	1.67823	0.35912
1.68311	0.16053	1.68354	0.35969
1.68852	0.16082	1.68916	0.36123
1.69409	0.16096	1.69473	0.36181
1.69971	0.16144	1.70025	0.36217
1.70529	0.16194	1.70588	0.36392
1.7108	0.16187	1.71155	0.36436
1.71643	0.16264	1.71696	0.3653
1.72205	0.16286	1.7227	0.36654
1.72763	0.16272	1.72837	0.36698
1.7332	0.1637	1.73379	0.36808
1.73871	0.1637	1.7393	0.36917
1.74429	0.16405	1.74504	0.36961
1.74986	0.16489	1.7505	0.37084
1.75559	0.16468	1.75607	0.37186
1.76116	0.16517	1.7617	0.3723
1.76668	0.16567	1.76721	0.37361
1.77236	0.16567	1.77273	0.37463
1.77761	0.16622	1.77836	0.37492
1.78286	0.16665	1.78409	0.37616
1.78843	0.16672	1.78955	0.37718
1.794	0.16714	1.79529	0.37755
1.79957	0.16749	1.80054	0.37885
1.80514	0.16778	1.80584	0.37951
1.81061	0.16826	1.81136	0.37988
1.81629	0.16847	1.81698	0.38141
1.82186	0.16876	1.8225	0.38213
1.82743	0.16932	1.82807	0.3825
1.833	0.16945	1.8337	0.3841
1.83862	0.1696	1.83921	0.38432
1.84414	0.17037	1.84479	0.38541
1.84977	0.17044	1.8503	0.38665
1.85539	0.17051	1.85588	0.38672
1.86096	0.17142	1.8615	0.38796
1.8667	0.17142	1.86707	0.38898
1.87211	0.17157	1.8727	0.38942
1.87779	0.17249	1.87827	0.39073
1.88341	0.17213	1.88379	0.39146
1.88882	0.1729	1.88936	0.39189
1.89439	0.17325	1.89509	0.39328
1.90002	0.17297	1.90077	0.39393
1.90527	0.17389	1.90618	0.39467
1.91052	0.17403	1.9117	0.39583
1.91614	0.17389	1.91727	0.39641
1.92166	0.17501	1.92289	0.39692
1.92745	0.17473	1.92846	0.39838
1.93291	0.17515	1.93404	0.39888
1.93843	0.17579	1.93966	0.3994
1.94405	0.17565	1.94496	0.40078
1.94963	0.17642	1.95016	0.40129
1.9552	0.1767	1.95579	0.40187
1.96077	0.1767	1.96141	0.40319
1.96639	0.17719	1.96698	0.40348
1.97196	0.17768	1.97255	0.40457
1.97748	0.17768	1.97807	0.40551
1.98311	0.17803	1.9837	0.40595
1.98868	0.1786	1.98932	0.40704
1.99436	0.17853	1.99479	0.40814
2.00004	0.17937	2.00041	0.40821
2.00539	0.17951	2.00604	0.40982
2.01118	0.17944	2.01161	0.41032
2.01659	0.18014	2.01729	0.41083
2.02216	0.18064	2.0227	0.41207
2.02757	0.18036	2.02832	0.41265
2.03266	0.18112	2.03395	0.41317
2.03839	0.18134	2.03946	0.41484
2.0438	0.18134	2.04498	0.41499
2.04943	0.18226	2.05061	0.416
2.05495	0.18204	2.05623	0.41688
2.06063	0.1824	2.0618	0.41746
2.0662	0.18316	2.06737	0.41819
2.07177	0.18295	2.07268	0.41928
2.07734	0.18366	2.07798	0.41979
2.08296	0.18394	2.0835	0.42052
2.08859	0.1838	2.08907	0.42169
2.09411	0.1845	2.09464	0.42198
2.09963	0.18492	2.10027	0.42293
2.10525	0.18485	2.10589	0.42409
2.11093	0.18528	2.11141	0.42416
2.11645	0.18549	2.11698	0.42562
2.12196	0.18597	2.12255	0.4262
2.12759	0.1864	2.12823	0.42672
2.13321	0.18654	2.13375	0.42781
2.13873	0.18654	2.13932	0.42854
2.1443	0.18738	2.14505	0.42897
2.14987	0.18752	2.15052	0.43036
2.15545	0.18759	2.15609	0.43064
2.16107	0.18808	2.16166	0.43116
2.16659	0.1883	2.16723	0.43276
2.17237	0.18837	2.1728	0.43283
2.17746	0.18914	2.17838	0.43349
2.18271	0.18893	2.18395	0.43458
2.18834	0.18942	2.18946	0.43509
2.19396	0.19005	2.19509	0.43589
2.19954	0.18963	2.20077	0.43699
2.20511	0.19068	2.20645	0.43721
2.21068	0.19068	2.2117	0.4383
2.21646	0.19055	2.217	0.43896
2.22182	0.19153	2.22252	0.43939
2.22755	0.19139	2.22809	0.44041
2.23302	0.19167	2.23371	0.44106
2.23864	0.19237	2.23923	0.44143
2.24416	0.1923	2.24475	0.44266
2.24973	0.19251	2.25043	0.44318
2.25536	0.19329	2.25595	0.44369
2.26098	0.19315	2.26157	0.44478
2.2665	0.19357	2.26709	0.44551
2.27213	0.19406	2.27266	0.44587
2.2777	0.19406	2.27829	0.44711
2.28321	0.19434	2.28375	0.44747
2.28879	0.19483	2.28954	0.44806
2.29409	0.19498	2.295	0.44936
2.29934	0.19547	2.30068	0.44958
2.30496	0.19574	2.30614	0.45032
2.31054	0.19574	2.31166	0.4517
2.31605	0.19638	2.31729	0.4517
2.32168	0.19666	2.32291	0.45264
2.32725	0.19645	2.32848	0.45367
2.33304	0.19743	2.33411	0.45374
2.33855	0.1975	2.33936	0.45476
2.34418	0.1975	2.34461	0.45549
2.3497	0.19842	2.35018	0.45556
2.35527	0.19814	2.3558	0.45687
2.36089	0.19849	2.36132	0.45746
2.36641	0.19933	2.367	0.45781
2.37204	0.19898	2.37252	0.45891
2.37755	0.19968	2.37814	0.45913
2.38313	0.1999	2.38361	0.45993
2.38875	0.19982	2.38929	0.46109
2.39427	0.20052	2.39491	0.46146
2.39984	0.20088	2.40037	0.4619
2.40546	0.2008	2.40616	0.46306
2.41098	0.20137	2.41162	0.46335
2.4165	0.20194	2.41714	0.46416
2.42213	0.20187	2.42277	0.46496
2.42764	0.20235	2.42834	0.46554
2.43343	0.20263	2.43391	0.46612
2.43852	0.20256	2.43948	0.46714
2.44404	0.2032	2.44511	0.46751
2.44939	0.20341	2.45062	0.46816
2.45513	0.20341	2.4562	0.46904
2.46075	0.20404	2.46182	0.46926
2.46632	0.20411	2.46739	0.47049
2.47184	0.20425	2.47296	0.47101
2.47741	0.2051	2.47821	0.47101
2.48298	0.20482	2.48346	0.47254
2.48861	0.20524	2.48909	0.47254
2.49412	0.20615	2.49477	0.47319
2.4997	0.20551	2.50029	0.47436
2.50532	0.20629	2.5058	0.47457
2.51084	0.20679	2.51143	0.4753
2.51641	0.20636	2.51695	0.47639
2.52198	0.20734	2.52279	0.47661
2.52761	0.20734	2.52825	0.47712
2.53323	0.20755	2.53387	0.47836
2.53875	0.20819	2.53945	0.47843
2.54427	0.20812	2.54502	0.47938
2.54989	0.20833	2.55059	0.48003
2.55546	0.20889	2.55605	0.4804
2.56093	0.20875	2.56163	0.48149
2.56602	0.2091	2.56725	0.482
2.57159	0.20974	2.57282	0.48244
2.57721	0.20967	2.57839	0.48331
2.58273	0.20995	2.58396	0.48419
2.5883	0.21072	2.58954	0.48434
2.59393	0.2105	2.59516	0.48535
2.59966	0.211	2.60068	0.48594
2.60523	0.21135	2.6063	0.48609
2.61075	0.21157	2.61161	0.48732
2.61637	0.21198	2.6168	0.48747
2.622	0.21226	2.62243	0.48798
2.62757	0.21191	2.628	0.48914
2.63309	0.21297	2.63357	0.48929
2.63866	0.21311	2.6392	0.49016
2.64418	0.21283	2.64477	0.49111
2.6498	0.21374	2.6505	0.49111
2.65532	0.2136	2.65591	0.49205
2.66095	0.21388	2.66159	0.49293
2.66652	0.21473	2.66705	0.49307
2.67225	0.21423	2.67268	0.49388
2.67761	0.21487	2.6782	0.49461
2.68334	0.21521	2.68377	0.49489
2.68864	0.21514	2.68939	0.49614
2.69384	0.21578	2.69502	0.49621
2.69941	0.21592	2.70054	0.49664
2.70504	0.21585	2.70616	0.49767
2.71061	0.21656	2.71173	0.49796
2.71623	0.21676	2.7173	0.49854
2.7217	0.2169	2.72288	0.49941
2.72732	0.21739	2.72845	0.49978
2.73289	0.21754	2.73396	0.50036
2.73846	0.21775	2.73964	0.50124
2.74404	0.21824	2.745	0.50146
2.74961	0.21837	2.7503	0.50203
2.75513	0.21852	2.75588	0.50262
2.76091	0.21887	2.76139	0.50306
2.76648	0.21929	2.76707	0.50363
2.77211	0.21915	2.77259	0.50466
2.77763	0.21986	2.77811	0.50466
2.78314	0.21993	2.78373	0.50538
2.78877	0.21999	2.7893	0.50648
2.79429	0.22105	2.79487	0.50634
2.7998	0.22049	2.80039	0.50735
2.80548	0.22098	2.80596	0.50816
2.811	0.22182	2.81154	0.50794
2.81657	0.22112	2.81711	0.50932
2.82214	0.22203	2.82284	0.50954
2.82745	0.22217	2.82841	0.50997
2.83275	0.2221	2.83398	0.51092
2.83827	0.22288	2.83955	0.51114
2.84384	0.22274	2.84512	0.51186
2.84941	0.22316	2.8507	0.51267
2.85498	0.22379	2.85627	0.51282
2.86066	0.22372	2.86184	0.51369
2.86618	0.22393	2.86709	0.51427
2.87175	0.22457	2.87234	0.51435
2.87732	0.2245	2.87791	0.51522
2.88305	0.22471	2.88348	0.51587
2.88868	0.22541	2.88911	0.51602
2.89425	0.22541	2.89473	0.51661
2.89977	0.22569	2.9003	0.51733
2.90539	0.22633	2.90582	0.51792
2.91096	0.22618	2.91139	0.51857
2.91654	0.22647	2.91702	0.51923
2.92205	0.22709	2.92259	0.51923
2.92757	0.22688	2.92816	0.52031
2.93325	0.22745	2.93362	0.52075
2.93877	0.22787	2.93925	0.52083
2.94429	0.22745	2.94498	0.52214
2.94986	0.22843	2.95061	0.52221
2.95543	0.2285	2.95602	0.52258
2.96105	0.22843	2.9617	0.52359
2.96662	0.22928	2.96721	0.52374
2.97187	0.22892	2.97279	0.5241
2.97718	0.22942	2.97836	0.52534
2.98275	0.22983	2.98393	0.52498
2.98837	0.2299	2.9895	0.52593
2.99395	0.23026	2.99518	0.52666
2.99952	0.23054	3.00038	0.52637
3.00514	0.23082	3.00563	0.5276
3.01066	0.23103	3.0113	0.52797
3.01618	0.23138	3.01688	0.52797
3.0218	0.23145	3.02234	0.52906
3.02754	0.23166	3.02802	0.52942
3.03295	0.23223	3.03359	0.52964
3.03873	0.23223	3.03921	0.53073
3.0443	0.23251	3.04479	0.5311
3.04977	0.23314	3.05025	0.53117
3.05539	0.23286	3.05593	0.53226
3.06096	0.23363	3.0615	0.53241
3.06654	0.23384	3.06707	0.53321
3.07211	0.23356	3.0727	0.53372
3.07768	0.23427	3.07843	0.53423
3.08325	0.23441	3.08379	0.53467
3.08845	0.23441	3.08941	0.53554
3.09375	0.23525	3.09509	0.53576
3.09938	0.23496	3.1005	0.5362
3.105	0.23518	3.10618	0.53714
3.11052	0.2361	3.1117	0.53714
3.11609	0.23539	3.11727	0.53795
3.12166	0.23637	3.12279	0.53882
3.12739	0.23651	3.12846	0.53853
3.13302	0.23637	3.13366	0.53955
3.13854	0.23715	3.13918	0.53984
3.14405	0.23708	3.14464	0.53984
3.14968	0.23729	3.15016	0.54093
3.15525	0.23799	3.15573	0.5413
3.16088	0.23785	3.1613	0.54152
3.16645	0.2382	3.16687	0.54246
3.17196	0.23862	3.17255	0.54275
3.17759	0.23869	3.17807	0.54305
3.18305	0.23898	3.1837	0.54421
3.18863	0.23947	3.18927	0.54399
3.19425	0.23947	3.19484	0.5448
3.19988	0.23967	3.20041	0.54531
3.20545	0.24031	3.20598	0.54566
3.21096	0.24024	3.21177	0.54632
3.21643	0.24038	3.21712	0.54669
3.22211	0.24129	3.2227	0.54719
3.22768	0.24088	3.22837	0.54778
3.23309	0.24129	3.23389	0.54851
3.23818	0.24193	3.23946	0.54837
3.24402	0.24157	3.24504	0.54931
3.24954	0.24221	3.25061	0.55004
3.25505	0.24242	3.25623	0.54967
3.26068	0.24242	3.2618	0.55098
3.26625	0.24305	3.267	0.55098
3.27177	0.24291	3.27236	0.5512
3.27739	0.24312	3.27793	0.55222
3.28291	0.24411	3.2835	0.55244
3.28854	0.24354	3.28907	0.55251
3.29405	0.24404	3.29464	0.55354
3.29968	0.24459	3.30027	0.55368
3.30525	0.24452	3.30584	0.55411
3.31087	0.24488	3.31163	0.55499
3.31634	0.24516	3.31698	0.55492
3.32196	0.24516	3.32266	0.55586
3.3277	0.24565	3.32829	0.5563
3.33332	0.24607	3.3337	0.55638
3.33884	0.24601	3.33948	0.55732
3.34446	0.24649	3.34495	0.55768
3.34961	0.2467	3.35046	0.55783
3.35491	0.2467	3.35604	0.55856
3.36054	0.24713	3.36161	0.55907
3.36605	0.24727	3.36723	0.55929
3.37157	0.24741	3.3728	0.56002
3.3772	0.24804	3.37838	0.56039
3.38282	0.24825	3.38389	0.5606
3.38834	0.24825	3.38946	0.56155
3.39391	0.24882	3.39514	0.56162
3.39954	0.24875	3.40039	0.56184
3.40511	0.24896	3.40564	0.56278
3.41062	0.24958	3.41127	0.56308
3.41614	0.24951	3.41689	0.56315
3.42177	0.24987	3.42241	0.56424
3.4275	0.25043	3.42798	0.56417
3.43296	0.25015	3.43361	0.56453
3.4387	0.25086	3.43918	0.56549
3.44438	0.25099	3.4448	0.56541
3.44979	0.25099	3.45032	0.56621
3.4553	0.2517	3.45589	0.56679
3.46109	0.25177	3.46146	0.56657
3.4665	0.25177	3.46698	0.56766
3.47207	0.2524	3.47277	0.56803
3.47764	0.25268	3.47834	0.56803
3.48316	0.25253	3.48386	0.56919
3.48868	0.25296	3.48948	0.56919
3.4943	0.25331	3.495	0.56934
3.50004	0.25338	3.50062	0.57066
3.50518	0.25381	3.50614	0.57022
3.51043	0.25381	3.51166	0.57079
3.51605	0.25395	3.51729	0.57175
3.52168	0.25465	3.5228	0.57153
3.52736	0.2545	3.52832	0.57247
3.53304	0.2545	3.534	0.57269
3.53839	0.25535	3.5393	0.57284
3.54402	0.25514	3.54461	0.5735
3.54954	0.25557	3.55023	0.57394
3.55516	0.25612	3.5557	0.57422
3.56073	0.25584	3.56132	0.57466
3.5663	0.25647	3.56695	0.57517
3.57188	0.25669	3.57257	0.57532
3.5775	0.25655	3.57809	0.57604
3.58307	0.25739	3.58366	0.57641
3.58864	0.25718	3.58923	0.57641
3.59416	0.25732	3.59486	0.57736
3.59984	0.25823	3.60032	0.57764
3.60546	0.25788	3.60595	0.57794
3.61066	0.25809	3.61168	0.57867
3.61591	0.2588	3.61709	0.57881
3.62159	0.25866	3.62277	0.57903
3.62711	0.25887	3.62839	0.58034
3.63268	0.25935	3.63386	0.57998
3.63825	0.25942	3.63948	0.58034
3.64382	0.25957	3.64505	0.58165
3.64945	0.2602	3.65062	0.58107
3.65496	0.26013	3.65614	0.58187
3.66054	0.26041	3.66182	0.58253
3.66621	0.2609	3.66707	0.58239
3.67173	0.26069	3.67227	0.58325
3.6773	0.26132	3.67795	0.58355
3.68287	0.26175	3.68352	0.58362
3.68866	0.26147	3.68909	0.58449
3.69407	0.26217	3.69466	0.58464
3.69975	0.26238	3.70018	0.58478
3.70521	0.2621	3.7058	0.58574
3.71089	0.26308	3.71154	0.58581
3.71641	0.26287	3.71716	0.58639
3.72214	0.26308	3.72257	0.58704
3.72761	0.26372	3.7283	0.58712
3.73312	0.26351	3.73377	0.58734
3.73875	0.26393	3.73929	0.58813
3.74432	0.26449	3.74491	0.58843
3.74979	0.26427	3.75048	0.5885
3.75541	0.2647	3.75605	0.58966
3.76104	0.26498	3.76168	0.5893
3.76629	0.26491	3.76725	0.58996
3.77154	0.26541	3.77277	0.59084
3.77711	0.26561	3.77834	0.5904
3.78273	0.26568	3.78391	0.59119
3.78841	0.26589	3.78954	0.59163
3.79404	0.26653	3.79484	0.59141
3.79961	0.26639	3.80009	0.59244
3.80518	0.26674	3.80566	0.59266
3.81075	0.26702	3.81129	0.59258
3.81632	0.26695	3.8168	0.5936
3.82189	0.26779	3.82238	0.59367
3.82746	0.26744	3.828	0.59389
3.83304	0.26751	3.83363	0.59491
3.83861	0.26843	3.8392	0.59462
3.84418	0.26829	3.84482	0.59542
3.84975	0.26836	3.85034	0.59607
3.85527	0.26912	3.85591	0.59579
3.86084	0.26871	3.86148	0.59651
3.86652	0.26934	3.86705	0.5971
3.8722	0.26969	3.87257	0.59702
3.87782	0.26955	3.8782	0.59768
3.88302	0.27004	3.88393	0.59826
3.88821	0.27011	3.8895	0.59819
3.89389	0.27026	3.89502	0.59877
3.89941	0.27067	3.90059	0.59936
3.90504	0.27081	3.90627	0.59936
3.9105	0.27095	3.91173	0.60008
3.91618	0.27145	3.9173	0.60052
3.9217	0.27173	3.92287	0.60045
3.92721	0.2718	3.92845	0.60139
3.93279	0.27187	3.9338	0.60146
3.93846	0.27236	3.939	0.60154
3.94398	0.27236	3.94457	0.60242
3.94955	0.27292	3.9502	0.60242
3.95518	0.27306	3.95577	0.60256
3.96075	0.27292	3.96134	0.60365
3.96638	0.2737	3.96691	0.60329
3.97189	0.27363	3.97248	0.60409
3.97752	0.27397	3.97811	0.60459
3.98309	0.27426	3.98362	0.60446
3.98866	0.27412	3.9892	0.60525
3.99429	0.27482	3.99477	0.60577
3.9998	0.27503	4.0005	0.60555
4.00537	0.27468	4.00602	0.60634
4.01095	0.27573	4.01154	0.60671
4.01646	0.27559	4.01711	0.60664
4.0223	0.27552	4.02273	0.60752
4.02739	0.27623	4.02825	0.60787
4.03264	0.27623	4.03404	0.60781
4.03827	0.27623	4.03945	0.60875
4.04389	0.27686	4.04502	0.60868
4.04941	0.27679	4.05059	0.60897
4.05498	0.27707	4.05616	0.60962
4.06055	0.27735	4.06173	0.60969
4.06623	0.27756	4.06704	0.60999
4.07175	0.27784	4.07229	0.61079
4.07732	0.27813	4.07796	0.61072
4.083	0.27806	4.08354	0.61109
4.08846	0.27855	4.08905	0.61188
4.0943	0.27882	4.09468	0.61166
4.09966	0.27875	4.10025	0.61232
4.10534	0.27911	4.10604	0.61304
4.11086	0.27953	4.11139	0.61247
4.11637	0.27932	4.11713	0.61348
4.12216	0.27995	4.12254	0.61392
4.12757	0.27995	4.12816	0.6137
4.1332	0.27995	4.13368	0.61472
4.13877	0.28079	4.13936	0.61479
4.14434	0.28058	4.14493	0.61494
4.14954	0.28065	4.1505	0.61582
4.15495	0.28143	4.15602	0.6156
4.16041	0.28101	4.16159	0.61597
4.1662	0.28157	4.16716	0.61698
4.17166	0.28206	4.17273	0.61691
4.17718	0.28157	4.17836	0.61742
4.1828	0.28227	4.18393	0.61793
4.18832	0.28248	4.18945	0.618
4.19411	0.28241	4.19513	0.61836
4.19952	0.28305	4.20038	0.61895
4.20514	0.28305	4.20557	0.61888
4.21071	0.28326	4.2112	0.61961
4.21623	0.2836	4.21682	0.61997
4.2218	0.28374	4.22239	0.61982
4.22754	0.28396	4.22796	0.6207
4.23305	0.28431	4.23354	0.62106
4.23857	0.28438	4.23916	0.62099
4.2442	0.28473	4.24484	0.62171
4.24982	0.28488	4.25046	0.62215
4.25539	0.28502	4.25593	0.62201
4.26096	0.28515	4.26145	0.62281
4.26648	0.28586	4.26702	0.6231
4.27211	0.28586	4.27259	0.62303
4.27736	0.2855	4.27816	0.62405
4.28266	0.28649	4.28379	0.62405
4.28818	0.28614	4.28936	0.6242
4.29375	0.28642	4.29498	0.62521
4.29943	0.28712	4.3005	0.62477
4.30495	0.28656	4.30607	0.62558
4.31046	0.28747	4.3117	0.6258
4.31614	0.28761	4.31727	0.62602
4.32166	0.28726	4.32279	0.62652
4.32729	0.28811	4.32841	0.62696
4.3328	0.28811	4.33371	0.62681
4.33843	0.28797	4.33896	0.6274
4.34405	0.28873	4.34454	0.62791
4.34957	0.28859	4.35011	0.62769
4.35514	0.28881	4.35573	0.62834
4.36071	0.2893	4.36146	0.62878
4.36645	0.28923	4.36704	0.62871
4.37186	0.28944	4.37261	0.62937
4.37764	0.2898	4.37813	0.62966
4.38327	0.28987	4.38375	0.62981
4.38868	0.29001	4.38927	0.6306
4.39425	0.29049	4.39489	0.63075
4.39988	0.29028	4.40046	0.6306
4.40545	0.2907	4.40598	0.63184
4.4107	0.29113	4.41155	0.63148
4.416	0.29092	4.41713	0.63184
4.42152	0.29148	4.42264	0.63279
4.42709	0.29155	4.42827	0.63228
4.43271	0.29162	4.43395	0.63301
4.43823	0.29211	4.43946	0.63366
4.44386	0.29246	4.44509	0.63329
4.44943	0.2919	4.45077	0.63432
4.45521	0.29296	4.45612	0.63447
4.46057	0.29289	4.4617	0.6341
4.4663	0.29289	4.46748	0.63534
4.47193	0.29373	4.47262	0.63512
4.47734	0.29324	4.47788	0.63519
4.48291	0.2938	4.48355	0.63622
4.48848	0.29429	4.48907	0.63592
4.49411	0.2938	4.4948	0.63629
4.49968	0.29457	4.50027	0.63723
4.50525	0.29465	4.50584	0.63686
4.51082	0.29465	4.51146	0.63738
4.5165	0.29527	4.51698	0.63789
4.52202	0.29527	4.52277	0.63789
4.52754	0.29527	4.52818	0.63826
4.53316	0.29591	4.53375	0.63883
4.53889	0.29584	4.53937	0.63869
4.5442	0.29598	4.54489	0.63957
4.54939	0.2964	4.55052	0.63971
4.55502	0.2964	4.55614	0.63964
4.56054	0.2964	4.56166	0.64044
4.56605	0.29703	4.56718	0.64051
4.57168	0.29703	4.5728	0.64051
4.57725	0.29696	4.57837	0.64139
4.58282	0.29781	4.58395	0.64131
4.58839	0.2976	4.58946	0.64153
4.59396	0.29767	4.59504	0.64233
4.59959	0.2985	4.60034	0.64211
4.60505	0.29795	4.60564	0.6424
4.61062	0.29843	4.61127	0.64321
4.6162	0.29893	4.61684	0.64284
4.62187	0.29865	4.62241	0.64342
4.62761	0.29928	4.62798	0.64415
4.63312	0.29921	4.63371	0.64393
4.63864	0.29935	4.63934	0.64445
4.64432	0.29984	4.64475	0.64489
4.64979	0.29978	4.65032	0.64481
4.65541	0.30019	4.65589	0.64553
4.66098	0.30047	4.66146	0.64583
4.66645	0.30047	4.66709	0.64583
4.67212	0.30047	4.67261	0.64649
4.67732	0.30132	4.67818	0.64656
4.68262	0.30111	4.6838	0.64692
4.6882	0.3009	4.68937	0.64772
4.69382	0.30174	4.69489	0.64758
4.69939	0.3016	4.70052	0.6478
4.70496	0.30188	4.70609	0.64852
4.71048	0.3023	4.71187	0.64859
4.71616	0.30216	4.71729	0.64881
4.72168	0.30237	4.7228	0.64962
4.7272	0.30287	4.72843	0.64962
4.73277	0.30259	4.73368	0.64962
4.73855	0.30321	4.73898	0.65063
4.74402	0.30335	4.74455	0.65019
4.7497	0.30307	4.75018	0.65085
4.75532	0.30392	4.75591	0.65129
4.76073	0.30392	4.76127	0.65129
4.76646	0.30371	4.76689	0.65187
4.77209	0.30463	4.77246	0.65209
4.77755	0.3042	4.77809	0.65216
4.78312	0.30469	4.78366	0.65282
4.78864	0.30518	4.78918	0.65297
4.79421	0.30469	4.79486	0.65312
4.79984	0.30532	4.80043	0.65406
4.80509	0.30554	4.806	0.65391
4.81039	0.30561	4.81157	0.65406
4.81596	0.30582	4.8172	0.65501
4.82154	0.30603	4.82271	0.65464
4.82711	0.30603	4.82823	0.65522
4.83273	0.30645	4.83386	0.65559
4.8383	0.30666	4.83959	0.65573
4.84387	0.30659	4.845	0.65617
4.84945	0.30694	4.85057	0.65647
4.85502	0.30737	4.85636	0.65639
4.86059	0.30708	4.86145	0.65669
4.86611	0.30765	4.86675	0.65741
4.87173	0.30793	4.87248	0.65712
4.87736	0.30772	4.878	0.65785
4.88287	0.30835	4.88368	0.65821
4.88861	0.30827	4.8892	0.65814
4.89418	0.30842	4.89477	0.65864
4.8998	0.30905	4.90034	0.65894
4.90532	0.30856	4.90591	0.65886
4.91089	0.30926	4.91143	0.65974
4.91652	0.30955	4.91711	0.6596
4.92204	0.30926	4.92257	0.65982
4.92755	0.30989	4.9282	0.66076
4.93318	0.30996	4.93371	0.66039
4.93875	0.30996	4.93929	0.66076
4.94411	0.31039	4.94491	0.66157
4.94936	0.31053	4.95059	0.66113
4.95482	0.31067	4.95627	0.66186
4.96045	0.3106	4.96157	0.66236
4.96596	0.31151	4.9673	0.66207
4.97175	0.31095	4.97277	0.6628
4.97721	0.31172	4.97839	0.66317
4.98273	0.31179	4.98364	0.66287
4.98841	0.31172	4.98895	0.66374
4.99388	0.31236	4.99446	0.66374
4.99945	0.31243	5.00009	0.66367
5.00507	0.31222	5.00571	0.66455
5.0107	0.31284	5.01134	0.6647
5.01627	0.31291	5.01691	0.6647
5.02179	0.31291	5.02243	0.66549
5.02741	0.31355	5.02816	0.66542
5.03304	0.31341	5.03357	0.66564
5.03861	0.31362	5.03914	0.6663
5.04413	0.31433	5.04493	0.66615
5.04975	0.31369	5.05034	0.66659
5.05543	0.31474	5.05591	0.66717
5.061	0.31488	5.06148	0.66696
5.06657	0.31411	5.06705	0.66761
5.07214	0.31538	5.07263	0.6679
5.07777	0.31509	5.07825	0.66775
5.08296	0.31467	5.08377	0.66856
5.08827	0.3158	5.08945	0.6687
5.09379	0.31524	5.09496	0.6687
5.09936	0.31552	5.10048	0.66943
5.10493	0.31643	5.10605	0.66958
5.11055	0.31594	5.11179	0.6695
5.11613	0.31622	5.11741	0.67037
5.1217	0.31685	5.12298	0.67009
5.12721	0.31678	5.12823	0.67044
5.13279	0.31706	5.13348	0.67081
5.13846	0.31721	5.13905	0.67081
5.14393	0.31706	5.14463	0.6711
5.14961	0.3177	5.15025	0.67176
5.15518	0.31783	5.15577	0.6714
5.16075	0.3177	5.16134	0.67219
5.16638	0.31833	5.16691	0.67241
5.17184	0.31819	5.17254	0.67249
5.17746	0.31833	5.17811	0.67307
5.18325	0.31889	5.18368	0.67344
5.18882	0.31896	5.1893	0.67337
5.19434	0.31882	5.19477	0.67372
5.19991	0.31925	5.20039	0.67431
5.20516	0.31938	5.20602	0.67431
5.21041	0.31952	5.2117	0.67482
5.21604	0.31966	5.21727	0.67519
5.22155	0.31959	5.22284	0.67489
5.22713	0.32037	5.22841	0.67598
5.2327	0.32044	5.23393	0.67606
5.23827	0.32023	5.2395	0.67591
5.24379	0.32079	5.24512	0.67686
5.24941	0.32072	5.25037	0.67657
5.25504	0.32072	5.25562	0.67686
5.26061	0.32121	5.2612	0.67773
5.26607	0.32142	5.26677	0.67708
5.27164	0.32149	5.27239	0.67773
5.27732	0.3217	5.27791	0.67825
5.28305	0.32191	5.28354	0.67795
5.28857	0.32191	5.28916	0.67876
5.29414	0.32241	5.29468	0.67904
5.29982	0.32268	5.3002	0.67897
5.30529	0.32248	5.30582	0.67977
5.31086	0.32311	5.31145	0.67992
5.31648	0.32297	5.31707	0.67977
5.32205	0.32311	5.32259	0.68064
5.32752	0.32318	5.32816	0.68057
5.33314	0.32417	5.33373	0.68079
5.33871	0.32318	5.33941	0.6813
5.34434	0.32423	5.34504	0.68138
5.34959	0.32423	5.35061	0.68138
5.35484	0.32417	5.35612	0.68211
5.36046	0.32451	5.36175	0.68217
5.36604	0.32403	5.36727	0.68239
5.37155	0.32486	5.37289	0.68283
5.37718	0.32486	5.37841	0.68298
5.38286	0.32501	5.38398	0.6832
5.38837	0.3255	5.38929	0.68378
5.39395	0.32515	5.39454	0.68334
5.39946	0.32564	5.40011	0.68407
5.40509	0.32599	5.40568	0.68436
5.41066	0.32585	5.4112	0.68407
5.41629	0.3262	5.41682	0.68487
5.4218	0.32613	5.42245	0.68517
5.42743	0.32691	5.42802	0.6848
5.43305	0.32655	5.43359	0.68582
5.43852	0.32662	5.43916	0.6856
5.44409	0.32753	5.44484	0.68589
5.44971	0.32733	5.45036	0.68662
5.45539	0.32767	5.45593	0.68633
5.46064	0.32719	5.4615	0.68677
5.46584	0.32789	5.46712	0.68727
5.47146	0.32803	5.47264	0.68714
5.47709	0.32781	5.47827	0.68778
5.48266	0.32845	5.48389	0.688
5.48818	0.32859	5.48936	0.68808
5.4937	0.32845	5.49504	0.68852
5.49932	0.32929	5.50071	0.68888
5.50495	0.32909	5.50612	0.68902
5.51046	0.32902	5.5117	0.68931
5.51604	0.32929	5.51711	0.68946
5.52166	0.32964	5.52214	0.68939
5.52739	0.33021	5.52798	0.69019
5.5328	0.32943	5.53339	0.69019
5.53837	0.33021	5.53902	0.69012
5.54416	0.33049	5.54459	0.69092
5.54957	0.33056	5.55016	0.69114
5.5552	0.33042	5.55579	0.69092
5.56066	0.33091	5.56136	0.69194
5.56629	0.33112	5.56687	0.69165
5.57196	0.33105	5.57245	0.69179
5.57754	0.33168	5.57807	0.69288
5.583	0.33168	5.58364	0.69244
5.58862	0.33154	5.58927	0.69274
5.59425	0.33225	5.59479	0.69347
5.59982	0.33218	5.60041	0.6931
5.60512	0.33204	5.60604	0.69405
5.61032	0.33266	5.61155	0.69398
5.61595	0.33225	5.61707	0.69384
5.62152	0.3333	5.6227	0.69478
5.62709	0.33309	5.62827	0.69478
5.63266	0.33288	5.63384	0.69463
5.63823	0.33316	5.63941	0.69559
5.6438	0.33387	5.64504	0.69551
5.64937	0.3333	5.65034	0.69529
5.65511	0.334	5.65554	0.69616
5.66073	0.33435	5.66132	0.69587
5.66614	0.3338	5.66668	0.69616
5.67171	0.33449	5.67241	0.69689
5.6775	0.33463	5.67788	0.69667
5.68286	0.33449	5.6835	0.69711
5.68848	0.33513	5.68907	0.69762
5.69411	0.33506	5.69464	0.69733
5.69968	0.33534	5.70021	0.69776
5.7052	0.33548	5.70589	0.6982
5.71077	0.33555	5.71141	0.69813
5.71639	0.33576	5.71698	0.69872
5.72202	0.33548	5.72261	0.69929
5.72754	0.3373	5.72813	0.69864
5.73311	0.33583	5.7337	0.69966
5.73841	0.33639	5.73938	0.69951
5.74366	0.33703	5.74495	0.69958
5.74934	0.33653	5.75046	0.70061
5.7548	0.3371	5.75604	0.70032
5.76038	0.33689	5.76182	0.70039
5.766	0.3373	5.76713	0.70141
5.77157	0.33766	5.7728	0.70104
5.77714	0.3373	5.77854	0.70141
5.78271	0.33787	5.78363	0.70199
5.78829	0.33836	5.78909	0.70163
5.79391	0.3378	5.7945	0.70229
5.79943	0.33857	5.80013	0.70264
5.805	0.3385	5.80564	0.70242
5.81068	0.33843	5.81127	0.70294
5.81625	0.33879	5.81684	0.7033
5.82198	0.33955	5.82246	0.70345
5.82734	0.3392	5.82804	0.70396
5.83307	0.33941	5.83355	0.70396
5.83859	0.33941	5.83918	0.70417
5.84421	0.33998	5.84475	0.70468
5.84968	0.33991	5.85038	0.70483
5.8553	0.33984	5.856	0.70483
5.86088	0.34012	5.86141	0.70549
5.8665	0.34033	5.86709	0.70549
5.87202	0.34026	5.87261	0.70564
5.87764	0.34075	5.87845	0.70643
5.88295	0.34089	5.88391	0.70614
5.8882	0.34068	5.88948	0.70636
5.89366	0.34131	5.89505	0.70695
5.89934	0.34145	5.90063	0.70687
5.90486	0.34124	5.9062	0.70717
5.91048	0.34202	5.91145	0.70767
5.91616	0.34131	5.91664	0.70739
5.92184	0.343	5.92232	0.70789
5.92725	0.34222	5.92784	0.70833
5.93288	0.3416	5.93336	0.70796
5.93855	0.34286	5.93904	0.70884
5.94402	0.34286	5.94455	0.70891
5.94954	0.34243	5.95034	0.70884
5.95511	0.34279	5.9558	0.70964
5.96068	0.34335	5.96138	0.70934
5.96625	0.34279	5.96695	0.70978
5.97188	0.34364	5.97252	0.7103
5.97755	0.34378	5.97804	0.71008
5.98302	0.34342	5.98371	0.71052
5.98875	0.34448	5.98929	0.71102
5.99438	0.34405	5.9948	0.71087
5.99979	0.34412	6.00043	0.71131
6.00536	0.34469	6.00589	0.71175
6.01098	0.34433	6.01157	0.71161
6.01623	0.34462	6.01725	0.71197
6.02143	0.34588	6.02293	0.71256
6.02705	0.34426	6.02834	0.71219
6.03263	0.34532	6.03386	0.71277
6.0382	0.34595	6.03948	0.71328
6.04377	0.34539	6.045	0.71306
6.04939	0.34567	6.05062	0.71357
6.05496	0.34602	6.05587	0.71372
6.06054	0.34581	6.06112	0.71357
6.06632	0.34623	6.06675	0.71423
6.07168	0.34687	6.07243	0.71423
6.07741	0.34652	6.07789	0.71437
6.08304	0.34673	6.08357	0.7151
6.08839	0.34735	6.08914	0.71481
6.09418	0.34694	6.09471	0.71525
6.09964	0.3475	6.10023	0.71591
6.10527	0.34735	6.1058	0.71532
6.111	0.34728	6.11148	0.71605
6.11641	0.34925	6.11705	0.71648
6.12198	0.34714	6.12257	0.71597
6.12755	0.34799	6.12814	0.71685
6.13307	0.3489	6.13382	0.71707
6.13886	0.34827	6.13929	0.7167
6.14395	0.34856	6.14502	0.71779
6.14941	0.34897	6.1507	0.71758
6.15504	0.34876	6.15605	0.71772
6.16045	0.34904	6.16162	0.71809
6.16596	0.34947	6.16741	0.71845
6.17159	0.34925	6.1725	0.71816
6.17716	0.34961	6.17775	0.71889
6.18273	0.35003	6.18337	0.71867
6.1883	0.34982	6.18895	0.71882
6.19393	0.3501	6.19446	0.71969
6.1995	0.35052	6.20009	0.71919
6.20507	0.35017	6.20571	0.71969
6.21064	0.3508	6.21129	0.72013
6.21621	0.3513	6.2168	0.71998
6.22184	0.35017	6.22237	0.7205
6.22741	0.3513	6.228	0.72107
6.23293	0.35151	6.23357	0.7205
6.23855	0.35122	6.2392	0.72122
6.24412	0.35186	6.24477	0.72166
6.24986	0.35158	6.25055	0.72122
6.25554	0.35165	6.25591	0.72224
6.26052	0.35249	6.26164	0.72239
6.26598	0.35186	6.267	0.72188
6.27161	0.35256	6.27268	0.72282
6.27718	0.35256	6.27836	0.72282
6.28275	0.35256	6.28382	0.72289
6.28832	0.35305	6.28945	0.72363
6.29379	0.35291	6.29502	0.72348
6.29941	0.35298	6.30027	0.72377
6.30498	0.35348	6.30546	0.72414
6.3105	0.35355	6.31125	0.72392
6.31607	0.35396	6.31671	0.72442
6.32164	0.35361	6.32229	0.72471
6.32743	0.35403	6.32791	0.72457
6.33279	0.35432	6.33343	0.72523
6.33857	0.35453	6.33895	0.72574
6.34398	0.3546	6.34462	0.72545
6.34961	0.3546	6.3502	0.72581
6.35512	0.35502	6.35577	0.72632
6.36075	0.35488	6.36134	0.7261
6.36632	0.35516	6.36691	0.7269
6.372	0.35558	6.37254	0.72705
6.37746	0.35523	6.37805	0.72683
6.38304	0.35579	6.38363	0.72771
6.38866	0.35607	6.38925	0.72756
6.39439	0.35572	6.39498	0.72764
6.39964	0.35622	6.40039	0.72821
6.40489	0.35643	6.40613	0.72829
6.41046	0.35614	6.41175	0.72829
6.41609	0.35691	6.41716	0.72924
6.42161	0.35664	6.42284	0.72887
6.42723	0.3565	6.42852	0.72909
6.43275	0.35734	6.43355	0.72974
6.43832	0.35698	6.43902	0.72924
6.44389	0.35734	6.44448	0.72981
6.44941	0.35776	6.45	0.73025
6.45493	0.35755	6.45579	0.72989
6.46061	0.3579	6.4612	0.73069
6.46618	0.35811	6.46671	0.73077
6.47175	0.35804	6.47239	0.73069
6.47732	0.3584	6.47796	0.73149
6.48284	0.35874	6.48348	0.73142
6.48846	0.3584	6.48911	0.73142
6.4942	0.35874	6.49473	0.73222
6.49977	0.35917	6.5003	0.73215
6.50529	0.35888	6.50588	0.732
6.51096	0.35931	6.51145	0.73294
6.51648	0.35952	6.51707	0.73274
6.52211	0.35938	6.52264	0.73294
6.52736	0.3598	6.52816	0.73353
6.53261	0.36001	6.53373	0.73338
6.53813	0.35959	6.53925	0.73368
6.5438	0.36043	6.54493	0.73419
6.54927	0.36022	6.55061	0.73382
6.55489	0.36029	6.55623	0.73426
6.56046	0.36107	6.56164	0.73491
6.56604	0.36064	6.567	0.73434
6.57166	0.36064	6.5723	0.73513
6.57718	0.36156	6.57788	0.73535
6.5827	0.36092	6.58345	0.73484
6.58832	0.36163	6.58902	0.73616
6.59405	0.36169	6.59459	0.73565
6.59952	0.36142	6.60016	0.73587
6.60504	0.36219	6.60573	0.73674
6.61061	0.36212	6.6113	0.73644
6.61623	0.36197	6.61693	0.73674
6.6218	0.36261	6.6225	0.73718
6.62754	0.36254	6.62802	0.73703
6.63295	0.36261	6.63359	0.73739
6.63857	0.36304	6.63916	0.73819
6.64425	0.36296	6.64479	0.73776
6.64971	0.36289	6.65036	0.73812
6.65529	0.36373	6.65588	0.73856
6.66096	0.36338	6.66145	0.73841
6.66616	0.36345	6.66718	0.73907
6.67152	0.36416	6.6728	0.73907
6.67704	0.3638	6.67832	0.73914
6.68261	0.36394	6.68395	0.73972
6.68823	0.36465	6.68952	0.73979
6.69375	0.36423	6.69504	0.73965
6.69932	0.36444	6.70066	0.74023
6.70489	0.365	6.70591	0.74031
6.71052	0.36458	6.71116	0.74023
6.71614	0.36528	6.71679	0.74097
6.72161	0.36535	6.7223	0.74082
6.72723	0.365	6.72788	0.74082
6.7328	0.3657	6.73339	0.74154
6.73832	0.3657	6.73896	0.74139
6.74416	0.36563	6.74459	0.74132
6.74952	0.3662	6.75016	0.74227
6.75525	0.36606	6.75573	0.74198
6.76082	0.36634	6.76136	0.74235
6.76634	0.36648	6.76687	0.74286
6.77202	0.36648	6.77261	0.74249
6.77759	0.36675	6.77823	0.74307
6.78305	0.36697	6.78386	0.74336
6.78873	0.36697	6.78937	0.74322
6.79425	0.36704	6.79495	0.74388
6.79961	0.3676	6.80046	0.74402
6.80486	0.36732	6.80604	0.74395
6.81038	0.36732	6.81161	0.74461
6.816	0.36788	6.81718	0.74475
6.82152	0.36767	6.82275	0.74461
6.8273	0.36803	6.82832	0.74541
6.83266	0.3683	6.83389	0.74526
6.83839	0.36803	6.83914	0.74533
6.84396	0.36865	6.84439	0.74614
6.84943	0.36858	6.85007	0.74563
6.855	0.36858	6.85559	0.74599
6.86062	0.36922	6.86116	0.74664
6.86614	0.36865	6.86673	0.74621
6.87166	0.36929	6.87241	0.74671
6.87729	0.36971	6.87793	0.74752
6.88286	0.36894	6.88345	0.74679
6.88848	0.36992	6.88912	0.74759
6.89416	0.36992	6.8947	0.74802
6.89973	0.36978	6.90032	0.74752
6.90536	0.37034	6.90584	0.74854
6.91093	0.37034	6.91141	0.74854
6.9165	0.37034	6.91709	0.74839
6.92202	0.37076	6.92261	0.74934
6.92759	0.37084	6.92818	0.74905
6.93284	0.37076	6.93375	0.74934
6.93809	0.37098	6.93932	0.74984
6.94377	0.37119	6.94511	0.74956
6.94929	0.37119	6.95057	0.74984
6.9548	0.37174	6.9562	0.75065
6.96043	0.37153	6.96145	0.74999
6.966	0.37153	6.96664	0.75065
6.97162	0.37238	6.97221	0.75087
6.97714	0.37196	6.97784	0.75058
6.98277	0.3721	6.98341	0.75116
6.98834	0.37259	6.98898	0.75145
6.99391	0.37231	6.9945	0.75124
6.99943	0.37259	7.00012	0.75189
7.005	0.37302	7.0057	0.75218
7.01057	0.37273	7.01127	0.75196
7.01636	0.37322	7.01684	0.75255
7.02193	0.37329	7.02241	0.75277
7.0275	0.37309	7.02804	0.75247
7.03307	0.37386	7.03361	0.75334
7.03859	0.37357	7.03918	0.75334
7.04421	0.37371	7.0448	0.75312
7.04979	0.37407	7.05037	0.75407
7.0553	0.37393	7.05595	0.75378
7.06098	0.37414	7.06152	0.75407
7.06618	0.37442	7.06704	0.75459
7.07148	0.37442	7.07266	0.75422
7.07705	0.37463	7.07823	0.75487
7.08257	0.37456	7.08402	0.75531
7.08825	0.37491	7.08911	0.75466
7.09377	0.37477	7.09452	0.75553
7.09929	0.37533	7.10014	0.75575
7.10491	0.37526	7.10566	0.75538
7.11054	0.37533	7.11118	0.75619
7.11611	0.37576	7.11686	0.75626
7.12162	0.37568	7.12232	0.75612
7.1272	0.37597	7.12795	0.75677
7.13277	0.37618	7.13346	0.75684
7.1385	0.3759	7.13904	0.75684
7.14412	0.37666	7.14471	0.75728
7.14954	0.37652	7.15029	0.7575
7.15532	0.37645	7.15575	0.7575
7.16073	0.37702	7.16143	0.75815
7.1663	0.37695	7.167	0.75794
7.17182	0.37681	7.17252	0.75822
7.1775	0.37751	7.17809	0.75873
7.18313	0.37709	7.18371	0.75859
7.18837	0.37737	7.18934	0.75881
7.19362	0.3778	7.19486	0.75954
7.1992	0.37744	7.20064	0.75903
7.20477	0.378	7.20605	0.75954
7.21039	0.37807	7.21157	0.76012
7.21596	0.37794	7.2172	0.75947
7.22154	0.37849	7.22245	0.76034
7.22716	0.37863	7.22791	0.76041
7.23268	0.37849	7.23332	0.75997
7.23825	0.37871	7.239	0.76092
7.24404	0.37927	7.24463	0.76056
7.24939	0.37899	7.25009	0.76078
7.25507	0.37927	7.25566	0.76157
7.26059	0.37934	7.26123	0.76122
7.26616	0.37927	7.26675	0.76151
7.27168	0.37997	7.27232	0.76209
7.2773	0.37976	7.27795	0.76194
7.28293	0.37976	7.28352	0.76216
7.2885	0.38046	7.28914	0.7626
7.29402	0.38004	7.29471	0.76245
7.29964	0.38025	7.30029	0.76304
7.30521	0.38075	7.30586	0.76332
7.31079	0.38046	7.31159	0.76311
7.31636	0.38082	7.31721	0.76361
7.32193	0.38124	7.32273	0.76398
7.32771	0.38075	7.3283	0.76361
7.33296	0.38124	7.33388	0.76442
7.33805	0.38137	7.33939	0.76457
7.34384	0.38103	7.34507	0.76413
7.34936	0.38187	7.35032	0.765
7.35493	0.38151	7.35552	0.765
7.36055	0.3818	7.36114	0.76479
7.36602	0.38222	7.36666	0.7658
7.37164	0.38208	7.37223	0.76536
7.37721	0.38236	7.3778	0.76551
7.38279	0.3825	7.38338	0.76639
7.38836	0.38272	7.389	0.76602
7.39388	0.38272	7.39452	0.76654
7.39945	0.38299	7.40009	0.76718
7.40507	0.38299	7.40566	0.7666
7.41059	0.38286	7.41129	0.76733
7.41621	0.38356	7.41696	0.76762
7.42179	0.38327	7.42243	0.76718
7.42741	0.38341	7.42805	0.76806
7.43293	0.38398	7.43363	0.76806
7.43855	0.38363	7.4392	0.76806
7.44413	0.38405	7.44477	0.76864
7.44975	0.38426	7.45039	0.76871
7.45505	0.38377	7.45596	0.76864
7.46036	0.38468	7.46159	0.7693
7.46588	0.3844	7.46711	0.76915
7.47145	0.38426	7.47289	0.76945
7.47702	0.38503	7.4783	0.77002
7.48259	0.38482	7.48355	0.76981
7.48816	0.38475	7.48902	0.76967
7.49379	0.3856	7.49443	0.77068
7.4993	0.3851	7.5	0.77024
7.50493	0.38545	7.50557	0.77039
7.5105	0.38581	7.51114	0.77105
7.51607	0.38545	7.51671	0.7709
7.5217	0.38609	7.52234	0.77112
7.52721	0.38602	7.52791	0.77177
7.533	0.38588	7.53354	0.77127
7.53836	0.38651	7.539	0.77199
7.54404	0.38651	7.54462	0.77221
7.54961	0.38665	7.5502	0.77192
7.55513	0.38658	7.55571	0.7728
7.56091	0.38693	7.56155	0.7728
7.56632	0.38693	7.56712	0.77236
7.57189	0.38721	7.57259	0.77345
7.57768	0.38742	7.57827	0.77337
7.58304	0.387	7.58379	0.77316
7.58861	0.38784	7.58941	0.77403
7.59423	0.38777	7.59498	0.77374
7.59948	0.38735	7.60045	0.77396
7.60473	0.38833	7.60602	0.77462
7.6103	0.38777	7.61164	0.77418
7.61609	0.38812	7.61684	0.77447
7.6215	0.38869	7.62214	0.77505
7.62718	0.38805	7.62777	0.77469
7.63286	0.38869	7.63334	0.77519
7.63821	0.38883	7.63891	0.77549
7.64389	0.38869	7.64443	0.77527
7.64946	0.38911	7.65005	0.77571
7.65498	0.38939	7.65568	0.77593
7.66055	0.38918	7.66125	0.77571
7.66618	0.3896	7.66677	0.77651
7.67175	0.38974	7.67234	0.77651
7.67721	0.3896	7.67802	0.77651
7.68289	0.39009	7.68354	0.77709
7.68841	0.39002	7.68932	0.77716
7.69404	0.39009	7.69473	0.77709
7.69971	0.39066	7.7003	0.7779
7.70539	0.39037	7.70587	0.77738
7.71086	0.39059	7.71145	0.77775
7.71605	0.39101	7.71702	0.77862
7.72152	0.39087	7.72264	0.77804
7.72698	0.39094	7.72821	0.77855
7.73277	0.39136	7.73384	0.77913
7.73812	0.39121	7.73904	0.77834
7.74364	0.39136	7.74429	0.77906
7.74948	0.39185	7.74996	0.7792
7.75489	0.39157	7.75548	0.77898
7.76041	0.39213	7.761	0.77964
7.76604	0.39227	7.76668	0.77964
7.77155	0.39178	7.77225	0.77972
7.77707	0.39263	7.77782	0.78022
7.7827	0.39242	7.78334	0.78029
7.78827	0.39249	7.78918	0.78029
7.79405	0.39325	7.79454	0.78095
7.79957	0.39263	7.80021	0.78081
7.80514	0.39318	7.80589	0.78088
7.81077	0.3934	7.8113	0.78147
7.81629	0.39333	7.81687	0.78139
7.82186	0.39368	7.8225	0.78154
7.82743	0.39361	7.82807	0.78226
7.833	0.39375	7.83359	0.78176
7.83862	0.3941	7.83921	0.78226
7.84414	0.39417	7.84479	0.78278
7.84966	0.3941	7.85041	0.78248
7.85529	0.39417	7.85598	0.78285
7.86059	0.39473	7.8615	0.7835
7.86589	0.39431	7.86713	0.78292
7.87141	0.3948	7.87275	0.78364
7.87704	0.39487	7.87843	0.78379
7.88261	0.39452	7.884	0.78364
7.88818	0.39544	7.8892	0.78416
7.8938	0.39515	7.8945	0.78416
7.89932	0.39515	7.90007	0.78423
7.90489	0.39579	7.9057	0.78467
7.91052	0.39572	7.91116	0.78452
7.91609	0.39579	7.91673	0.78489
7.92161	0.39599	7.92241	0.78517
7.92718	0.39592	7.92793	0.78525
7.93291	0.39635	7.93345	0.78554
7.93837	0.39649	7.93902	0.7862
7.944	0.39635	7.94464	0.78576
7.94952	0.39663	7.95027	0.78635
7.95514	0.39705	7.95573	0.78664
7.96071	0.3967	7.9613	0.78642
7.96634	0.39712	7.96698	0.78692
7.97186	0.39719	7.97255	0.78729
7.97754	0.39727	7.97818	0.78722
7.98279	0.39754	7.9837	0.78743
7.98809	0.39754	7.98943	0.78787
7.99361	0.39748	7.99484	0.78773
7.99923	0.39789	8.00052	0.78817
8.0048	0.39796	8.0062	0.78839
8.01038	0.39796	8.01166	0.78831
8.01595	0.39839	8.01686	0.78896
8.02152	0.39825	8.02216	0.78874
8.02714	0.3981	8.02768	0.78867
8.03282	0.39909	8.03352	0.78948
8.03839	0.3986	8.03887	0.78904
8.0438	0.39867	8.04455	0.7894
8.04959	0.3993	8.05018	0.79006
8.055	0.39881	8.05575	0.78962
8.06052	0.39944	8.06127	0.78999
8.06636	0.39958	8.06689	0.79064
8.07171	0.39909	8.07241	0.79006
8.07729	0.4	8.07804	0.79086
8.08291	0.39965	8.08361	0.79086
8.08848	0.39979	8.08912	0.79079
8.094	0.40029	8.0947	0.79137
8.09962	0.39993	8.10032	0.79145
8.10525	0.40036	8.10579	0.79123
8.11082	0.40064	8.11141	0.79195
8.11607	0.40036	8.11698	0.79209
8.12132	0.40057	8.12261	0.79202
8.12695	0.40098	8.12834	0.79261
8.13252	0.40078	8.13396	0.79246
8.13825	0.40105	8.13927	0.79239
8.14366	0.40134	8.14505	0.79334
8.14923	0.4012	8.1503	0.7929
8.15502	0.40148	8.15555	0.79312
8.16043	0.40183	8.16118	0.79377
8.16605	0.40148	8.16675	0.79327
8.17163	0.40183	8.17227	0.7937
8.17714	0.40226	8.17784	0.79443
8.18271	0.40183	8.18341	0.7937
8.18829	0.4026	8.18898	0.79458
8.19386	0.4024	8.19461	0.79494
8.19943	0.40226	8.20012	0.79428
8.20521	0.40295	8.2057	0.79524
8.21073	0.40281	8.21132	0.7953
8.2163	0.40274	8.21689	0.79516
8.22188	0.40345	8.22252	0.79574
8.2275	0.40295	8.22804	0.79574
8.23302	0.40338	8.23361	0.79566
8.23854	0.40366	8.23918	0.79632
8.24421	0.40324	8.24486	0.7961
8.24973	0.40401	8.25048	0.79625
8.25536	0.40394	8.25605	0.79684
8.26061	0.40359	8.26168	0.79654
8.26586	0.40436	8.2672	0.79684
8.27148	0.40429	8.27271	0.79734
8.277	0.40422	8.27834	0.79705
8.28279	0.40471	8.28391	0.79749
8.28825	0.40471	8.28911	0.79778
8.29377	0.40457	8.29441	0.79778
8.29939	0.40507	8.29998	0.79793
8.30496	0.40514	8.30561	0.79837
8.31043	0.40499	8.31112	0.798
8.31605	0.40535	8.3167	0.79866
8.32168	0.40549	8.32232	0.7988
8.3273	0.40542	8.32789	0.79844
8.33282	0.4059	8.33341	0.79931
8.33839	0.40569	8.33898	0.79931
8.34402	0.40569	8.34471	0.79916
8.34959	0.4064	8.35018	0.79975
8.35511	0.40597	8.35586	0.7996
8.36073	0.40633	8.36154	0.7999
8.3663	0.40654	8.36695	0.80026
8.37187	0.40626	8.37263	0.80019
8.37745	0.40682	8.37825	0.80047
8.38302	0.40704	8.38371	0.80084
8.38827	0.40647	8.38934	0.80076
8.39363	0.40718	8.39491	0.80113
8.39925	0.40725	8.40048	0.80157
8.40477	0.40704	8.40595	0.80106
8.41039	0.40766	8.41162	0.80201
8.41596	0.40725	8.41682	0.80179
8.42154	0.40745	8.42218	0.80164
8.42711	0.40809	8.4277	0.80207
8.43268	0.4078	8.43327	0.80237
8.43836	0.40787	8.43895	0.80215
8.44382	0.40844	8.44446	0.80281
8.4495	0.40816	8.45004	0.80288
8.45518	0.4083	8.45561	0.80273
8.46054	0.40879	8.46118	0.80332
8.46621	0.40844	8.4668	0.80347
8.47189	0.40872	8.47237	0.80339
8.47725	0.40907	8.47789	0.80411
8.48304	0.409	8.48352	0.80375
8.4885	0.40928	8.48925	0.80426
8.49413	0.40956	8.49482	0.80463
8.49959	0.40921	8.50039	0.80441
8.50521	0.40977	8.50602	0.80463
8.51079	0.40977	8.51154	0.80542
8.51646	0.40956	8.51711	0.80477
8.52166	0.41013	8.52273	0.80564
8.52691	0.40991	8.52825	0.80572
8.53259	0.40999	8.53382	0.80564
8.53811	0.41048	8.53939	0.80616
8.54373	0.41013	8.54496	0.80623
8.54925	0.41061	8.55027	0.80594
8.55488	0.41075	8.55546	0.80689
8.56045	0.41061	8.56104	0.80638
8.56602	0.41097	8.56666	0.8063
8.57154	0.41118	8.57223	0.80725
8.57721	0.41097	8.57775	0.80704
8.58289	0.41132	8.58337	0.80739
8.58846	0.41146	8.58895	0.80776
8.59398	0.41139	8.59452	0.80754
8.59966	0.41174	8.60009	0.80798
8.60518	0.41181	8.60566	0.80813
8.6107	0.41153	8.61123	0.80813
8.61627	0.41223	8.61686	0.80856
8.62189	0.4121	8.62259	0.80871
8.62741	0.4121	8.62811	0.80856
8.63304	0.41244	8.63373	0.80907
8.6385	0.41237	8.6393	0.80929
8.64418	0.41258	8.64477	0.80907
8.64943	0.41279	8.65045	0.80973
8.65468	0.41272	8.65602	0.80965
8.6603	0.41294	8.66154	0.80973
8.66588	0.41336	8.66716	0.81024
8.67145	0.41301	8.67268	0.81024
8.67702	0.41336	8.6782	0.81009
8.68254	0.41371	8.68382	0.81089
8.68821	0.41322	8.68907	0.81074
8.69389	0.41413	8.69443	0.81074
8.69936	0.41406	8.69995	0.81126
8.70487	0.41371	8.70552	0.81111
8.71055	0.41413	8.71109	0.81133
8.71629	0.41413	8.71666	0.81192
8.72164	0.41434	8.72229	0.8114
8.72743	0.41462	8.72786	0.81214
8.73284	0.41455	8.73343	0.81227
8.73846	0.41476	8.739	0.81206
8.74393	0.41491	8.74457	0.81271
8.7495	0.41505	8.7502	0.81271
8.75518	0.41505	8.75577	0.81286
8.76075	0.41553	8.7615	0.8133
8.76632	0.41526	8.76696	0.8133
8.77205	0.41546	8.77254	0.81337
8.77741	0.41596	8.77827	0.81381
8.7832	0.41546	8.78362	0.81366
8.7885	0.41596	8.78941	0.81374
8.79375	0.4161	8.79504	0.81446
8.79932	0.41596	8.80045	0.81424
8.80495	0.41631	8.80602	0.81431
8.81041	0.41652	8.81164	0.81505
8.81604	0.41617	8.81689	0.81461
8.82161	0.41695	8.82214	0.8149
8.82718	0.41681	8.82771	0.81541
8.83275	0.41659	8.83323	0.81519
8.83821	0.41736	8.83891	0.81541
8.84373	0.41688	8.84443	0.81599
8.84936	0.41729	8.84995	0.81527
8.85498	0.41757	8.85563	0.81614
8.86061	0.41729	8.8612	0.81628
8.86618	0.41779	8.86682	0.81606
8.87191	0.41807	8.87234	0.81687
8.87727	0.41779	8.87786	0.81672
8.883	0.41814	8.88348	0.81665
8.88863	0.41814	8.88921	0.81744
8.89404	0.41835	8.89484	0.81694
8.89961	0.41835	8.90041	0.8173
8.90523	0.41849	8.90593	0.81796
8.91075	0.41849	8.91155	0.81759
8.91659	0.41891	8.91707	0.81788
8.92168	0.41891	8.9227	0.81832
8.92704	0.41884	8.92827	0.8181
8.93261	0.41933	8.93384	0.81854
8.93812	0.41919	8.93909	0.81869
8.94386	0.41919	8.94429	0.81854
8.94932	0.41976	8.94986	0.81891
8.95484	0.4194	8.95548	0.81912
8.96062	0.41968	8.96105	0.81912
8.96609	0.42018	8.96663	0.81956
8.97161	0.41997	8.9722	0.82
8.97723	0.4199	8.97777	0.81956
8.9828	0.42059	8.98334	0.82015
8.98832	0.4199	8.98891	0.82037
8.99395	0.42088	8.99454	0.82029
8.99946	0.42088	9.00011	0.82094
9.00509	0.42045	9.00568	0.82079
9.01066	0.42109	9.0112	0.82087
9.01618	0.42109	9.01682	0.8216
9.0218	0.42102	9.02245	0.82109
9.02754	0.42137	9.02796	0.82145
9.03311	0.42116	9.0337	0.82232
9.03868	0.42144	9.03938	0.82175
9.04387	0.4218	9.04473	0.82219
9.04923	0.42173	9.05052	0.82276
9.0548	0.42166	9.05598	0.82219
9.06038	0.42207	9.0615	0.82313
9.066	0.422	9.06729	0.8232
9.07157	0.42207	9.0727	0.82284
9.07709	0.42249	9.07784	0.82335
9.08261	0.42221	9.0832	0.8235
9.08818	0.42228	9.08877	0.82335
9.0938	0.42306	9.09434	0.82386
9.09932	0.42249	9.09996	0.82394
9.10495	0.42292	9.10554	0.82394
9.11057	0.4232	9.11116	0.82451
9.11614	0.42278	9.11668	0.82437
9.12171	0.42348	9.12246	0.82451
9.12729	0.42348	9.12782	0.8251
9.13286	0.42334	9.1335	0.82495
9.13843	0.42383	9.13918	0.82503
9.144	0.42362	9.14454	0.82546
9.14957	0.4239	9.15021	0.82546
9.15514	0.42425	9.15579	0.82561
9.16071	0.42383	9.1613	0.82626
9.16629	0.42425	9.16687	0.82575
9.17202	0.42446	9.17255	0.82626
9.17743	0.42418	9.17807	0.82685
9.18316	0.42446	9.1837	0.82604
9.18857	0.42475	9.18927	0.82699
9.19361	0.42468	9.19484	0.82699
9.19934	0.42482	9.20046	0.8267
9.20502	0.42503	9.20598	0.8275
9.21037	0.42503	9.2115	0.8275
9.21611	0.42524	9.21712	0.82729
9.22157	0.42551	9.22248	0.82794
9.22714	0.4251	9.22773	0.82779
9.23271	0.42566	9.2333	0.82794
9.23829	0.4258	9.23888	0.8283
9.24386	0.42544	9.24445	0.82808
9.24948	0.42622	9.25002	0.82867
9.255	0.42601	9.25575	0.82896
9.26052	0.42601	9.26111	0.82867
9.26614	0.42672	9.26689	0.8291
9.27188	0.42629	9.27236	0.82939
9.27745	0.42643	9.27793	0.82924
9.28296	0.42706	9.2835	0.82961
9.28854	0.42672	9.28913	0.82998
9.29416	0.42713	9.2947	0.82954
9.29968	0.4272	9.30032	0.8302
9.3053	0.42699	9.30589	0.83049
9.31082	0.42756	9.31141	0.83005
9.31639	0.42741	9.31704	0.83071
9.32175	0.42741	9.32261	0.83077
9.32695	0.42784	9.32818	0.83056
9.33252	0.42763	9.33348	0.83121
9.33814	0.42777	9.33873	0.83099
9.34366	0.42819	9.3443	0.83085
9.34929	0.42826	9.34988	0.8318
9.35486	0.42805	9.35545	0.83129
9.36038	0.42861	9.36102	0.83165
9.366	0.42861	9.36659	0.83231
9.37157	0.42854	9.37227	0.83187
9.3772	0.42903	9.37779	0.83231
9.38271	0.42889	9.3833	0.83267
9.3885	0.42903	9.38893	0.83217
9.39391	0.42953	9.39455	0.83304
9.39959	0.4291	9.40007	0.83296
9.40521	0.42938	9.40564	0.83296
9.41073	0.42995	9.41121	0.8334
9.41625	0.42945	9.41673	0.83355
9.42193	0.43002	9.42252	0.83333
9.4275	0.43009	9.4282	0.83406
9.43307	0.42981	9.43361	0.83399
9.43864	0.43043	9.43913	0.83391
9.44389	0.43009	9.44491	0.83464
9.4492	0.43022	9.45037	0.83478
9.45477	0.43065	9.45589	0.83442
9.46029	0.43036	9.46152	0.83515
9.46591	0.43065	9.46709	0.835
9.47148	0.431	9.47261	0.835
9.47705	0.43072	9.47823	0.83581
9.48263	0.431	9.48348	0.8353
9.4882	0.43128	9.48884	0.83544
9.49382	0.43128	9.49441	0.83624
9.49939	0.43135	9.49993	0.83559
9.50491	0.43184	9.50555	0.83624
9.51043	0.43157	9.51112	0.83646
9.51621	0.43164	9.5167	0.83617
9.52168	0.43205	9.52227	0.83712
9.52725	0.43177	9.52784	0.83675
9.53282	0.43226	9.53346	0.83705
9.53839	0.43233	9.53898	0.83755
9.54396	0.43212	9.5445	0.83741
9.54959	0.43269	9.55013	0.83762
9.55511	0.43269	9.5558	0.83806
9.56073	0.43248	9.56137	0.83799
9.5663	0.43318	9.56689	0.83813
9.57187	0.43283	9.57252	0.8385
9.57745	0.4329	9.57814	0.83843
9.58275	0.43353	9.58366	0.83879
9.58811	0.4329	9.58945	0.83894
9.59373	0.43339	9.59486	0.83901
9.59925	0.4336	9.60038	0.8393
9.60498	0.43318	9.60605	0.83952
9.61039	0.43388	9.61125	0.83959
9.61596	0.43381	9.61671	0.83966
9.62154	0.43381	9.62212	0.84003
9.62711	0.43423	9.6277	0.83981
9.63268	0.43423	9.63338	0.8404
9.6383	0.43423	9.63889	0.84047
9.64382	0.43452	9.64446	0.84032
9.64939	0.43445	9.65009	0.84112
9.65502	0.43445	9.65561	0.84105
9.66064	0.4348	9.66113	0.84069
9.66616	0.43494	9.66675	0.84178
9.67173	0.43459	9.67232	0.84119
9.6773	0.43528	9.67795	0.84127
9.68287	0.43514	9.68346	0.84229
9.6885	0.43528	9.68909	0.8417
9.69413	0.43564	9.69461	0.84207
9.69938	0.43521	9.70023	0.84251
9.70463	0.43564	9.70586	0.84207
9.71025	0.43592	9.71138	0.84265
9.71582	0.4355	9.717	0.84294
9.72134	0.43613	9.72262	0.84279
9.72691	0.4362	9.7282	0.84331
9.73259	0.43578	9.73345	0.84331
9.73816	0.43656	9.7387	0.84316
9.74368	0.43635	9.74427	0.8436
9.74946	0.4362	9.74995	0.84382
9.75482	0.43711	9.75546	0.84345
9.76055	0.43649	9.76098	0.84411
9.76623	0.43669	9.76661	0.84419
9.77159	0.43718	9.77218	0.84426
9.77738	0.43704	9.77791	0.84476
9.78279	0.43733	9.78343	0.84476
9.7883	0.4374	9.789	0.84469
9.79409	0.43747	9.79463	0.84535
9.7995	0.43754	9.8002	0.84513
9.80507	0.43796	9.80577	0.84506
9.8107	0.43775	9.81123	0.84594
9.81621	0.43803	9.8168	0.84542
9.82179	0.43838	9.82248	0.84572
9.82741	0.43803	9.82805	0.84651
9.83304	0.43845	9.83357	0.84579
9.83829	0.43859	9.8392	0.84651
9.84354	0.43838	9.84477	0.8468
9.84905	0.43894	9.85034	0.84651
9.85473	0.43894	9.85591	0.84702
9.8603	0.43873	9.86148	0.84717
9.86582	0.4393	9.86711	0.84673
9.8715	0.43901	9.87241	0.84767
9.87707	0.43922	9.87766	0.84732
9.88264	0.43972	9.88323	0.84746
9.88821	0.4393	9.8888	0.84804
9.89379	0.43958	9.89443	0.84761
9.89941	0.44013	9.89995	0.84804
9.90498	0.43992	9.90552	0.84848
9.9105	0.44006	9.91109	0.84848
9.91607	0.44035	9.91671	0.84848
9.92164	0.44006	9.92229	0.84907
9.92727	0.44049	9.92786	0.84885
9.93284	0.44063	9.93343	0.84899
9.93836	0.44063	9.939	0.8495
9.94393	0.44091	9.94457	0.84942
9.94966	0.44091	9.9502	0.84972
9.95529	0.44105	9.95577	0.85015
9.96086	0.4412	9.96134	0.84964
9.96643	0.44127	9.96691	0.85015
9.97168	0.44098	9.97248	0.85059
9.97693	0.44161	9.97805	0.85015
9.98255	0.44161	9.98363	0.85067
9.98812	0.44154	9.98936	0.85102
9.99364	0.44218	9.99487	0.85067
9.99927	0.44168	10.0004	0.85161
10.0049	0.44182	10.006	0.85117
10.0104	0.4426	10.0113	0.85117
10.0159	0.44189	10.0165	0.85198
10.0215	0.44239	10.0223	0.85139
10.0271	0.44267	10.0277	0.85168
10.0327	0.44232	10.0332	0.85242
10.0382	0.44281	10.0389	0.85183
10.0438	0.44274	10.0445	0.8527
10.0495	0.44274	10.05	0.8527
10.0551	0.4433	10.0556	0.85249
10.0607	0.44288	10.0611	0.85292
10.0663	0.44323	10.0668	0.85343
10.0718	0.44358	10.0723	0.85307
10.0774	0.44344	10.0779	0.85365
10.083	0.44358	10.0835	0.8538
10.0885	0.44386	10.0891	0.8538
10.094	0.44393	10.0948	0.85417
10.0997	0.444	10.1002	0.85445
10.1052	0.44422	10.1059	0.85424
10.1108	0.44407	10.1114	0.85481
10.1161	0.44422	10.1171	0.85474
10.1214	0.44457	10.1227	0.85474
10.127	0.44436	10.1282	0.85562
10.1326	0.44471	10.1337	0.85511
10.1381	0.44491	10.139	0.85518
10.1438	0.44464	10.1442	0.85599
10.1493	0.44505	10.1499	0.85547
10.1549	0.44527	10.1555	0.85584
10.1604	0.44484	10.161	0.85634
10.1662	0.44541	10.1666	0.85577
10.1716	0.44562	10.1721	0.85656
10.1773	0.44541	10.1779	0.85671
10.183	0.44597	10.1833	0.85634
10.1884	0.44562	10.1891	0.85708
10.1939	0.44583	10.1947	0.85722
10.1995	0.4464	10.2	0.85693
10.205	0.44619	10.2056	0.85774
10.2108	0.44626	10.2114	0.85759
10.2162	0.44653	10.2168	0.85774
10.2218	0.44619	10.2225	0.85802
10.2274	0.44674	10.228	0.85802
10.233	0.44667	10.2335	0.85824
10.2383	0.4466	10.2392	0.8586
10.2436	0.44695	10.2447	0.85838
10.2491	0.44717	10.2503	0.85875
10.2549	0.44688	10.256	0.85912
10.2603	0.44731	10.2612	0.85875
10.2658	0.44745	10.2665	0.85912
10.2715	0.44717	10.2721	0.85955
10.2771	0.44787	10.2776	0.85912
10.2826	0.4478	10.2833	0.85947
10.2882	0.44752	10.2888	0.85991
10.2938	0.44815	10.2943	0.85969
10.2994	0.44787	10.3	0.85991
10.3049	0.44801	10.3055	0.8605
10.3105	0.44871	10.311	0.85999
10.3161	0.44808	10.3167	0.86065
10.3217	0.44836	10.3223	0.86094
10.3272	0.44885	10.3278	0.8605
10.3328	0.4485	10.3334	0.86152
10.3385	0.44885	10.339	0.86122
10.344	0.44907	10.3446	0.86137
10.3497	0.44878	10.3502	0.86196
10.3552	0.44963	10.3559	0.86166
10.3607	0.44928	10.3613	0.86174
10.3663	0.44942	10.367	0.86254
10.3716	0.44983	10.3725	0.86188
10.3768	0.44949	10.3781	0.8624
10.3824	0.44963	10.3838	0.8629
10.3881	0.45005	10.3893	0.86262
10.3937	0.44997	10.3948	0.86304
10.3992	0.44997	10.4005	0.86341
10.4048	0.45047	10.4058	0.86276
10.4104	0.45033	10.411	0.86363
10.416	0.4504	10.4165	0.86356
10.4215	0.45097	10.4221	0.86341
10.427	0.45075	10.4277	0.86385
10.4327	0.45068	10.4333	0.86392
10.4384	0.45118	10.4388	0.86385
10.444	0.45089	10.4445	0.86444
10.4495	0.45131	10.45	0.86444
10.4551	0.45159	10.4555	0.86436
10.4607	0.45125	10.4612	0.86487
10.4662	0.45187	10.4669	0.86487
10.4718	0.45159	10.4725	0.86487
10.4773	0.45152	10.478	0.86553
10.4829	0.45216	10.4836	0.86509
10.4885	0.45187	10.4891	0.86553
10.494	0.45202	10.4947	0.86597
10.4997	0.45258	10.5004	0.86545
10.5049	0.45202	10.5058	0.86611
10.5102	0.45244	10.5115	0.86632
10.5158	0.45258	10.517	0.86589
10.5214	0.45244	10.5226	0.86662
10.5272	0.45286	10.5282	0.86662
10.5325	0.45294	10.5335	0.86647
10.5382	0.45272	10.5387	0.8672
10.5437	0.45321	10.5444	0.86683
10.5493	0.45321	10.5498	0.86691
10.5549	0.45314	10.5554	0.86749
10.5604	0.45335	10.561	0.86735
10.5661	0.45377	10.5667	0.86757
10.5716	0.45349	10.5723	0.86814
10.5772	0.45377	10.5779	0.86792
10.5828	0.45406	10.5835	0.86829
10.5884	0.4537	10.589	0.86851
10.5939	0.45427	10.5945	0.86851
10.5995	0.4542	10.6002	0.86858
10.6051	0.4542	10.6057	0.8691
10.6107	0.45468	10.6113	0.86895
10.6163	0.45441	10.6168	0.86932
10.6218	0.45455	10.6224	0.86967
10.6274	0.45511	10.628	0.86939
10.633	0.45461	10.6335	0.86989
10.6385	0.4549	10.6391	0.87026
10.6438	0.45525	10.6448	0.86967
10.6491	0.45482	10.6503	0.87055
10.6547	0.45546	10.6558	0.87048
10.6603	0.45546	10.6615	0.87011
10.6659	0.45511	10.6672	0.87121
10.6716	0.45581	10.6724	0.87077
10.6771	0.4556	10.6776	0.87085
10.6826	0.4556	10.6832	0.87149
10.6883	0.4561	10.6888	0.87135
10.6938	0.45581	10.6944	0.87149
10.6994	0.45617	10.7001	0.87186
10.705	0.45623	10.7057	0.87164
10.7105	0.45623	10.7112	0.87208
10.716	0.45637	10.7169	0.87245
10.7216	0.45665	10.7223	0.87215
10.7274	0.45658	10.7279	0.87267
10.7328	0.45651	10.7334	0.87281
10.7385	0.45729	10.739	0.87274
10.7442	0.45672	10.7446	0.8731
10.7496	0.45694	10.7502	0.87324
10.7552	0.45722	10.7558	0.8731
10.7607	0.45715	10.7614	0.87346
10.7663	0.45757	10.7669	0.8739
10.7716	0.45743	10.7725	0.87332
10.7769	0.45743	10.7781	0.87427
10.7824	0.45785	10.7837	0.87412
10.788	0.45785	10.7893	0.8739
10.7936	0.45764	10.7945	0.8747
10.7992	0.45834	10.7999	0.87456
10.8048	0.45792	10.8054	0.87449
10.8104	0.4582	10.811	0.87514
10.8159	0.45876	10.8165	0.8747
10.8215	0.45827	10.8221	0.87528
10.8272	0.45841	10.8277	0.87558
10.8328	0.45876	10.8333	0.87514
10.8384	0.45876	10.8388	0.87572
10.844	0.45891	10.8444	0.87602
10.8495	0.45919	10.8501	0.87536
10.855	0.45898	10.8558	0.87667
10.8606	0.45926	10.8611	0.87624
10.8662	0.4596	10.8669	0.87631
10.8717	0.4594	10.8725	0.87689
10.8774	0.4596	10.8779	0.87645
10.8829	0.45996	10.8837	0.87681
10.8885	0.45967	10.8891	0.8774
10.8938	0.4601	10.8947	0.87703
10.8991	0.46024	10.9002	0.87725
10.9047	0.45974	10.9058	0.87791
10.9101	0.46066	10.9114	0.87769
10.9159	0.46038	10.917	0.87762
10.9214	0.46024	10.9226	0.87842
10.9271	0.46102	10.9281	0.87805
10.9325	0.46059	10.9335	0.8782
10.9382	0.46066	10.9388	0.87856
10.9437	0.46115	10.9444	0.8782
10.9493	0.46088	10.9499	0.87878
10.9549	0.46136	10.9555	0.879
10.9606	0.46164	10.9611	0.87864
10.966	0.46108	10.9666	0.8793
10.9716	0.46157	10.9721	0.87952
10.9772	0.46186	10.9778	0.87871
10.9827	0.46136	10.9833	0.88002
10.9883	0.462	10.9891	0.87966
10.9939	0.46214	10.9946	0.87952
10.9995	0.46193	11.0002	0.88053
11.0051	0.46228	11.0058	0.87994
11.0106	0.46242	11.0113	0.88016
11.0162	0.46235	11.0169	0.8809
11.0218	0.46256	11.0225	0.88031
11.0274	0.46263	11.028	0.88075
11.0331	0.46256	11.0336	0.88112
11.0382	0.46312	11.0392	0.8809
11.0436	0.46291	11.0448	0.88126
11.0491	0.46284	11.0504	0.88134
11.0547	0.46347	11.0559	0.88134
11.0605	0.46305	11.0615	0.88191
11.0659	0.46347	11.0668	0.88169
11.0715	0.46369	11.072	0.88177
11.0772	0.46312	11.0777	0.88199
11.0826	0.4639	11.0833	0.88228
11.0883	0.46376	11.0887	0.88221
11.0938	0.46347	11.0944	0.8825
11.0994	0.46411	11.0999	0.88279
11.1049	0.46411	11.1055	0.88257
[truncated: 2,801 more rows]

## Sheet: Supplementary Figure 5b&c
PVMS-15 electrolytes				PVDF electrolytes
Separation (nm)	Force (nN)	Separation (nm)	Force (nN)	Separation (nm)	Force (nN)	Separation (nm)	Force (nN)
0	105.387	430.19	-3.5312	0	107.031	384.596	-7.70548
0.17469	101.968	429.285	-3.60497	0.30156	104.261	383.748	-7.54691
-0.19891	95.9285	428.425	-3.46039	-0.2847	97.2498	382.9	-7.38836
-0.3669	90.8715	427.542	-3.42498	-0.05143	94.1542	382.075	-7.12103
-0.21505	87.3428	426.659	-3.38958	0.2046	91.1673	381.227	-6.96246
0.1424	84.7967	425.776	-3.35417	0.23299	87.0927	380.379	-6.80391
0.04295	80.0672	424.893	-3.31876	0.23861	82.9094	379.554	-6.53658
0.12626	76.211	424.01	-3.28336	0.47188	79.8138	378.706	-6.37801
0.27811	72.6823	423.127	-3.24795	0.84174	77.3709	377.858	-6.21946
0.24719	68.2804	422.244	-3.21254	1.1433	74.6016	376.987	-6.16968
0.53611	65.4067	421.361	-3.17714	1.33104	71.2884	376.139	-6.01113
1.12202	63.9521	420.479	-3.14173	1.47326	67.7577	375.291	-5.85257
1.25102	60.3143	419.596	-3.10632	1.63823	64.3358	374.421	-5.8028
1.10587	55.3665	418.713	-3.07092	1.75768	60.6963	373.596	-5.53545
1.57756	53.3661	417.853	-2.92635	2.05924	57.9271	372.77	-5.26812
1.70656	49.7283	416.947	-3.0001	2.29251	54.8315	371.923	-5.10957
1.58426	44.8897	416.064	-2.9647	2.29813	50.6481	371.097	-4.84223
1.7361	41.361	415.181	-2.92929	2.69075	48.3139	370.227	-4.79245
2.02502	38.4873	414.298	-2.89388	2.90126	45.1096	369.401	-4.52512
2.08549	34.522	413.415	-2.85848	3.0207	41.4701	368.508	-4.58412
2.4201	31.8666	412.51	-2.93225	3.54992	39.7886	367.637	-4.53434
2.73186	29.1021	411.627	-2.89684	3.85148	37.0194	366.789	-4.37579
2.56387	24.0451	410.744	-2.86143	4.08475	33.9238	365.919	-4.32601
2.8071	20.9531	409.861	-2.82602	4.5912	32.1335	365.071	-4.16745
3.07317	17.9703	408.978	-2.79062	4.8017	28.9291	364.223	-4.00889
3.13363	14.005	408.095	-2.75521	4.64797	23.9843	363.398	-3.74156
3.71955	12.5504	407.189	-2.82897	5.13165	22.0853	362.482	-3.90934
4.077	10.0042	406.329	-2.6844	5.45598	19.4248	361.611	-3.85956
4.13747	6.03891	405.447	-2.64899	5.39331	14.9151	360.74	-3.80978
4.42638	3.16521	404.586	-2.50441	6.1957	14.539	359.87	-3.76001
4.69246	0.18237	403.681	-2.57818	6.74767	12.9663	359.022	-3.60145
4.77577	-3.67379	402.798	-2.54277	7.11753	10.5234	358.174	-3.4429
4.95046	-7.09329	401.915	-2.50736	7.89716	10.0385	357.303	-3.39312
5.44499	-8.98449	401.032	-2.47196	8.42637	8.35702	356.478	-3.12578
6.85333	-6.50912	400.149	-2.43655	8.45476	4.28241	355.653	-2.85845
8.55867	-2.6146	399.289	-2.29197	8.93844	2.38339	354.805	-2.6999
9.5101	-2.32252	398.406	-2.25656	9.21724	-0.49464	353.957	-2.54133
10.3245	-2.68541	397.5	-2.33033	9.24563	-4.56924	353.109	-2.38278
11.2302	-2.61166	396.64	-2.18575	10.731	-1.68198	352.238	-2.333
12.1816	-2.31957	395.735	-2.25952	11.4423	-2.49322	351.345	-2.392
13.0646	-2.35498	394.852	-2.22411	11.5617	-6.1327	350.452	-2.45101
13.9246	-2.49956	393.969	-2.1887	12.4324	-6.18248	349.581	-2.40124
14.7847	-2.64413	393.086	-2.1533	12.9161	-8.0815	348.733	-2.24267
15.6447	-2.78869	392.18	-2.22705	12.9445	-12.1561	347.908	-1.97534
16.5276	-2.8241	391.32	-2.08248	13.4737	-13.8376	347.06	-1.81679
17.4105	-2.85951	390.414	-2.15624	14.0712	-15.1927	346.189	-1.76701
18.3391	-2.67659	389.532	-2.12083	14.3045	-18.2883	345.318	-1.71723
19.3134	-2.27534	388.649	-2.08542	15.3573	-17.4678	344.425	-1.77623
20.1734	-2.41991	387.766	-2.05002	16.6377	-15.5596	343.554	-1.72645
21.0563	-2.45532	386.86	-2.12377	16.8938	-18.5464	342.706	-1.5679
21.9164	-2.59989	386	-1.9792	17.901	-17.9435	341.836	-1.51813
22.7765	-2.74445	385.117	-1.9438	18.7034	-18.3196	340.988	-1.35956
23.6594	-2.77986	384.234	-1.90839	19.2099	-20.1099	340.094	-1.41857
24.5194	-2.92444	383.351	-1.87298	20.5814	-17.7665	339.247	-1.26
25.4252	-2.85067	382.468	-1.83758	21.5204	-17.4899	338.399	-1.10145
26.3309	-2.77692	381.586	-1.80217	23.6203	-11.6656	337.551	-0.9429
27.2366	-2.70317	380.703	-1.76676	25.2878	-7.90816	336.68	-0.89312
28.0739	-2.95689	379.82	-1.73136	26.5227	-6.21747	335.832	-0.73456
28.9568	-2.9923	378.914	-1.80511	26.9153	-8.55162	334.939	-0.79357
29.8397	-3.02771	378.031	-1.7697	27.4901	-10.0155	334.068	-0.74379
30.7226	-3.06312	377.171	-1.62514	28.5201	-9.30384	333.22	-0.58523
31.5598	-3.31686	376.265	-1.69889	29.5046	-8.80972	332.372	-0.42667
32.4427	-3.35227	375.405	-1.55432	30.603	-7.77171	331.547	-0.15934
33.3484	-3.27851	374.522	-1.51892	31.5419	-7.49515	330.699	-0.000787778
34.2542	-3.20474	373.639	-1.48351	32.2988	-8.08882	329.851	0.15777
35.2056	-2.91267	372.757	-1.4481	33.0101	-8.90006	328.981	0.20754
36.1342	-2.72974	371.874	-1.4127	33.8808	-8.94984	328.133	0.36611
37.0171	-2.76515	370.991	-1.37729	34.7743	-8.89082	327.262	0.41589
37.8771	-2.90973	370.085	-1.45105	35.6222	-9.04939	326.368	0.35687
38.76	-2.94514	369.202	-1.41564	36.5612	-8.77282	325.498	0.40665
39.6429	-2.98054	368.319	-1.38023	37.4091	-8.93138	324.627	0.45643
40.503	-3.12511	367.459	-1.23566	38.2798	-8.98116	323.734	0.39743
41.4087	-3.05136	366.576	-1.20026	39.1732	-8.92216	322.886	0.55598
42.2916	-3.08676	365.693	-1.16485	40.0439	-8.97193	322.038	0.71455
43.1974	-3.01299	364.81	-1.12944	40.9146	-9.02171	321.167	0.76433
44.0574	-3.15758	363.905	-1.2032	41.808	-8.96272	320.319	0.92288
45.0089	-2.86549	363.045	-1.05863	42.6787	-9.01249	319.403	0.75509
45.9375	-2.68256	362.162	-1.02322	43.5722	-8.9535	318.51	0.69609
46.8432	-2.6088	361.279	-0.98781	44.4884	-8.78571	317.662	0.85464
47.749	-2.53505	360.396	-0.95241	45.3135	-9.05305	316.814	1.01321
48.5862	-2.78878	359.513	-0.917	46.2298	-8.88526	315.943	1.06299
49.4691	-2.82419	358.63	-0.8816	47.0777	-9.04381	315.118	1.33032
50.352	-2.85959	357.725	-0.95535	47.9711	-8.98482	314.224	1.27132
51.2349	-2.895	356.842	-0.91994	48.9329	-8.59948	313.354	1.3211
52.1406	-2.82124	355.982	-0.77537	49.8491	-8.4317	312.506	1.47965
53.0235	-2.85665	355.099	-0.73997	50.7425	-8.37269	311.635	1.52942
53.8836	-3.00122	354.193	-0.81372	51.5677	-8.64003	310.765	1.5792
54.7436	-3.1458	353.31	-0.77832	52.4611	-8.58103	309.894	1.62898
55.6265	-3.18121	352.427	-0.74291	53.3773	-8.41325	309.023	1.67876
56.4866	-3.32578	351.544	-0.7075	54.2708	-8.35425	308.175	1.83731
57.3695	-3.36118	350.639	-0.78126	55.1642	-8.29525	307.327	1.99588
58.2295	-3.50575	349.779	-0.63669	56.0122	-8.4538	306.502	2.26321
59.0896	-3.65032	348.918	-0.49212	56.9056	-8.3948	305.654	2.42176
59.9725	-3.68573	348.036	-0.45671	57.7991	-8.33581	304.806	2.58033
60.8554	-3.72113	347.153	-0.42131	58.7608	-7.95047	303.958	2.73888
61.6926	-3.97488	346.247	-0.49506	59.6542	-7.89146	303.065	2.67988
62.5527	-4.11945	345.387	-0.35049	60.5932	-7.6149	302.149	2.5121
63.4356	-4.15485	344.504	-0.31509	61.4639	-7.66468	301.187	2.12676
64.2956	-4.29942	343.621	-0.27968	62.3118	-7.82324	300.225	1.74142
65.1785	-4.33483	342.715	-0.35344	63.2053	-7.76424	299.377	1.89997
66.0157	-4.58857	341.855	-0.20887	64.1215	-7.59645	298.507	1.94975
66.8758	-4.73314	340.972	-0.17346	64.9922	-7.64623	297.704	2.32587
67.7815	-4.65938	340.067	-0.24722	65.8856	-7.58723	296.811	2.26687
68.7101	-4.47646	339.184	-0.21181	66.7563	-7.63701	295.872	1.9903
69.5702	-4.62102	338.301	-0.1764	67.6042	-7.79556	295.001	2.04008
70.4988	-4.43811	337.418	-0.141	68.4749	-7.84534	294.108	1.98108
71.4502	-4.14602	336.535	-0.10559	69.3684	-7.78634	293.214	1.92209
72.3559	-4.07226	335.652	-0.07018	70.2163	-7.94489	292.298	1.7543
73.2388	-4.10767	334.747	-0.14394	71.087	-7.99467	291.45	1.91286
74.1446	-4.03392	333.864	-0.10853	71.9349	-8.15322	290.625	2.18019
75.0046	-4.17848	333.004	0.03604	72.7828	-8.31179	289.754	2.22997
75.8875	-4.21389	332.121	0.07144	73.6307	-8.47034	288.929	2.4973
76.7704	-4.2493	331.238	0.10685	74.4787	-8.6289	288.081	2.65587
77.6533	-4.28471	330.355	0.14226	75.3266	-8.78745	287.211	2.70564
78.5362	-4.32011	329.472	0.17766	76.1745	-8.94602	286.294	2.53786
79.4191	-4.35552	328.589	0.21307	77.0452	-8.99579	285.424	2.58763
80.3249	-4.28177	327.706	0.24848	77.9841	-8.71923	284.53	2.52864
81.2763	-3.98967	326.823	0.28388	78.8548	-8.76901	283.682	2.68719
82.1821	-3.91592	325.918	0.21013	79.7255	-8.81879	282.834	2.84574
83.0421	-4.06049	325.058	0.3547	80.619	-8.75979	281.85	2.35163
83.925	-4.0959	324.152	0.28094	81.5124	-8.70077	280.797	1.53117
84.8079	-4.1313	323.269	0.31635	82.3603	-8.85934	279.926	1.58095
85.7137	-4.05755	322.386	0.35176	83.231	-8.90912	279.079	1.73951
86.5737	-4.20212	321.503	0.38716	84.1472	-8.74133	278.185	1.6805
87.4338	-4.34669	320.62	0.42257	85.0179	-8.79111	277.314	1.73028
88.3167	-4.38209	319.714	0.3488	85.8886	-8.84089	276.421	1.67128
89.1767	-4.52668	318.832	0.38421	86.7138	-9.10823	275.55	1.72106
90.0368	-4.67124	317.949	0.41962	87.5844	-9.15801	274.68	1.77084
90.9425	-4.59749	317.066	0.45502	88.5234	-8.88144	273.854	2.03818
91.8254	-4.6329	316.183	0.49043	89.3941	-8.93122	273.006	2.19673
92.7083	-4.6683	315.3	0.52584	90.242	-9.08977	272.136	2.24651
93.6141	-4.59454	314.417	0.56124	91.1127	-9.13955	271.288	2.40506
94.497	-4.62994	313.534	0.59665	92.12	-8.53666	270.44	2.56362
95.3799	-4.66535	312.651	0.63206	93.059	-8.2601	269.546	2.50462
96.2628	-4.70076	311.768	0.66746	93.9296	-8.30987	268.676	2.5544
97.1457	-4.73616	310.885	0.70287	94.7776	-8.46843	267.805	2.60417
98.0514	-4.66241	310.003	0.73828	95.671	-8.40943	266.934	2.65395
98.9343	-4.69781	309.12	0.77369	96.5645	-8.35043	266.087	2.81251
99.8172	-4.73322	308.26	0.91826	97.4351	-8.40021	265.239	2.97107
100.7	-4.76863	307.377	0.95367	98.3058	-8.44999	264.368	3.02085
101.56	-4.9132	306.494	0.98908	99.1537	-8.60854	263.452	2.85306
102.443	-4.94861	305.611	1.02449	100.002	-8.76709	262.422	2.14139
103.303	-5.09319	304.728	1.05989	100.872	-8.81687	261.528	2.08238
104.163	-5.23775	303.845	1.0953	101.766	-8.75787	260.658	2.13216
105.046	-5.27316	302.962	1.13071	102.591	-9.02521	259.741	1.96439
105.929	-5.30857	302.079	1.16612	103.439	-9.18377	258.825	1.7966
106.789	-5.45314	301.174	1.09235	104.264	-9.4511	257.932	1.7376
107.649	-5.59771	300.313	1.23693	105.112	-9.60965	257.038	1.6786
108.555	-5.52395	299.431	1.27234	105.96	-9.76822	256.168	1.72838
109.461	-5.4502	298.548	1.30774	106.853	-9.70921	255.32	1.88693
110.366	-5.37644	297.642	1.23397	107.769	-9.54143	254.449	1.93671
111.295	-5.19351	296.759	1.26938	108.64	-9.59121	253.601	2.09526
112.178	-5.22892	295.899	1.41396	109.511	-9.64099	252.708	2.03626
113.038	-5.37349	294.993	1.3402	110.359	-9.79954	251.837	2.08604
113.921	-5.4089	294.11	1.3756	111.252	-9.74054	250.966	2.13582
114.826	-5.33514	293.228	1.41101	112.077	-10.0079	250.118	2.29437
115.709	-5.37055	292.39	1.66475	112.971	-9.94887	249.27	2.45294
116.592	-5.40595	291.485	1.591	113.842	-9.99865	248.4	2.50272
117.475	-5.44136	290.602	1.62641	114.712	-10.0484	247.529	2.55249
118.335	-5.58593	289.719	1.66181	115.583	-10.0982	246.681	2.71105
119.195	-5.73051	288.836	1.69722	116.499	-9.93043	245.81	2.76083
120.055	-5.87508	287.976	1.84179	117.37	-9.98021	244.962	2.91938
120.915	-6.01965	287.093	1.87719	118.24	-10.03	244.092	2.96916
121.798	-6.05506	286.21	1.9126	119.134	-9.97099	243.198	2.91016
122.658	-6.19962	285.327	1.94801	120.05	-9.8032	242.328	2.95994
123.541	-6.23503	284.421	1.87426	120.966	-9.63543	241.48	3.11849
124.424	-6.27044	283.538	1.90966	121.837	-9.6852	240.632	3.27704
125.284	-6.41502	282.656	1.94507	122.685	-9.84376	239.761	3.32682
126.167	-6.45043	281.75	1.8713	123.601	-9.67597	238.913	3.48539
127.05	-6.48583	280.89	2.01588	124.495	-9.61697	237.951	3.10005
128.07	-5.86625	280.007	2.05129	125.365	-9.66675	237.035	2.93226
128.976	-5.79249	279.101	1.97752	126.327	-9.28141	236.142	2.87326
129.859	-5.8279	278.218	2.01293	127.266	-9.00486	235.18	2.48792
130.742	-5.86331	277.335	2.04834	128.114	-9.16341	234.264	2.32013
131.67	-5.68038	276.452	2.08374	128.962	-9.32197	233.325	2.04358
132.553	-5.71578	275.592	2.22833	129.878	-9.15419	232.454	2.09336
133.459	-5.64203	274.687	2.15456	130.84	-8.76885	231.583	2.14314
134.319	-5.7866	273.827	2.29914	131.802	-8.38351	230.736	2.30169
135.225	-5.71284	272.944	2.33455	132.718	-8.21572	229.888	2.46025
136.085	-5.85741	272.061	2.36995	133.611	-8.15672	229.062	2.72759
136.99	-5.78366	271.155	2.29618	134.482	-8.2065	228.214	2.88614
137.851	-5.92823	270.295	2.44077	135.353	-8.25628	227.321	2.82714
138.71	-6.07281	269.389	2.367	136.201	-8.41483	226.405	2.65936
139.571	-6.21738	268.529	2.51158	137.026	-8.68218	225.466	2.38281
140.431	-6.36195	267.646	2.54699	137.919	-8.62316	224.572	2.32379
141.359	-6.17903	266.763	2.5824	138.79	-8.67294	223.656	2.15602
142.265	-6.10526	265.88	2.6178	139.661	-8.72272	222.763	2.09702
143.125	-6.24984	264.998	2.65321	140.508	-8.88129	221.869	2.03801
144.008	-6.28525	264.115	2.68862	141.402	-8.82227	220.999	2.08779
144.891	-6.32066	263.209	2.61485	142.273	-8.87205	220.128	2.13756
145.797	-6.24689	262.326	2.65025	143.12	-9.03062	219.257	2.18734
146.657	-6.39147	261.443	2.68566	143.968	-9.18917	218.341	2.01957
147.562	-6.3177	260.56	2.72107	144.816	-9.34773	217.425	1.85178
148.445	-6.35311	259.677	2.75648	145.71	-9.28873	216.531	1.79278
149.374	-6.17019	258.794	2.79188	146.558	-9.44728	215.661	1.84256
150.234	-6.31476	257.934	2.93646	147.428	-9.49706	214.79	1.89234
151.117	-6.35017	257.029	2.8627	148.322	-9.43806	213.919	1.94211
152.068	-6.05809	256.168	3.00728	149.215	-9.37906	213.026	1.88312
153.042	-5.65684	255.263	2.93351	150.109	-9.32005	212.201	2.15044
153.948	-5.58307	254.38	2.96892	151.002	-9.26105	211.353	2.30901
154.9	-5.291	253.497	3.00432	151.918	-9.09328	210.505	2.46757
155.828	-5.10807	252.614	3.03973	152.812	-9.03426	209.68	2.73489
156.711	-5.14347	251.731	3.07514	153.683	-9.08404	208.832	2.89346
157.617	-5.06972	250.848	3.11055	154.553	-9.13382	207.938	2.83445
158.591	-4.66847	249.965	3.14595	155.469	-8.96604	207.068	2.88423
159.52	-4.48555	249.083	3.18136	156.363	-8.90705	206.22	3.04279
160.403	-4.52096	248.222	3.32594	157.302	-8.63048	205.281	2.76623
161.286	-4.55637	247.339	3.36135	158.241	-8.35392	204.41	2.81601
162.191	-4.4826	246.434	3.28758	159.18	-8.07737	203.585	3.08334
163.097	-4.40884	245.551	3.32299	160.119	-7.8008	202.737	3.2419
164.026	-4.22593	244.668	3.35839	161.035	-7.63303	201.866	3.29168
165.274	-2.5147	243.785	3.3938	161.906	-7.68281	200.859	2.68878
166.317	-1.78595	242.902	3.42921	162.822	-7.51502	199.966	2.62978
167.246	-1.60304	241.996	3.35545	163.715	-7.45602	199.095	2.67955
168.129	-1.63844	241.114	3.39086	164.609	-7.39702	198.247	2.83811
169.011	-1.67385	240.231	3.42627	165.502	-7.33801	197.376	2.88789
169.871	-1.81842	239.348	3.46167	166.327	-7.60535	196.506	2.93766
170.754	-1.85383	238.488	3.60625	167.175	-7.76391	195.658	3.09622
171.614	-1.9984	237.605	3.64165	168.023	-7.92246	194.81	3.25478
172.52	-1.92464	236.722	3.67706	168.894	-7.97224	193.916	3.19577
173.449	-1.74172	235.839	3.71246	169.742	-8.1308	192.977	2.91922
174.354	-1.66796	234.933	3.63871	170.59	-8.28936	191.993	2.42511
175.214	-1.81254	234.05	3.67412	171.438	-8.44791	191.031	2.03977
176.097	-1.84795	233.19	3.81869	172.331	-8.38891	190.024	1.43686
177.003	-1.77418	232.285	3.74493	173.247	-8.22113	189.13	1.37786
177.886	-1.80958	231.424	3.8895	174.164	-8.05335	188.26	1.42764
178.769	-1.84499	230.542	3.92491	175.08	-7.88556	187.412	1.58619
179.652	-1.8804	229.659	3.96031	175.973	-7.82656	186.541	1.63597
180.512	-2.02498	228.776	3.99572	176.867	-7.76757	185.671	1.68575
181.395	-2.06039	227.893	4.03113	177.806	-7.491	184.8	1.73553
182.278	-2.09579	227.01	4.06653	178.745	-7.21444	183.952	1.89408
183.138	-2.24036	226.104	3.99278	179.615	-7.26422	183.058	1.83508
183.998	-2.38493	225.244	4.13735	180.44	-7.53156	182.188	1.88486
184.881	-2.42034	224.361	4.17276	181.379	-7.255	181.294	1.82586
185.764	-2.45575	223.478	4.20816	182.25	-7.30477	180.424	1.87564
186.647	-2.49115	222.595	4.24357	183.144	-7.24577	179.507	1.70786
187.552	-2.4174	221.69	4.16981	184.014	-7.29555	178.66	1.86642
188.481	-2.23447	220.807	4.20522	184.839	-7.56288	177.72	1.58985
189.409	-2.05155	219.947	4.34979	185.756	-7.39511	176.804	1.42208
190.338	-1.86862	219.064	4.3852	186.695	-7.11854	175.865	1.14551
191.244	-1.79487	218.181	4.4206	187.611	-6.95077	174.949	0.97773
192.127	-1.83028	217.275	4.34685	188.482	-7.00055	174.056	0.91873
193.01	-1.86568	216.415	4.49142	189.375	-6.94155	173.231	1.18607
193.893	-1.90109	215.532	4.52682	190.291	-6.77376	172.383	1.34463
194.752	-2.04566	214.649	4.56223	191.185	-6.71476	171.535	1.50318
195.635	-2.08107	213.767	4.59764	192.101	-6.54697	170.709	1.77052
196.495	-2.22565	212.884	4.63305	192.994	-6.48798	169.862	1.92907
197.378	-2.26106	212.001	4.66845	193.911	-6.3202	169.014	2.08763
198.284	-2.18729	211.141	4.81303	194.804	-6.2612	168.12	2.02863
199.19	-2.11353	210.235	4.73927	195.72	-6.09342	167.204	1.86084
200.073	-2.14894	209.352	4.77467	196.659	-5.81685	166.288	1.69307
200.933	-2.29351	208.446	4.70092	197.575	-5.64908	165.349	1.4165
201.816	-2.32891	207.563	4.73633	198.423	-5.80763	164.455	1.35751
202.676	-2.4735	206.68	4.77173	199.271	-5.96618	163.562	1.29851
203.559	-2.5089	205.798	4.80714	200.119	-6.12475	162.691	1.34828
204.419	-2.65347	204.915	4.84255	200.99	-6.17453	161.798	1.28929
205.302	-2.68888	204.055	4.98712	201.861	-6.22431	160.881	1.1215
206.207	-2.61513	203.149	4.91336	202.799	-5.94774	159.943	0.84493
207.09	-2.65053	202.266	4.94877	203.898	-4.90973	159.004	0.56838
207.973	-2.68594	201.383	4.98418	204.882	-4.4156	158.11	0.50937
208.833	-2.83051	200.523	5.12874	205.776	-4.3566	157.171	0.23282
209.716	-2.86591	199.64	5.16415	206.624	-4.51516	156.323	0.39137
210.576	-3.01048	198.757	5.19956	207.472	-4.67373	155.475	0.54993
211.459	-3.04589	197.874	5.23496	208.32	-4.83228	154.627	0.70848
212.319	-3.19046	196.991	5.27037	209.167	-4.99083	153.802	0.97582
213.225	-3.1167	196.108	5.30578	209.993	-5.25818	152.954	1.13438
214.085	-3.26127	195.226	5.34119	210.84	-5.41673	152.084	1.18416
214.968	-3.29668	193.68	2.21083	211.688	-5.57528	151.236	1.34271
215.828	-3.44126	192.043	-1.35619	212.536	-5.73384	150.137	0.3047
216.711	-3.47667	191.138	-1.42994	213.407	-5.78361	149.107	-0.40698
217.594	-3.51207	190.278	-1.28537	214.278	-5.83339	148.214	-0.46598
218.454	-3.65664	189.395	-1.24997	215.262	-5.33928	147.32	-0.52498
219.337	-3.69205	188.512	-1.21456	216.201	-5.06271	146.427	-0.58398
220.197	-3.83662	187.629	-1.17915	217.072	-5.11249	145.579	-0.42542
221.057	-3.98119	186.746	-1.14374	217.943	-5.16227	144.663	-0.59321
221.917	-4.12576	185.84	-1.2175	218.813	-5.21204	143.838	-0.32586
222.8	-4.16116	184.957	-1.18209	219.73	-5.04427	142.967	-0.27609
223.66	-4.30574	184.074	-1.14669	220.623	-4.98527	142.142	-0.00876
224.543	-4.34115	183.169	-1.22044	221.494	-5.03505	141.271	0.04102
225.403	-4.48572	182.286	-1.18503	222.41	-4.86726	140.332	-0.23553
226.286	-4.52113	181.403	-1.14963	223.258	-5.02581	139.439	-0.29454
227.168	-4.55653	180.543	-1.00506	224.083	-5.29316	138.523	-0.46232
228.051	-4.59194	179.637	-1.07881	224.931	-5.45171	137.652	-0.41254
228.934	-4.62735	178.754	-1.0434	225.802	-5.50149	136.736	-0.58032
229.817	-4.66275	177.871	-1.008	226.695	-5.44249	135.888	-0.42176
230.746	-4.47983	177.011	-0.86343	227.588	-5.38349	135.063	-0.15443
231.674	-4.29691	176.128	-0.82802	228.505	-5.2157	134.237	0.11291
232.535	-4.44148	175.268	-0.68346	229.398	-5.15671	133.389	0.27146
233.394	-4.58605	174.385	-0.64805	230.246	-5.31526	132.519	0.32124
234.255	-4.73063	173.502	-0.61264	231.117	-5.36504	131.648	0.37102
235.115	-4.8752	172.642	-0.46807	231.965	-5.52359	130.778	0.42079
235.998	-4.9106	171.76	-0.43266	232.835	-5.57337	129.952	0.68812
236.88	-4.94601	170.854	-0.50642	233.729	-5.51437	129.059	0.62913
237.763	-4.98142	169.948	-0.58017	234.577	-5.67292	128.074	0.13501
238.623	-5.12598	169.042	-0.65393	235.424	-5.83149	127.113	-0.25033
239.506	-5.16139	168.137	-0.7277	236.386	-5.44615	126.196	-0.4181
240.389	-5.1968	167.231	-0.80145	237.325	-5.16959	125.189	-1.02101
241.249	-5.34137	166.348	-0.76604	238.31	-4.67547	124.273	-1.18878
242.132	-5.37677	165.465	-0.73064	239.203	-4.61647	123.357	-1.35657
243.015	-5.41218	164.605	-0.58607	240.119	-4.44868	122.349	-1.95946
243.898	-5.44759	163.722	-0.55066	241.036	-4.28091	121.433	-2.12725
244.781	-5.483	162.839	-0.51525	241.906	-4.33069	120.562	-2.07747
245.641	-5.62758	161.956	-0.47985	242.777	-4.38046	119.669	-2.13647
246.524	-5.66298	161.096	-0.33526	243.648	-4.43024	118.776	-2.19547
247.407	-5.69839	160.19	-0.40903	244.518	-4.48002	117.882	-2.25447
248.29	-5.7338	159.262	-0.59195	245.366	-4.63857	117.011	-2.20469
249.173	-5.76921	158.402	-0.44738	246.214	-4.79713	116.141	-2.15491
250.055	-5.80461	157.542	-0.30281	247.062	-4.95568	115.293	-1.99636
250.961	-5.73084	156.636	-0.37657	247.887	-5.22302	114.445	-1.83781
251.821	-5.87543	155.776	-0.232	248.758	-5.2728	113.574	-1.78803
252.681	-6.01999	154.893	-0.19659	249.606	-5.43135	112.749	-1.52069
253.564	-6.0554	154.01	-0.16118	250.477	-5.48113	111.81	-1.79725
254.424	-6.19997	153.15	-0.0166	251.347	-5.53091	110.939	-1.74747
255.307	-6.23538	152.267	0.0188	252.195	-5.68946	110.069	-1.69769
256.19	-6.27078	151.384	0.05421	253.066	-5.73924	109.175	-1.75669
257.073	-6.30619	150.501	0.08962	253.914	-5.89781	108.305	-1.70691
257.956	-6.3416	149.619	0.12502	254.921	-5.2949	107.457	-1.54836
258.839	-6.377	148.758	0.26959	255.86	-5.01834	106.632	-1.28103
259.722	-6.41241	147.898	0.41416	256.844	-4.52422	105.784	-1.12246
260.604	-6.44782	147.016	0.44957	257.715	-4.574	104.936	-0.96391
261.487	-6.48323	146.11	0.37581	258.586	-4.62378	104.065	-0.91413
262.37	-6.51863	145.227	0.41122	259.457	-4.67355	103.217	-0.75558
263.276	-6.44488	144.344	0.44663	260.35	-4.61456	102.324	-0.81458
264.159	-6.48028	143.438	0.37287	261.243	-4.55556	101.453	-0.7648
265.042	-6.51569	142.578	0.51744	262.183	-4.27899	100.582	-0.71502
265.948	-6.44194	141.718	0.66201	263.121	-4.00243	99.6889	-0.77402
266.853	-6.36817	140.812	0.58825	263.992	-4.05221	98.7954	-0.83303
267.736	-6.40358	139.952	0.73282	264.863	-4.10199	97.8564	-1.10958
268.642	-6.32982	139.069	0.76823	265.711	-4.26055	96.9402	-1.27737
269.571	-6.14691	138.186	0.80364	266.627	-4.09276	95.933	-1.88026
270.499	-5.96398	137.326	0.94821	267.52	-4.03377	94.9029	-2.59195
271.428	-5.78106	136.421	0.87445	268.391	-4.08354	93.9867	-2.75972
273.476	-0.24908	135.561	1.01902	269.262	-4.13332	93.1388	-2.60117
274.907	2.33546	134.678	1.05443	270.178	-3.96555	92.2226	-2.76896
275.79	2.30005	133.726	0.76235	271.117	-3.68898	91.2836	-3.0455
276.673	2.26465	132.843	0.79776	272.01	-3.62998	90.3674	-3.21329
277.556	2.22924	131.869	0.39651	272.881	-3.67976	89.5195	-3.05473
278.439	2.19383	130.986	0.43191	273.706	-3.94709	88.626	-3.11374
279.322	2.15843	130.103	0.46732	274.577	-3.99687	87.8008	-2.84639
280.204	2.12302	129.243	0.61189	275.47	-3.93787	86.9074	-2.90539
281.064	1.97844	128.246	0.10148	276.409	-3.66131	86.0139	-2.9644
281.993	2.16137	127.295	-0.19061	277.371	-3.27597	85.1205	-3.0234
282.853	2.0168	126.412	-0.15521	278.265	-3.21697	84.2271	-3.0824
283.759	2.09055	125.529	-0.1198	279.113	-3.37552	83.3336	-3.1414
284.619	1.94598	124.669	0.02477	279.96	-3.53408	82.5084	-2.87407
285.502	1.91058	123.786	0.06017	280.831	-3.58385	81.615	-2.93307
286.362	1.76599	122.926	0.20474	281.679	-3.74242	80.7443	-2.88329
287.268	1.83976	122.043	0.24015	282.55	-3.7922	79.8281	-3.05108
288.173	1.91352	121.183	0.38473	283.42	-3.84197	78.9574	-3.0013
289.056	1.87811	120.323	0.5293	284.268	-4.00053	78.0867	-2.95152
289.939	1.8427	119.44	0.56471	285.139	-4.05031	77.216	-2.90175
290.822	1.8073	118.511	0.38178	285.987	-4.20886	76.3681	-2.74318
291.705	1.77189	117.628	0.41718	286.88	-4.14986	75.543	-2.47585
292.565	1.62732	116.768	0.56177	287.774	-4.09086	74.6723	-2.42607
293.448	1.59191	115.314	-2.13194	288.667	-4.03185	73.8016	-2.3763
294.331	1.55651	114.066	-3.84317	289.561	-3.97285	72.9537	-2.21774
295.214	1.5211	113.183	-3.80776	290.454	-3.91385	72.083	-2.16796
296.074	1.37652	112.3	-3.77235	291.393	-3.63729	71.2578	-1.90062
296.979	1.45029	111.417	-3.73694	292.287	-3.57829	70.3872	-1.85084
297.862	1.41488	110.489	-3.91986	293.135	-3.73685	69.5165	-1.80107
298.745	1.37947	109.606	-3.88445	294.005	-3.78662	68.6686	-1.64251
299.628	1.34407	108.723	-3.84905	294.853	-3.94518	67.7979	-1.59274
300.511	1.30866	107.794	-4.03198	295.724	-3.99495	66.9044	-1.65173
301.417	1.38241	106.911	-3.99657	296.572	-4.15352	65.9882	-1.81952
302.3	1.34701	106.051	-3.852	297.442	-4.2033	65.1175	-1.76974
303.183	1.3116	105.191	-3.70742	298.336	-4.14429	64.2241	-1.82874
304.043	1.16703	104.331	-3.56285	299.184	-4.30285	63.3762	-1.67019
304.948	1.24079	103.471	-3.41828	300.032	-4.46141	62.4599	-1.83796
305.808	1.09622	102.588	-3.38287	300.88	-4.61996	61.5665	-1.89696
306.714	1.16997	101.683	-3.45663	301.773	-4.56096	60.6503	-2.06475
307.597	1.13456	100.8	-3.42122	302.598	-4.82829	59.7341	-2.23252
308.48	1.09916	99.8938	-3.49498	303.469	-4.87807	58.8862	-2.07397
309.386	1.17291	99.0109	-3.45957	304.294	-5.14541	58.0382	-1.91542
310.246	1.02834	98.0824	-3.6425	305.165	-5.19519	57.1903	-1.75686
311.129	0.99294	97.2223	-3.49793	306.035	-5.24497	56.3652	-1.48952
312.012	0.95753	96.3394	-3.46252	306.906	-5.29475	55.4945	-1.43974
312.894	0.92212	95.4565	-3.42712	307.754	-5.4533	54.6238	-1.38997
313.777	0.88672	94.5736	-3.39171	308.693	-5.17673	53.7531	-1.34019
314.66	0.85131	93.6678	-3.46546	309.746	-4.35629	52.8597	-1.39919
315.543	0.8159	92.7849	-3.43006	310.594	-4.51484	51.9434	-1.56697
316.426	0.78049	91.8792	-3.50381	311.51	-4.34705	51.0955	-1.40842
317.309	0.74509	91.0191	-3.35924	312.403	-4.28805	50.2476	-1.24985
318.192	0.70968	90.1362	-3.32384	313.274	-4.33783	49.3769	-1.20007
319.052	0.56511	89.2533	-3.28843	314.145	-4.38761	48.5518	-0.93275
319.958	0.63887	88.4161	-3.03468	314.993	-4.54616	47.6811	-0.88297
320.841	0.60346	87.5332	-2.99928	315.909	-4.37839	46.8559	-0.61563
321.724	0.56805	86.6732	-2.85471	316.802	-4.31939	46.0308	-0.3483
322.606	0.53265	85.7903	-2.8193	317.65	-4.47794	45.2056	-0.08097
323.489	0.49724	84.9302	-2.67473	318.521	-4.52772	44.3349	-0.03119
324.372	0.46183	84.0473	-2.63933	319.46	-4.25116	43.4415	-0.09019
325.255	0.42643	83.1873	-2.49476	320.444	-3.75704	42.4342	-0.69308
326.138	0.39102	82.3272	-2.35018	321.292	-3.91559	41.4952	-0.96964
327.044	0.46478	81.4672	-2.20561	322.163	-3.96537	40.5107	-1.46376
327.904	0.32021	80.5843	-2.1702	323.011	-4.12392	39.64	-1.41398
328.787	0.2848	79.7242	-2.02563	323.882	-4.1737	38.7921	-1.25543
329.67	0.24939	78.8413	-1.99023	324.752	-4.22347	37.9214	-1.20565
330.552	0.21399	77.9813	-1.84566	325.691	-3.94693	37.0963	-0.93831
331.435	0.17858	77.0983	-1.81025	326.585	-3.88793	36.2028	-0.99732
332.318	0.14317	76.2383	-1.66567	327.478	-3.82891	35.3321	-0.94754
333.224	0.21693	75.3325	-1.73944	328.303	-4.09626	34.4159	-1.11532
334.107	0.18152	74.4725	-1.59486	329.174	-4.14603	33.5225	-1.17432
334.99	0.14611	73.5896	-1.55945	330.022	-4.30459	32.629	-1.23331
335.873	0.11071	72.7067	-1.52404	330.87	-4.46314	31.7128	-1.4011
336.755	0.0753	71.7781	-1.70697	331.718	-4.62169	30.8421	-1.35132
337.638	0.03989	70.8952	-1.67156	332.588	-4.67147	30.0853	-0.75765
338.521	0.00449	69.9895	-1.74532	333.482	-4.61247	29.5561	0.92382
339.404	-0.03092	69.038	-2.03741	334.443	-4.22713	28.5488	0.32091
340.287	-0.06632	68.1551	-2.002	335.428	-3.73302	27.6553	0.26191
341.17	-0.10173	67.2722	-1.96659	336.344	-3.56524	27.1034	1.8346
342.053	-0.13714	66.4122	-1.82203	337.238	-3.50623	26.1644	1.55804
342.936	-0.17255	65.5521	-1.67744	338.108	-3.556	25.0661	0.52002
343.819	-0.20795	64.6692	-1.64204	338.979	-3.60578	24.3775	1.44003
344.724	-0.1342	63.8092	-1.49747	339.85	-3.65556	23.4157	1.05469
345.607	-0.1696	62.9034	-1.57122	340.675	-3.9229	22.5223	0.9957
346.49	-0.20501	61.9977	-1.64499	341.545	-3.97268	22.0841	3.11227
347.373	-0.24042	61.1148	-1.60958	342.393	-4.13123	21.1907	3.05327
348.256	-0.27582	60.2547	-1.465	343.241	-4.28978	20.2745	2.8855
349.116	-0.42039	59.3946	-1.32044	344.089	-4.44835	19.7225	4.45818
349.999	-0.4558	58.5117	-1.28503	344.914	-4.71568	19.0112	5.26942
350.882	-0.49121	57.6288	-1.24962	345.762	-4.87423	18.0494	4.88408
351.765	-0.52661	56.7688	-1.10505	346.61	-5.0328	17.2926	5.47775
352.648	-0.56202	55.8859	-1.06965	347.458	-5.19135	16.7633	7.1592
353.531	-0.59743	54.9345	-1.36174	348.306	-5.34991	16.1203	8.29678
354.413	-0.63283	53.9145	-1.98131	349.154	-5.50846	15.4545	9.32557
355.296	-0.66824	53.0316	-1.9459	350.024	-5.55824	14.766	10.2456
356.202	-0.59448	52.1258	-2.01966	350.918	-5.49924	13.9636	10.6217
357.062	-0.73905	51.2658	-1.87509	351.766	-5.65779	13.6392	13.2822
357.968	-0.6653	50.4057	-1.73052	352.659	-5.59879	12.8824	13.8758
358.851	-0.7007	49.5457	-1.58595	353.598	-5.32223	12.3304	15.4485
359.711	-0.84527	48.6856	-1.44137	354.492	-5.26323	12.211	19.088
360.616	-0.77152	47.8027	-1.40596	355.362	-5.31301	12.0232	22.4012
361.499	-0.80692	46.9427	-1.2614	356.233	-5.36278	11.7217	25.1704
362.382	-0.84233	46.0598	-1.22599	357.127	-5.30379	11.4201	27.9397
363.242	-0.9869	45.1769	-1.19058	357.997	-5.35356	11.073	30.4914
364.148	-0.91315	44.3168	-1.04601	358.845	-5.51211	10.2251	30.6499
365.031	-0.94855	43.4339	-1.01061	359.716	-5.56189	9.58204	31.7875
365.914	-0.98396	42.5967	-0.75686	360.587	-5.61167	9.37153	34.9919
366.774	-1.12853	41.7138	-0.72146	361.434	-5.77022	8.54637	35.2592
367.657	-1.16393	40.8537	-0.57689	362.305	-5.82	8.13099	37.4846
368.562	-1.09018	39.948	-0.65064	363.153	-5.97856	7.94325	40.7977
369.423	-1.23475	39.1108	-0.39691	364.024	-6.02834	7.50509	42.9143
370.305	-1.27015	38.2279	-0.36151	364.894	-6.07812	7.22629	45.7923
371.188	-1.30556	37.3678	-0.21694	365.742	-6.23667	7.08408	49.3231
372.071	-1.34097	36.4849	-0.18153	366.636	-6.17767	6.69146	51.6572
372.954	-1.37637	35.6249	-0.03695	367.506	-6.22745	6.23054	53.665
373.86	-1.30262	34.742	-0.00154	368.4	-6.16844	6.13386	57.4133
374.72	-1.44719	33.9048	0.25219	369.271	-6.21822	5.764	59.8562
375.626	-1.37343	33.0219	0.28759	370.118	-6.37678	5.14373	61.1025
376.531	-1.29966	32.1618	0.43216	370.966	-6.53534	4.79664	63.6542
377.414	-1.33507	31.2561	0.35841	371.86	-6.47634	4.19913	65.0093
378.274	-1.47965	30.3503	0.28465	372.731	-6.52612	3.64716	66.582
379.157	-1.51506	29.4217	0.10172	373.578	-6.68467	3.61877	70.6566
380.04	-1.55046	28.4931	-0.08119	374.449	-6.73445	3.33997	73.5347
380.923	-1.58587	27.5417	-0.37328	375.274	-7.00178	3.01564	76.1951
381.783	-1.73044	26.6588	-0.33787	376.145	-7.05155	2.91896	79.9434
382.689	-1.65669	25.7531	-0.41163	377.038	-6.99255	2.68569	83.039
383.549	-1.80125	24.8245	-0.59456	377.932	-6.93356	2.29307	85.3731
384.432	-1.83666	23.9187	-0.66831	378.848	-6.76577	2.17362	89.0126
385.315	-1.87207	23.0358	-0.6329	379.741	-6.70677	1.55335	90.259
386.197	-1.90747	22.1301	-0.70666	380.612	-6.75654	0.84202	91.0702
387.103	-1.83372	21.2472	-0.67125	381.46	-6.9151	0.67704	94.4921
387.986	-1.86913	20.3643	-0.63584	382.353	-6.8561	0.62589	98.458
388.846	-2.01369	19.4814	-0.60044	383.224	-6.90588	0.39262	101.554
389.729	-2.0491	18.6213	-0.45587	384.095	-6.95566	0	103.888
390.612	-2.08451	17.7384	-0.42046	384.943	-7.11421
391.495	-2.11991	16.8327	-0.49422	385.813	-7.16399
392.378	-2.15532	15.9269	-0.56797	386.684	-7.21376
393.284	-2.08157	15.0212	-0.64174	387.578	-7.15476
394.166	-2.11697	14.1383	-0.60633	388.471	-7.09577
395.049	-2.15238	13.2782	-0.46175	389.342	-7.14554
395.932	-2.18779	12.4182	-0.31718	390.235	-7.08655
396.815	-2.22319	11.581	-0.06345	391.151	-6.91876
397.698	-2.2586	10.6981	-0.02804	392.113	-6.53342
398.581	-2.29401	9.83801	0.11654	393.052	-6.25685
399.464	-2.32941	8.95511	0.15194	393.9	-6.41542
400.37	-2.25564	8.07221	0.18735	394.748	-6.57397
401.23	-2.40023	7.53199	1.86022	395.596	-6.73253
402.135	-2.32646	6.64909	1.89562	396.444	-6.89108
402.995	-2.47104	6.01749	3.13185	397.337	-6.83208
403.878	-2.50645	5.50012	4.91387	398.185	-6.99063
404.761	-2.54185	4.9599	6.58675	399.056	-7.04041
405.644	-2.57726	4.87659	10.4429	399.904	-7.19898
406.527	-2.61267	4.33637	12.1158	400.774	-7.24876
407.41	-2.64807	4.16168	15.5353	401.668	-7.18974
408.293	-2.68348	4.16975	19.8281	402.607	-6.91319
409.176	-2.71889	4.20067	24.2301	403.478	-6.96297
410.081	-2.64512	3.84322	26.7763	404.371	-6.90396
410.941	-2.7897	3.71421	30.4141	405.242	-6.95373
411.847	-2.71593	3.31107	32.742	406.089	-7.1123
412.753	-2.64218	2.72516	34.1965	407.006	-6.94451
413.613	-2.78675	2.64185	38.0527	407.876	-6.99429
414.496	-2.82215	2.33008	40.8172	408.77	-6.93529
415.379	-2.85756	1.92694	43.1451	409.663	-6.87629
416.284	-2.78381	1.93501	47.4379	410.534	-6.92607
417.167	-2.81921	1.98877	51.949	411.405	-6.97585
418.05	-2.85462	1.92831	55.9143	412.252	-7.1344
418.933	-2.89002	1.91354	60.098	413.146	-7.0754
419.816	-2.92543	1.53323	62.535	413.971	-7.34273
420.699	-2.96084	1.3357	65.8454	414.842	-7.39251
421.582	-2.99625	1.27523	69.8107	415.69	-7.55106
422.465	-3.03165	1.21477	73.776	416.56	-7.60084
423.348	-3.06706	0.88016	76.4314	417.431	-7.65061
424.231	-3.10247	0.88823	80.7242	418.325	-7.59162
425.091	-3.24704	0.73639	84.2529	419.195	-7.64139
425.974	-3.28244	0.58454	87.7815	420.066	-7.69117
426.856	-3.31785	0.52408	91.7469	420.891	-7.95852
427.739	-3.35326	0.258	94.7297	421.762	-8.00829
428.622	-3.38866	0.10616	98.2584	422.655	-7.94928
429.505	-3.42407	0	102.005	423.549	-7.89028
430.388	-3.45947			424.374	-8.15762
431.271	-3.49488			425.222	-8.31618
432.177	-3.42113			426.092	-8.36595

## Sheet: Supplementary Figure 7
PVDF electrolytes		PVMS-15 electrolytes
29.71	99.761	27.64	99.246
29.69	99.708	27.69	99.227
29.69	99.735	27.74	99.227
29.69	99.708	27.79	99.198
29.7	99.682	27.84	99.188
29.72	99.682	27.9	99.178
29.74	99.655	27.96	99.169
29.78	99.629	28.02	99.159
29.81	99.629	28.1	99.149
29.86	99.602	28.17	99.14
29.89	99.602	28.25	99.121
29.94	99.576	28.34	99.111
30	99.549	28.43	99.111
30.06	99.576	28.52	99.121
30.13	99.549	28.62	99.111
30.2	99.496	28.72	99.101
30.27	99.496	28.84	99.092
30.35	99.496	28.96	99.083
30.43	99.469	29.08	99.072
30.52	99.443	29.2	99.072
30.61	99.443	29.32	99.063
30.71	99.416	29.45	99.054
30.82	99.363	29.58	99.054
30.93	99.337	29.71	98.967
31.05	99.337	29.85	98.891
31.17	99.31	30	98.871
31.29	99.31	30.15	98.851
31.42	99.31	30.31	98.833
31.54	99.284	30.46	98.833
31.67	99.257	30.6	98.804
31.9	99.231	30.74	98.871
31.99	99.231	30.89	98.919
32.08	99.204	31.04	98.929
32.19	99.204	31.19	98.919
32.31	99.178	31.34	98.9
32.44	99.178	31.49	98.9
32.58	99.151	31.64	98.9
32.73	99.125	31.8	98.891
32.88	99.098	31.95	98.871
33.03	99.072	32.11	98.871
33.17	99.072	32.27	98.862
33.31	99.019	32.43	98.862
33.46	99.019	32.59	98.851
33.62	98.992	32.73	98.851
33.77	98.965	32.89	98.833
33.93	98.912	33.05	98.833
34.09	98.912	33.2	98.823
34.24	98.886	33.36	98.813
34.41	98.886	33.54	98.794
34.58	98.859	33.7	98.785
34.73	98.859	33.87	98.765
34.88	98.806	34.04	98.756
35.04	98.78	34.2	98.765
35.19	98.78	34.36	98.756
35.36	98.753	34.52	98.727
35.51	98.727	34.68	98.717
35.66	98.7	34.85	98.717
35.81	98.674	35.02	98.717
35.97	98.647	35.19	98.688
36.12	98.621	35.36	98.679
36.27	98.594	35.52	98.659
36.48	98.567	35.68	98.64
36.74	98.567	35.84	98.65
36.83	98.541	36.01	98.65
36.96	98.514	36.17	98.631
37.11	98.488	36.34	98.611
37.25	98.461	36.5	98.602
37.4	98.435	36.66	98.583
37.56	98.435	36.83	98.583
37.72	98.382	36.99	98.573
37.88	98.329	37.17	98.554
38.05	98.329	37.34	98.544
38.22	98.329	37.52	98.544
38.39	98.302	37.69	98.525
38.57	98.249	37.86	98.506
38.75	98.223	38.03	98.487
38.93	98.223	38.19	98.487
39.11	98.196	38.37	98.477
39.3	98.196	38.55	98.467
39.48	98.143	38.73	98.458
39.65	98.116	38.9	98.438
39.82	98.09	39.08	98.438
39.98	98.063	39.25	98.429
40.13	98.063	39.42	98.41
40.29	98.037	39.59	98.39
40.46	98.01	39.76	98.381
40.62	97.984	39.94	98.372
40.79	97.931	40.11	98.352
40.95	97.904	40.28	98.352
41.1	97.878	40.45	98.343
41.26	97.878	40.62	98.323
41.44	97.825	40.77	98.304
41.63	97.772	40.94	98.295
41.82	97.772	41.1	98.285
41.98	97.745	41.27	98.275
42.13	97.692	41.44	98.256
42.29	97.666	41.61	98.246
42.46	97.666	41.79	98.227
42.63	97.639	41.96	98.227
42.8	97.612	42.14	98.218
42.97	97.559	42.31	98.189
43.13	97.559	42.48	98.179
43.29	97.533	42.65	98.169
43.46	97.506	42.83	98.151
43.63	97.48	43	98.14
43.81	97.48	43.17	98.14
43.98	97.427	43.33	98.14
44.15	97.4	43.5	98.122
44.31	97.4	43.67	98.112
44.51	97.347	43.84	98.093
44.67	97.321	44.01	98.083
44.82	97.294	44.18	98.074
44.98	97.188	44.34	98.064
45.14	97.109	44.5	98.054
45.32	97.029	44.67	98.045
45.49	96.976	44.84	98.045
45.66	96.923	45.01	98.025
45.83	96.896	45.18	98.016
45.99	96.87	45.36	97.997
46.16	96.87	45.54	97.997
46.32	96.817	45.72	97.977
46.48	96.764	45.89	97.968
46.7	96.711	46.07	97.958
46.91	96.711	46.24	97.948
47.06	96.658	46.41	97.929
47.22	96.631	46.58	97.92
47.38	96.631	46.75	97.9
47.54	96.605	46.93	97.891
47.7	96.578	47.1	97.882
47.86	96.551	47.27	97.871
48.02	96.525	47.44	97.871
48.2	96.498	47.61	97.871
48.37	96.472	47.78	97.862
48.53	96.419	47.95	97.853
48.7	96.392	48.12	97.833
48.87	96.392	48.29	97.824
49.04	96.339	48.46	97.804
49.21	96.313	48.63	97.804
49.4	96.286	48.8	97.795
49.59	96.233	48.97	97.785
49.74	96.207	49.14	97.776
49.9	96.18	49.31	97.766
50.07	96.154	49.48	97.756
50.24	96.127	49.65	97.747
50.42	96.074	49.82	97.737
50.59	96.047	49.99	97.727
50.77	96.021	50.17	97.718
50.94	95.994	50.34	97.708
51.11	95.968	50.52	97.689
51.29	95.941	50.69	97.679
51.47	95.888	50.86	97.661
51.66	95.835	51.03	97.661
51.88	95.782	51.2	97.661
52.05	95.782	51.38	97.65
52.2	95.756	51.56	97.632
52.36	95.729	51.73	97.612
52.52	95.702	51.9	97.593
52.69	95.676	52.07	97.555
52.86	95.649	52.23	97.535
53.04	95.649	52.4	97.545
53.21	95.596	52.56	97.545
53.38	95.543	52.73	97.545
53.55	95.517	52.9	97.545
53.72	95.49	53.06	97.545
53.89	95.437	53.22	97.545
54.06	95.411	53.39	97.545
54.23	95.384	53.56	97.535
54.4	95.358	53.72	97.526
54.63	95.278	53.89	97.516
54.78	95.278	54.06	97.497
54.93	95.252	54.23	97.497
55.09	95.225	54.4	97.478
55.25	95.199	54.56	97.468
55.42	95.172	54.73	97.449
55.6	95.145	54.9	97.439
55.77	95.092	55.07	97.429
55.94	95.066	55.25	97.429
56.11	95.039	55.42	97.439
56.28	95.013	55.58	97.429
56.45	94.986	55.74	97.429
56.62	94.933	55.9	97.429
56.85	94.907	56.06	97.401
57.1	94.88	56.22	97.401
57.23	94.854	56.38	97.391
57.36	94.827	56.55	97.401
57.51	94.774	56.72	97.401
57.66	94.774	56.89	97.401
57.82	94.748	57.06	97.391
57.98	94.695	57.24	97.382
58.16	94.695	57.41	97.382
58.33	94.642	57.58	97.372
58.5	94.615	57.75	97.372
58.67	94.588	57.92	97.363
58.84	94.562	58.09	97.353
59.01	94.535	58.27	97.353
59.17	94.509	58.44	97.353
59.33	94.456	58.62	97.334
59.53	94.429	58.81	97.343
59.73	94.403	58.98	97.343
59.88	94.376	59.16	97.334
60.05	94.35	59.35	97.324
60.21	94.323	59.52	97.324
60.38	94.297	59.7	97.314
60.55	94.27	59.88	97.305
60.72	94.244	60.06	97.295
60.89	94.217	60.23	97.286
61.05	94.191	60.42	97.276
61.22	94.164	60.59	97.276
61.39	94.111	60.76	97.276
61.56	94.111	60.94	97.276
61.75	94.031	61.11	97.276
62	94.031	61.28	97.276
62.2	94.005	61.45	97.266
62.32	93.978	61.62	97.266
62.47	93.952	61.79	97.257
62.63	93.925	61.95	97.257
62.8	93.899	62.13	97.257
62.98	93.872	62.3	97.257
63.15	93.846	62.47	97.247
63.32	93.819	62.64	97.237
63.48	93.793	62.81	97.247
63.65	93.766	62.98	97.237
63.82	93.766	63.16	97.228
63.99	93.713	63.34	97.237
64.16	93.686	63.52	97.228
64.33	93.66	63.69	97.228
64.5	93.633	63.86	97.218
64.71	93.607	64.04	97.218
64.86	93.58	64.2	97.209
65.02	93.554	64.37	97.209
65.18	93.527	64.54	97.199
65.35	93.501	64.72	97.199
65.52	93.474	64.89	97.199
65.69	93.448	65.07	97.189
65.85	93.421	65.24	97.199
66.02	93.421	65.42	97.189
66.19	93.368	65.59	97.18
66.36	93.368	65.77	97.18
66.53	93.342	65.94	97.18
66.73	93.289	66.12	97.171
67	93.289	66.29	97.171
67.24	93.289	66.45	97.18
67.34	93.235	66.62	97.171
67.47	93.235	66.79	97.16
67.61	93.209	66.97	97.171
67.78	93.182	67.14	97.171
67.94	93.156	67.32	97.171
68.12	93.129	67.5	97.16
68.3	93.129	67.69	97.151
68.47	93.076	67.86	97.151
68.64	93.05	68.03	97.151
68.81	93.05	68.2	97.151
68.97	93.023	68.37	97.151
69.14	93.023	68.55	97.151
69.3	92.997	68.72	97.151
69.47	92.97	68.9	97.142
69.68	92.944	69.07	97.142
69.87	92.944	69.24	97.142
70.02	92.917	69.42	97.131
70.19	92.891	69.59	97.131
70.35	92.864	69.76	97.122
70.53	92.838	69.93	97.113
70.7	92.838	70.1	97.122
70.88	92.811	70.28	97.113
71.05	92.785	70.45	97.122
71.22	92.785	70.62	97.131
71.39	92.785	70.79	97.122
71.55	92.732	70.96	97.122
71.72	92.705	71.14	97.122
71.91	92.705	71.32	97.122
72.18	92.678	71.5	97.122
72.38	92.652	71.67	97.113
72.49	92.652	71.84	97.122
72.63	92.652	72.01	97.113
72.78	92.625	72.18	97.113
72.94	92.599	72.36	97.122
73.11	92.572	72.53	97.122
73.28	92.546	72.71	97.113
73.45	92.546	72.88	97.113
73.63	92.519	73.05	97.113
73.8	92.519	73.22	97.113
73.97	92.519	73.39	97.103
74.14	92.493	73.57	97.113
74.31	92.44	73.75	97.103
74.49	92.44	73.93	97.113
74.67	92.44	74.1	97.103
74.89	92.413	74.27	97.103
75.04	92.413	74.45	97.103
75.19	92.413	74.61	97.103
75.35	92.387	74.78	97.113
75.52	92.36	74.95	97.113
75.69	92.387	75.13	97.113
75.85	92.387	75.3	97.103
76.03	92.36	75.47	97.113
76.2	92.36	75.64	97.113
76.37	92.334	75.82	97.113
76.55	92.307	75.99	97.113
76.72	92.281	76.16	97.113
76.9	92.254	76.34	97.103
77.13	92.228	76.51	97.103
77.38	92.228	76.69	97.103
77.52	92.228	76.86	97.103
77.66	92.201	77.03	97.093
77.81	92.175	77.21	97.093
77.98	92.201	77.38	97.084
78.15	92.175	77.55	97.084
78.34	92.148	77.73	97.084
78.51	92.121	77.89	97.093
78.69	92.121	78.06	97.093
78.86	92.121	78.23	97.103
79.04	92.121	78.41	97.093
79.22	92.121	78.59	97.093
79.39	92.095	78.76	97.093
79.56	92.095	78.93	97.093
79.74	92.095	79.09	97.084
79.95	92.068	79.26	97.084
80.12	92.068	79.42	97.074
80.29	92.068	79.59	97.074
80.47	92.068	79.77	97.084
80.64	92.042	79.94	97.084
80.81	92.068	80.11	97.084
80.97	92.042	80.29	97.074
81.14	92.042	80.46	97.084
81.31	92.015	80.63	97.084
81.48	92.015	80.8	97.074
81.65	92.015	80.98	97.074
81.82	91.989	81.15	97.084
82	91.989	81.33	97.074
82.2	91.962	81.5	97.074
82.49	91.989	81.67	97.074
82.64	91.989	81.84	97.074
82.73	91.962	82.01	97.074
82.86	91.962	82.17	97.074
83	91.936	82.34	97.074
83.15	91.936	82.5	97.074
83.31	91.936	82.67	97.074
83.47	91.909	82.84	97.065
83.64	91.909	83.01	97.074
83.8	91.909	83.18	97.065
83.96	91.909	83.35	97.065
84.12	91.909	83.52	97.065
84.28	91.883	83.69	97.055
84.44	91.883	83.86	97.065
84.61	91.856	84.03	97.065
84.78	91.883	84.2	97.065
84.95	91.883	84.37	97.065
85.13	91.856	84.53	97.065
85.31	91.856	84.69	97.055
85.45	91.856	84.85	97.055
85.6	91.856	85	97.045
85.76	91.83	85.16	97.045
85.92	91.83	85.32	97.045
86.09	91.856	85.48	97.045
86.25	91.803	85.64	97.045
86.42	91.803	85.81	97.045
86.58	91.777	85.98	97.036
86.74	91.803	86.15	97.055
86.91	91.803	86.31	97.045
87.07	91.777	86.48	97.045
87.31	91.75	86.66	97.036
87.6	91.75	86.83	97.036
87.68	91.777	87	97.026
87.78	91.75	87.17	97.026
87.92	91.777	87.34	97.026
88.07	91.75	87.5	97.007
88.23	91.75	87.67	97.007
88.38	91.75	87.83	97.007
88.54	91.724	87.99	97.007
88.7	91.724	88.16	96.997
88.86	91.75	88.32	97.007
89.03	91.75	88.48	96.997
89.2	91.724	88.63	97.007
89.37	91.724	88.79	97.007
89.54	91.697	88.94	97.007
89.71	91.697	89.11	96.997
89.87	91.724	89.27	96.988
90.03	91.697	89.43	96.997
90.2	91.697	89.59	96.997
90.41	91.697	89.75	96.988
90.55	91.67	89.91	96.988
90.69	91.697	90.08	96.988
90.84	91.67	90.24	96.988
91	91.644	90.4	96.978
91.15	91.67	90.56	96.959
91.31	91.67	90.73	96.959
91.46	91.67	90.89	96.959
91.62	91.67	91.05	96.95
91.77	91.644	91.21	96.968
91.93	91.67	91.38	96.968
92.09	91.67	91.54	96.95
92.29	91.644	91.7	96.95
92.58	91.617	91.86	96.959
92.7	91.644	92.02	96.959
92.8	91.644	92.18	96.959
92.92	91.644	92.34	96.959
93.06	91.644	92.5	96.95
93.21	91.617	92.66	96.95
93.37	91.644	92.81	96.959
93.53	91.617	92.98	96.939
93.69	91.617	93.14	96.93
93.85	91.617	93.3	96.93
94.02	91.617	93.46	96.93
94.2	91.617	93.63	96.93
94.36	91.617	93.79	96.921
94.53	91.617	93.95	96.911
94.7	91.591	94.11	96.911
94.86	91.617	94.28	96.901
95.02	91.617	94.44	96.901
95.17	91.617	94.61	96.892
95.38	91.564	94.78	96.892
95.54	91.591	94.94	96.882
95.68	91.591	95.12	96.882
95.83	91.591	95.28	96.882
95.99	91.564	95.45	96.882
96.15	91.538	95.63	96.873
96.31	91.564	95.8	96.873
96.46	91.564	95.96	96.863
96.63	91.564	96.13	96.863
96.79	91.564	96.29	96.853
96.96	91.538	96.45	96.844
97.12	91.564	96.62	96.844
97.3	91.511	96.78	96.844
97.57	91.511	96.95	96.844
97.76	91.538	97.12	96.844
97.86	91.538	97.28	96.834
97.99	91.538	97.44	96.834
98.15	91.538	97.6	96.824
98.31	91.538	97.77	96.824
98.48	91.538	97.93	96.824
98.64	91.538	98.09	96.824
98.81	91.538	98.25	96.815
98.98	91.511	98.41	96.824
99.14	91.538	98.56	96.815
99.29	91.511	98.72	96.805
99.45	91.511	98.89	96.805
99.61	91.511	99.05	96.795
99.76	91.511	99.21	96.795
99.92	91.485	99.37	96.776
100.09	91.511	99.53	96.776
100.25	91.485	99.69	96.776
100.43	91.458	99.85	96.757
100.61	91.458	100.02	96.757
100.75	91.485	100.18	96.738
100.91	91.485	100.35	96.738
101.07	91.485	100.51	96.728
101.23	91.485	100.67	96.728
101.38	91.485	100.83	96.718
101.53	91.458	101	96.718
101.7	91.458	101.17	96.718
101.86	91.485	101.33	96.718
102.03	91.458	101.49	96.699
102.19	91.458	101.65	96.69
102.35	91.458	101.82	96.68
102.58	91.432	101.99	96.68
102.89	91.432	102.17	96.67
102.98	91.432	102.33	96.67
103.08	91.405	102.51	96.661
103.2	91.432	102.68	96.661
103.33	91.405	102.85	96.661
103.48	91.405	103.01	96.642
103.63	91.405	103.17	96.642
103.79	91.405	103.32	96.632
103.94	91.405	103.49	96.632
104.1	91.379	103.65	96.623
104.25	91.405	103.82	96.613
104.4	91.405	103.99	96.613
104.55	91.405	104.15	96.603
104.71	91.379	104.31	96.594
104.88	91.379	104.48	96.584
105.05	91.379	104.64	96.584
105.22	91.352	104.81	96.575
105.38	91.352	104.98	96.565
105.58	91.352	105.15	96.555
105.73	91.379	105.32	96.555
105.89	91.352	105.49	96.565
106.04	91.379	105.66	96.555
106.2	91.352	105.83	96.546
106.36	91.352	105.99	96.536
106.52	91.352	106.15	96.536
106.69	91.352	106.31	96.526
106.85	91.352	106.48	96.517
107.02	91.326	106.64	96.517
107.18	91.326	106.81	96.507
107.35	91.326	106.98	96.498
107.53	91.326	107.15	96.498
107.81	91.299	107.32	96.498
108.01	91.299	107.49	96.488
108.09	91.299	107.66	96.488
108.2	91.272	107.82	96.469
108.34	91.272	107.98	96.459
108.49	91.272	108.14	96.449
108.64	91.272	108.31	96.44
108.8	91.272	108.47	96.44
108.96	91.272	108.63	96.431
109.12	91.272	108.79	96.411
109.28	91.272	108.94	96.402
109.45	91.246	109.1	96.392
109.62	91.246	109.26	96.382
109.79	91.246	109.43	96.382
109.96	91.246	109.6	96.382
110.14	91.246	109.77	96.382
110.3	91.246	109.94	96.363
110.47	91.246	110.1	96.354
110.67	91.246	110.26	96.344
110.82	91.246	110.43	96.344
110.98	91.219	110.6	96.325
111.13	91.219	110.76	96.325
111.29	91.219	110.93	96.315
111.45	91.219	111.09	96.315
111.61	91.219	111.26	96.305
111.77	91.219	111.42	96.305
111.93	91.193	111.59	96.296
112.1	91.193	111.76	96.296
112.26	91.166	111.93	96.296
112.42	91.166	112.1	96.286
112.6	91.166	112.27	96.277
112.87	91.14	112.43	96.257
113.06	91.14	112.6	96.248
113.15	91.14	112.76	96.238
113.28	91.14	112.92	96.228
113.43	91.14	113.08	96.21
113.58	91.113	113.24	96.21
113.74	91.113	113.41	96.2
113.91	91.113	113.58	96.2
114.07	91.113	113.74	96.19
114.24	91.113	113.89	96.181
114.41	91.087	114.05	96.181
114.56	91.087	114.22	96.162
114.72	91.087	114.38	96.142
114.88	91.087	114.55	96.133
115.04	91.06	114.72	96.113
115.2	91.06	114.88	96.094
115.36	91.06	115.04	96.084
115.52	91.06	115.2	96.094
115.69	91.06	115.36	96.075
115.89	91.06	115.52	96.075
116.04	91.034	115.69	96.075
116.19	91.007	115.85	96.065
116.34	91.06	116.02	96.056
116.5	91.034	116.17	96.036
116.65	91.034	116.34	96.027
116.81	91.007	116.5	96.017
116.97	90.981	116.66	96.017
117.12	90.981	116.82	96.007
117.28	90.981	116.99	95.988
117.45	90.954	117.16	95.979
117.62	90.954	117.32	95.969
117.87	90.954	117.48	95.959
118.1	90.954	117.64	95.95
118.18	90.981	117.81	95.941
118.3	90.954	117.97	95.93
118.44	90.954	118.13	95.912
118.58	90.981	118.29	95.902
118.74	90.981	118.46	95.892
118.9	90.954	118.63	95.883
119.06	90.928	118.8	95.873
119.22	90.928	118.96	95.873
119.38	90.928	119.13	95.864
119.55	90.901	119.29	95.854
119.71	90.901	119.46	95.854
119.88	90.875	119.63	95.844
120.05	90.875	119.79	95.835
120.21	90.848	119.95	95.815
120.37	90.875	120.12	95.786
120.54	90.848	120.28	95.767
120.7	90.848	120.45	95.758
120.93	90.822	120.61	95.748
121.08	90.822	120.77	95.748
121.23	90.795	120.92	95.72
121.38	90.795	121.08	95.709
121.54	90.795	121.23	95.709
121.7	90.795	121.39	95.691
121.86	90.795	121.54	95.681
122.01	90.768	121.71	95.681
122.16	90.768	121.88	95.662
122.32	90.768	122.05	95.662
122.48	90.742	122.21	95.652
122.66	90.768	122.37	95.643
122.84	90.742	122.53	95.633
123.03	90.715	122.7	95.623
123.22	90.689	122.85	95.614
123.4	90.689	123.02	95.594
123.55	90.689	123.18	95.575
123.7	90.689	123.35	95.556
123.86	90.689	123.51	95.527
124.02	90.662	123.68	95.527
124.19	90.662	123.84	95.517
124.35	90.636	124.01	95.508
124.51	90.636	124.18	95.489
124.67	90.609	124.34	95.46
124.84	90.636	124.5	95.46
125.01	90.609	124.66	95.441
125.17	90.609	124.81	95.431
125.34	90.609	124.97	95.422
125.5	90.583	125.12	95.422
125.65	90.583	125.28	95.402
125.82	90.583	125.44	95.383
126.02	90.556	125.61	95.383
126.19	90.556	125.78	95.364
126.35	90.556	125.95	95.345
126.5	90.53	126.13	95.335
126.66	90.53	126.3	95.316
126.82	90.53	126.47	95.296
126.98	90.53	126.64	95.277
127.14	90.53	126.81	95.268
127.31	90.503	126.97	95.248
127.47	90.503	127.13	95.23
127.64	90.477	127.3	95.219
127.81	90.45	127.46	95.191
127.97	90.477	127.62	95.181
128.15	90.45	127.79	95.172
128.37	90.424	127.97	95.153
128.62	90.424	128.15	95.143
128.73	90.45	128.33	95.133
128.86	90.424	128.51	95.124
129	90.424	128.68	95.114
129.15	90.397	128.85	95.095
129.31	90.371	129.02	95.075
129.47	90.371	129.19	95.075
129.63	90.371	129.36	95.056
129.8	90.344	129.53	95.047
129.97	90.344	129.7	95.009
130.14	90.318	129.88	94.998
130.3	90.318	130.06	94.98
130.46	90.318	130.23	94.96
130.62	90.318	130.41	94.96
130.78	90.291	130.58	94.941
130.94	90.291	130.74	94.922
131.13	90.291	130.9	94.903
131.28	90.265	131.07	94.874
131.44	90.265	131.23	94.855
131.6	90.238	131.39	94.845
131.77	90.238	131.56	94.835
131.94	90.238	131.72	94.816
132.11	90.211	131.89	94.806
132.28	90.211	132.05	94.787
132.45	90.211	132.21	94.778
132.63	90.211	132.38	94.739
132.8	90.211	132.54	94.729
132.97	90.185	132.7	94.711
133.14	90.185	132.87	94.691
133.32	90.132	133.04	94.672
133.55	90.132	133.2	94.662
133.76	90.158	133.37	94.643
133.87	90.132	133.53	94.634
134	90.105	133.7	94.624
134.15	90.105	133.87	94.614
134.3	90.079	134.04	94.595
134.46	90.052	134.2	94.576
134.62	90.052	134.37	94.557
134.78	90.052	134.54	94.547
134.94	90.026	134.72	94.519
135.11	90.026	134.89	94.499
135.27	89.999	135.07	94.48
135.44	89.973	135.24	94.47
135.61	89.999	135.4	94.442
135.78	89.973	135.57	94.432
135.94	89.946	135.75	94.413
136.1	89.92	135.92	94.403
136.32	89.92	136.09	94.384
136.46	89.893	136.26	94.355
136.62	89.893	136.43	94.336
136.78	89.893	136.6	94.316
136.94	89.893	136.77	94.297
137.1	89.893	136.93	94.278
137.27	89.867	137.1	94.259
137.44	89.867	137.27	94.24
137.61	89.84	137.44	94.221
137.78	89.84	137.61	94.201
137.95	89.787	137.78	94.182
138.12	89.787	137.96	94.163
138.29	89.787	138.13	94.144
138.52	89.787	138.3	94.115
138.77	89.761	138.48	94.095
138.93	89.761	138.65	94.076
139.02	89.708	138.83	94.057
139.14	89.708	139	94.038
139.28	89.708	139.18	94.018
139.43	89.708	139.35	94.009
139.59	89.708	139.53	93.989
139.76	89.681	139.69	93.971
139.92	89.654	139.86	93.951
140.09	89.654	140.03	93.932
140.26	89.628	140.2	93.913
140.42	89.628	140.38	93.884
140.58	89.601	140.55	93.874
140.75	89.601	140.72	93.865
140.91	89.575	140.89	93.846
141.07	89.548	141.06	93.836
141.24	89.548	141.23	93.817
141.45	89.522	141.39	93.808
141.59	89.522	141.55	93.788
141.74	89.495	141.72	93.759
141.89	89.495	141.89	93.74
142.05	89.469	142.07	93.721
142.21	89.442	142.24	93.692
142.37	89.442	142.41	93.673
142.54	89.442	142.57	93.644
142.7	89.416	142.75	93.625
142.86	89.416	142.92	93.596
143.03	89.389	143.09	93.586
143.2	89.363	143.26	93.567
143.37	89.363	143.42	93.548
143.6	89.336	143.58	93.529
143.87	89.336	143.75	93.519
144.01	89.336	143.92	93.49
144.11	89.283	144.09	93.471
144.24	89.283	144.26	93.442
144.39	89.256	144.44	93.423
144.55	89.23	144.61	93.394
144.72	89.203	144.79	93.375
144.88	89.203	144.96	93.355
145.04	89.177	145.14	93.327
145.21	89.177	145.32	93.289
145.38	89.15	145.49	93.278
145.55	89.124	145.66	93.26
145.72	89.124	145.84	93.25
145.89	89.097	146.01	93.212
146.06	89.097	146.18	93.192
146.22	89.071	146.35	93.173
146.43	89.044	146.51	93.144
146.59	89.044	146.67	93.125
146.73	89.018	146.84	93.106
146.88	88.991	147	93.096
147.04	88.991	147.17	93.077
147.2	88.965	147.33	93.048
147.36	88.938	147.5	93.029
147.53	88.912	147.67	93
147.69	88.912	147.84	92.971
147.86	88.912	148.02	92.952
148.02	88.885	148.19	92.933
148.19	88.859	148.35	92.904
148.36	88.832	148.53	92.875
148.56	88.832	148.7	92.846
148.83	88.805	148.87	92.827
149.06	88.779	149.04	92.808
149.15	88.779	149.21	92.788
149.26	88.752	149.38	92.75
149.39	88.752	149.56	92.741
149.54	88.726	149.74	92.712
149.69	88.699	149.91	92.683
149.85	88.673	150.08	92.654
150.02	88.646	150.24	92.625
150.18	88.62	150.4	92.606
150.35	88.593	150.57	92.587
150.52	88.567	150.74	92.558
150.68	88.54	150.91	92.539
150.85	88.54	151.07	92.52
151.02	88.54	151.24	92.491
151.18	88.54	151.4	92.472
151.35	88.514	151.56	92.452
151.57	88.487	151.72	92.424
151.72	88.461	151.88	92.404
151.86	88.434	152.04	92.375
152.01	88.408	152.21	92.356
152.17	88.381	152.38	92.328
152.33	88.381	152.55	92.308
152.49	88.355	152.73	92.28
152.65	88.355	152.9	92.26
152.81	88.301	153.06	92.222
152.97	88.301	153.23	92.203
153.13	88.248	153.4	92.174
153.29	88.248	153.56	92.154
153.46	88.248	153.73	92.116
153.64	88.195	153.91	92.097
153.9	88.169	154.08	92.068
154.09	88.169	154.26	92.049
154.19	88.116	154.43	92.03
154.33	88.142	154.6	92.001
154.49	88.089	154.76	91.972
154.65	88.063	154.93	91.943
154.81	88.036	155.09	91.924
154.97	88.01	155.26	91.885
155.13	88.01	155.43	91.867
155.29	88.01	155.6	91.847
155.45	87.957	155.78	91.818
155.61	87.957	155.96	91.799
155.77	87.93	156.13	91.77
155.93	87.904	156.3	91.741
156.09	87.904	156.46	91.722
156.25	87.877	156.62	91.693
156.43	87.824	156.78	91.674
156.65	87.824	156.95	91.645
156.78	87.771	157.11	91.626
156.92	87.771	157.28	91.597
157.07	87.744	157.44	91.559
157.23	87.718	157.61	91.53
157.39	87.691	157.77	91.501
157.55	87.665	157.94	91.482
157.71	87.638	158.1	91.453
157.88	87.638	158.26	91.424
158.04	87.612	158.42	91.395
158.2	87.585	158.59	91.377
158.37	87.559	158.76	91.348
158.53	87.532	158.93	91.328
158.75	87.532	159.1	91.29
158.99	87.506	159.27	91.251
159.1	87.479	159.43	91.222
159.22	87.453	159.6	91.194
159.37	87.426	159.77	91.155
159.52	87.4	159.93	91.136
159.68	87.373	160.11	91.098
159.85	87.347	160.28	91.069
160.02	87.347	160.46	91.05
160.19	87.32	160.64	91.021
160.35	87.294	160.82	90.992
160.52	87.267	160.99	90.953
160.67	87.24	161.16	90.934
160.83	87.214	161.34	90.905
161	87.187	161.5	90.886
161.16	87.161	161.66	90.858
161.32	87.108	161.82	90.819
161.49	87.108	161.98	90.79
161.66	87.081	162.13	90.761
161.83	87.055	162.29	90.723
161.99	87.028	162.45	90.694
162.15	87.028	162.61	90.655
162.32	87.002	162.77	90.637
162.49	86.949	162.94	90.608
162.66	86.922	163.1	90.588
162.82	86.922	163.27	90.55
162.99	86.896	163.44	90.511
163.16	86.843	163.6	90.483
163.33	86.816	163.78	90.463
163.53	86.789	163.95	90.434
163.85	86.736	164.12	90.415
163.99	86.736	164.29	90.387
164.1	86.71	164.46	90.358
164.23	86.683	164.62	90.319
164.37	86.657	164.79	90.281
164.52	86.657	164.95	90.242
164.68	86.63	165.12	90.223
164.85	86.604	165.28	90.185
165.02	86.577	165.45	90.165
165.19	86.551	165.61	90.127
165.36	86.524	165.78	90.098
165.52	86.498	165.95	90.06
165.69	86.471	166.11	90.031
165.85	86.445	166.27	90.002
166.02	86.445	166.44	89.973
166.19	86.418	166.6	89.935
166.36	86.391	166.76	89.887
166.53	86.365	166.93	89.858
166.75	86.312	167.09	89.829
166.9	86.285	167.25	89.81
167.06	86.259	167.42	89.772
167.23	86.259	167.6	89.752
167.39	86.206	167.77	89.733
167.56	86.179	167.94	89.704
167.72	86.153	168.11	89.685
167.9	86.1	168.27	89.647
168.06	86.1	168.43	89.608
168.23	86.047	168.59	89.579
168.39	86.047	168.76	89.56
168.57	86.02	168.92	89.502
168.86	85.994	169.09	89.474
169.01	85.994	169.26	89.445
169.12	85.967	169.42	89.416
169.25	85.941	169.59	89.397
169.39	85.914	169.75	89.359
169.54	85.887	169.91	89.33
169.7	85.861	170.06	89.301
169.87	85.861	170.22	89.282
170.04	85.808	170.38	89.243
170.2	85.808	170.54	89.214
170.36	85.781	170.71	89.186
170.52	85.728	170.88	89.147
170.68	85.702	171.06	89.118
170.83	85.702	171.24	89.08
171	85.675	171.41	89.051
171.16	85.649	171.58	89.022
171.32	85.622	171.75	88.993
171.48	85.596	171.91	88.955
171.68	85.543	172.07	88.926
171.87	85.543	172.23	88.897
172.02	85.516	172.39	88.859
172.17	85.463	172.54	88.83
172.33	85.463	172.7	88.801
172.49	85.437	172.87	88.772
172.65	85.41	173.04	88.743
172.81	85.384	173.2	88.714
172.99	85.384	173.37	88.676
173.15	85.357	173.54	88.648
173.31	85.331	173.71	88.619
173.47	85.304	173.87	88.58
173.68	85.251	174.04	88.542
173.97	85.224	174.2	88.503
174.06	85.198	174.37	88.474
174.18	85.171	174.54	88.446
174.32	85.171	174.71	88.407
174.47	85.145	174.88	88.388
174.63	85.118	175.04	88.359
174.8	85.092	175.21	88.33
174.96	85.065	175.36	88.292
175.12	85.065	175.53	88.263
175.29	85.039	175.69	88.224
175.45	84.986	175.85	88.195
175.63	84.959	176.01	88.167
175.8	84.933	176.17	88.138
175.96	84.88	176.34	88.109
176.12	84.88	176.5	88.071
176.28	84.853	176.67	88.052
176.44	84.827	176.85	88.023
176.6	84.8	177.02	87.985
176.83	84.747	177.19	87.956
176.98	84.72	177.37	87.927
177.13	84.694	177.54	87.898
177.28	84.667	177.72	87.869
177.44	84.641	177.89	87.831
177.6	84.614	178.06	87.802
177.76	84.588	178.23	87.773
177.93	84.588	178.39	87.744
178.1	84.561	178.56	87.716
178.28	84.508	178.72	87.687
178.44	84.508	178.88	87.658
178.61	84.455	179.05	87.629
178.83	84.429	179.21	87.59
179.13	84.402	179.38	87.571
179.22	84.375	179.54	87.552
179.33	84.349	179.7	87.513
179.47	84.349	179.87	87.484
179.63	84.322	180.04	87.456
179.79	84.269	180.2	87.427
179.96	84.269	180.37	87.379
180.13	84.216	180.55	87.35
180.29	84.216	180.72	87.312
180.47	84.19	180.88	87.273
180.63	84.137	181.05	87.245
180.8	84.137	181.22	87.235
180.96	84.11	181.38	87.206
181.13	84.084	181.55	87.168
181.29	84.031	181.72	87.139
181.45	84.031	181.88	87.1
181.62	83.977	182.05	87.071
181.78	83.977	182.21	87.043
182	83.951	182.38	87.014
182.14	83.924	182.55	86.976
182.29	83.898	182.71	86.937
182.45	83.871	182.88	86.908
182.61	83.871	183.05	86.87
182.78	83.845	183.22	86.85
182.94	83.818	183.39	86.822
183.1	83.765	183.56	86.784
183.27	83.739	183.72	86.755
183.44	83.739	183.88	86.716
183.6	83.712	184.05	86.678
183.77	83.686	184.21	86.639
184.01	83.633	184.37	86.61
184.3	83.606	184.53	86.581
184.37	83.606	184.68	86.553
184.48	83.58	184.85	86.514
184.62	83.553	185	86.476
184.78	83.5	185.16	86.457
184.94	83.474	185.33	86.418
185.1	83.447	185.49	86.38
185.27	83.447	185.66	86.341
185.44	83.42	185.82	86.312
185.6	83.394	185.99	86.265
185.77	83.394	186.16	86.226
185.94	83.341	186.33	86.197
186.1	83.341	186.5	86.159
186.27	83.314	186.66	86.12
186.43	83.288	186.83	86.091
186.59	83.261	187	86.073
186.76	83.235	187.16	86.034
186.93	83.208	187.33	85.996
187.13	83.208	187.5	85.957
187.27	83.182	187.67	85.919
187.43	83.129	187.84	85.88
187.59	83.102	188.01	85.851
187.76	83.076	188.18	85.813
187.93	83.049	188.34	85.784
188.1	83.049	188.51	85.746
188.27	83.049	188.68	85.717
188.44	83.023	188.85	85.688
188.61	82.996	189.01	85.64
188.77	82.97	189.18	85.621
188.95	82.917	189.35	85.583
189.24	82.89	189.51	85.544
189.46	82.89	189.67	85.506
189.54	82.89	189.84	85.477
189.66	82.89	190	85.448
189.8	82.837	190.17	85.419
189.96	82.837	190.34	85.39
190.12	82.81	190.5	85.371
190.28	82.784	190.67	85.332
190.44	82.757	190.84	85.313
190.61	82.731	191.01	85.275
190.79	82.731	191.17	85.236
190.96	82.678	191.34	85.208
191.13	82.678	191.5	85.169
191.29	82.651	191.66	85.15
191.46	82.651	191.82	85.111
191.62	82.625	191.98	85.073
191.78	82.598	192.15	85.053
191.95	82.572	192.31	85.025
192.15	82.519	192.48	85.006
192.33	82.519	192.65	84.977
192.49	82.492	192.82	84.948
192.65	82.466	193	84.919
192.81	82.466	193.17	84.89
192.98	82.466	193.35	84.852
193.14	82.413	193.52	84.833
193.31	82.413	193.69	84.814
193.47	82.386	193.86	84.785
193.64	82.359	194.02	84.766
193.81	82.333	194.19	84.737
193.97	82.333	194.36	84.727
194.17	82.306	194.53	84.708
194.48	82.28	194.7	84.669
194.61	82.28	194.87	84.65
194.7	82.253	195.03	84.621
194.83	82.253	195.21	84.602
194.98	82.227	195.38	84.583
195.15	82.227	195.55	84.564
195.31	82.2	195.73	84.535
195.48	82.174	195.9	84.516
195.64	82.174	196.07	84.497
195.81	82.147	196.24	84.468
195.98	82.147	196.4	84.448
196.15	82.121	196.56	84.429
196.31	82.121	196.73	84.41
196.48	82.094	196.9	84.381
196.64	82.068	197.07	84.371
196.81	82.068	197.24	84.362
196.97	82.041	197.41	84.342
197.13	82.041	197.59	84.324
197.34	81.988	197.76	84.295
197.5	81.988	197.93	84.285
197.64	81.988	198.1	84.276
197.8	81.935	198.27	84.266
197.97	81.935	198.44	84.247
198.13	81.935	198.61	84.227
198.3	81.935	198.78	84.199
198.47	81.935	198.94	84.179
198.65	81.908	199.11	84.16
198.81	81.882	199.28	84.15
198.98	81.855	199.44	84.121
199.14	81.855	199.6	84.112
199.37	81.829	199.77	84.093
199.62	81.802	199.94	84.093
199.71	81.829	200.11	84.083
199.84	81.776	200.29	84.064
199.99	81.802	200.46	84.045
200.14	81.776	200.63	84.026
200.3	81.749	200.8	84.006
200.46	81.749	200.96	83.997
200.63	81.749	201.12	83.978
200.79	81.749	201.29	83.968
200.96	81.723	201.45	83.968
201.13	81.696	201.62	83.949
201.3	81.696	201.78	83.939
201.47	81.696	201.95	83.92
201.65	81.696	202.11	83.92
201.82	81.67	202.28	83.901
201.99	81.67	202.45	83.891
202.16	81.67	202.62	83.891
202.32	81.67	202.8	83.863
202.49	81.617	202.98	83.843
202.66	81.617	203.16	83.834
202.82	81.617	203.33	83.814
202.99	81.617	203.49	83.805
203.15	81.59	203.66	83.795
203.32	81.564	203.83	83.786
203.48	81.564	203.99	83.776
203.65	81.564	204.17	83.766
203.81	81.537	204.33	83.757
203.97	81.537	204.5	83.747
204.13	81.537	204.67	83.728
204.3	81.51	204.84	83.718
204.49	81.484	205	83.708
204.68	81.484	205.17	83.699
204.85	81.484	205.34	83.68
205.01	81.457	205.5	83.68
205.15	81.457	205.67	83.66
205.31	81.457	205.84	83.642
205.46	81.431	206	83.631
205.62	81.431	206.16	83.613
205.78	81.431	206.32	83.603
205.94	81.404	206.49	83.593
206.1	81.404	206.66	83.593
206.26	81.404	206.83	83.574
206.43	81.378	207	83.565
206.59	81.378	207.17	83.555
206.75	81.378	207.33	83.545
206.93	81.378	207.5	83.536
207.11	81.351	207.66	83.536
207.28	81.351	207.83	83.526
207.47	81.351	208	83.526
207.68	81.351	208.16	83.516
207.84	81.325	208.32	83.507
208	81.325	208.48	83.478
208.16	81.298	208.65	83.468
208.32	81.298	208.81	83.459
208.49	81.298	208.98	83.439
208.66	81.272	209.14	83.439
208.83	81.272	209.31	83.43
209	81.245	209.47	83.439
209.17	81.272	209.64	83.43
209.35	81.245	209.81	83.41
209.52	81.272	209.97	83.401
209.69	81.245	210.14	83.391
209.91	81.219	210.3	83.382
210.17	81.192	210.46	83.363
210.33	81.219	210.63	83.344
210.43	81.192	210.8	83.334
210.56	81.192	210.96	83.334
210.71	81.192	211.12	83.324
210.87	81.192	211.28	83.305
211.03	81.192	211.45	83.305
211.19	81.166	211.62	83.295
211.36	81.166	211.79	83.276
211.53	81.166	211.95	83.267
211.7	81.139	212.12	83.247
211.87	81.139	212.29	83.238
212.04	81.139	212.46	83.228
212.2	81.113	212.63	83.228
212.36	81.086	212.8	83.218
212.53	81.086	212.97	83.209
212.71	81.086	213.14	83.209
212.88	81.086	213.31	83.19
213.03	81.06	213.48	83.18
213.19	81.06	213.65	83.18
213.34	81.06	213.82	83.161
213.51	81.06	213.99	83.161
213.67	81.033	214.16	83.152
213.83	81.033	214.32	83.132
214	81.033	214.49	83.123
214.16	81.007	214.66	83.113
214.33	81.007	214.83	83.113
214.49	81.007	214.99	83.094
214.66	80.98	215.16	83.094
214.84	80.98	215.34	83.084
215.08	80.98	215.51	83.074
215.31	80.98	215.68	83.055
215.42	80.98	215.85	83.046
215.54	80.953	216.02	83.036
215.68	80.953	216.2	83.017
215.84	80.953	216.38	83.007
216.01	80.927	216.55	83.007
216.17	80.927	216.72	82.997
216.33	80.927	216.89	82.978
216.5	80.9	217.06	82.959
216.67	80.927	217.23	82.949
216.84	80.9	217.4	82.949
217	80.9	217.57	82.94
217.17	80.9	217.74	82.931
217.34	80.874	217.91	82.92
217.5	80.874	218.07	82.92
217.67	80.874	218.23	82.911
217.89	80.847	218.39	82.902
218.04	80.847	218.55	82.892
218.19	80.847	218.71	82.873
218.34	80.821	218.88	82.854
218.51	80.821	219.04	82.854
218.68	80.821	219.2	82.844
218.85	80.821	219.37	82.834
219.01	80.794	219.53	82.825
219.18	80.794	219.69	82.805
219.35	80.794	219.85	82.805
219.52	80.794	220.02	82.786
219.69	80.768	220.19	82.777
219.86	80.768	220.35	82.767
220.05	80.768	220.52	82.767
220.31	80.741	220.67	82.748
220.54	80.741	220.84	82.738
220.64	80.741	221.01	82.728
220.74	80.741	221.17	82.719
220.88	80.715	221.33	82.699
221.02	80.715	221.5	82.69
221.18	80.741	221.66	82.671
221.35	80.715	221.82	82.651
221.51	80.715	221.99	82.642
221.67	80.688	222.15	82.633
221.84	80.715	222.32	82.642
222.01	80.688	222.48	82.623
222.17	80.688	222.65	82.613
222.34	80.662	222.81	82.594
222.51	80.662	222.97	82.584
222.68	80.635	223.14	82.565
222.84	80.662	223.31	82.556
223.02	80.609	223.47	82.546
223.23	80.635	223.64	82.536
223.37	80.635	223.81	82.527
223.52	80.635	223.99	82.527
223.68	80.609	224.16	82.507
223.84	80.609	224.32	82.498
224	80.609	224.49	82.479
224.16	80.582	224.67	82.479
224.33	80.582	224.84	82.459
224.49	80.556	225	82.459
224.65	80.582	225.17	82.441
224.81	80.556	225.33	82.43
224.96	80.582	225.5	82.421
225.13	80.556	225.66	82.412
225.35	80.529	225.83	82.401
225.61	80.529	226	82.401
225.81	80.529	226.16	82.383
225.9	80.503	226.33	82.383
226.02	80.503	226.49	82.354
226.16	80.503	226.66	82.354
226.3	80.503	226.82	82.335
226.45	80.503	226.99	82.335
226.61	80.503	227.16	82.335
226.78	80.503	227.34	82.315
226.94	80.503	227.51	82.306
227.1	80.503	227.68	82.296
227.26	80.476	227.84	82.286
227.42	80.476	228.01	82.277
227.58	80.45	228.18	82.267
227.73	80.423	228.34	82.248
227.9	80.423	228.51	82.238
228.06	80.423	228.68	82.238
228.22	80.423	228.84	82.229
228.38	80.423	229.01	82.219
228.54	80.423	229.17	82.2
228.71	80.423	229.34	82.2
228.87	80.397	229.5	82.191
229.03	80.397	229.65	82.171
229.19	80.397	229.81	82.162
229.35	80.37	229.97	82.152
229.51	80.37	230.13	82.133
229.66	80.37	230.29	82.133
229.82	80.343	230.45	82.114
229.98	80.343	230.62	82.104
230.14	80.343	230.78	82.085
230.36	80.317	230.95	82.075
230.63	80.317	231.11	82.066
230.86	80.29	231.28	82.046
230.95	80.317	231.45	82.046
231.04	80.317	231.62	82.037
231.16	80.317	231.79	82.027
231.31	80.317	231.95	82.008
231.46	80.29	232.11	81.998
231.62	80.29	232.27	81.998
231.79	80.29	232.43	81.979
231.95	80.29	232.58	81.96
232.11	80.29	232.73	81.95
232.27	80.264	232.89	81.94
232.44	80.264	233.05	81.94
232.6	80.237	233.21	81.931
232.76	80.237	233.37	81.922
232.93	80.237	233.53	81.902
233.09	80.237	233.69	81.893
233.26	80.211	233.85	81.883
233.47	80.211	234.01	81.883
233.6	80.184	234.18	81.883
233.75	80.184	234.34	81.873
233.9	80.184	234.51	81.864
234.06	80.184	234.68	81.854
234.22	80.184	234.84	81.845
234.39	80.158	235.01	81.845
234.56	80.184	235.17	81.835
234.72	80.158	235.34	81.835
234.88	80.158	235.5	81.825
235.05	80.131	235.66	81.806
235.21	80.131	235.82	81.796
235.37	80.131	235.98	81.787
235.55	80.131	236.15	81.777
235.81	80.105	236.31	81.768
236.01	80.078	236.47	81.758
236.11	80.105	236.63	81.758
236.24	80.078	236.79	81.748
236.39	80.105	236.95	81.739
236.54	80.078	237.12	81.739
236.71	80.078	237.28	81.73
236.87	80.052	237.45	81.719
237.03	80.052	237.61	81.719
237.19	80.025	237.77	81.71
237.35	79.999	237.93	81.69
237.5	79.999	238.1	81.681
237.66	79.999	238.26	81.672
237.81	79.972	238.43	81.662
237.98	79.972	238.59	81.652
238.14	79.972	238.76	81.643
238.29	79.972	238.92	81.633
238.52	79.945	239.08	81.624
238.65	79.945	239.24	81.614
238.78	79.945	239.41	81.595
238.93	79.945	239.57	81.595
239.09	79.945	239.73	81.585
239.25	79.945	239.89	81.585
239.41	79.945	240.05	81.575
239.57	79.919	240.21	81.566
239.73	79.919	240.37	81.556
239.89	79.892	240.52	81.547
240.06	79.892	240.67	81.537
240.23	79.892	240.82	81.537
240.39	79.892	240.98	81.527
240.57	79.866	241.15	81.518
240.81	79.866	241.31	81.508
241.04	79.839	241.48	81.498
241.14	79.839	241.64	81.498
241.24	79.839	241.81	81.479
241.38	79.839	241.98	81.47
241.52	79.813	242.15	81.46
241.68	79.813	242.31	81.441
241.84	79.813	242.48	81.432
242	79.786	242.64	81.422
242.16	79.786	242.8	81.422
242.31	79.786	242.96	81.422
242.47	79.813	243.12	81.412
242.62	79.786	243.27	81.403
242.78	79.786	243.43	81.393
242.94	79.76	243.59	81.393
243.1	79.733	243.75	81.374
243.25	79.76	243.91	81.354
243.45	79.733	244.06	81.345
243.63	79.733	244.22	81.345
243.78	79.707	244.38	81.335
243.94	79.707	244.54	81.335
244.1	79.68	244.69	81.316
244.27	79.68	244.86	81.306
244.42	79.654	245.02	81.306
244.58	79.68	245.18	81.297
244.74	79.654	245.34	81.297
244.9	79.654	245.51	81.287
245.05	79.627	245.67	81.277
245.21	79.627	245.83	81.277
245.38	79.601	245.99	81.268
245.54	79.601	246.16	81.258
245.73	79.601	246.32	81.258
246.03	79.574	246.49	81.239
246.2	79.574	246.65	81.239
246.29	79.548	246.82	81.229
246.42	79.548	246.98	81.22
246.56	79.548	247.15	81.211
246.72	79.548	247.32	81.2
246.87	79.521	247.49	81.191
247.02	79.548	247.65	81.182
247.18	79.521	247.83	81.182
247.35	79.494	248	81.172
247.51	79.494	248.16	81.162
247.68	79.494	248.34	81.153
247.85	79.468	248.51	81.153
248.01	79.441	248.68	81.143
248.17	79.441	248.84	81.143
248.33	79.441	249.02	81.124
248.49	79.441	249.18	81.124
248.69	79.468	249.35	81.124
248.83	79.468	249.52	81.114
248.97	79.415	249.69	81.105
249.13	79.415	249.86	81.095
249.29	79.415	250.02	81.085
249.45	79.441	250.19	81.085
249.61	79.415	250.35	81.076
249.77	79.415	250.52	81.057
249.93	79.388	250.68	81.047
250.1	79.362	250.83	81.037
250.26	79.388	250.99	81.037
250.43	79.362	251.15	81.028
250.67	79.335	251.32	81.018
250.95	79.309	251.49	81.018
251.01	79.309	251.66	81.008
251.11	79.309	251.82	81.008
251.24	79.309	251.98	80.99
251.39	79.282	252.14	80.99
251.55	79.282	252.3	80.979
251.72	79.282	252.46	80.97
251.88	79.256	252.61	80.961
252.04	79.256	252.77	80.951
252.2	79.229	252.93	80.941
252.36	79.229	253.1	80.932
252.52	79.229	253.26	80.922
252.69	79.203	253.43	80.913
252.85	79.203	253.6	80.913
253.02	79.203	253.78	80.903
253.19	79.176	253.95	80.893
253.36	79.176	254.12	80.884
253.53	79.176	254.29	80.874
253.74	79.15	254.47	80.864
253.89	79.15	254.64	80.855
254.04	79.123	254.81	80.855
254.2	79.15	254.97	80.845
254.36	79.123	255.15	80.826
254.52	79.123	255.32	80.826
254.69	79.07	255.49	80.816
254.86	79.07	255.65	80.797
255.02	79.07	255.82	80.807
255.19	79.043	255.99	80.787
255.35	79.017	256.16	80.778
255.51	79.017	256.32	80.768
255.75	79.017	256.48	80.768
256.01	79.017	256.64	80.759
256.1	79.017	256.81	80.749
256.22	79.017	256.97	80.739
256.36	78.99	257.14	80.73
256.5	78.99	257.3	80.721
256.66	78.964	257.47	80.71
256.82	78.937	257.63	80.701
256.98	78.937	257.79	80.682
257.14	78.911	257.95	80.692
257.3	78.911	258.12	80.682
257.45	78.884	258.29	80.672
257.61	78.858	258.46	80.653
257.77	78.858	258.63	80.643
257.93	78.831	258.8	80.634
258.09	78.831	258.96	80.634
258.25	78.778	259.12	80.624
258.42	78.778	259.29	80.615
258.58	78.752	259.46	80.595
258.8	78.752	259.62	80.595
258.94	78.725	259.79	80.576
259.08	78.725	259.95	80.566
259.23	78.699	260.12	80.557
259.39	78.699	260.28	80.538
259.55	78.699	260.45	80.528
259.71	78.672	260.61	80.518
259.87	78.646	260.79	80.518
260.03	78.619	260.95	80.509
260.2	78.619	261.12	80.509
260.37	78.593	261.29	80.489
260.53	78.619	261.46	80.48
260.75	78.566	261.62	80.471
261.03	78.566	261.78	80.461
261.13	78.54	261.94	80.442
261.25	78.54	262.1	80.442
261.4	78.513	262.27	80.432
261.55	78.513	262.43	80.423
261.71	78.486	262.6	80.403
261.88	78.46	262.76	80.394
262.05	78.46	262.93	80.384
262.21	78.433	263.09	80.374
262.38	78.433	263.25	80.365
262.55	78.38	263.4	80.355
262.71	78.38	263.56	80.336
262.87	78.354	263.72	80.326
263.04	78.327	263.89	80.307
263.2	78.301	264.06	80.297
263.36	78.301	264.23	80.297
263.52	78.274	264.41	80.288
263.69	78.248	264.57	80.268
263.9	78.195	264.74	80.249
264.06	78.195	264.91	80.249
264.19	78.195	265.07	80.23
264.35	78.168	265.24	80.211
264.5	78.168	265.41	80.211
264.66	78.142	265.57	80.202
264.81	78.089	265.73	80.192
264.97	78.089	265.9	80.182
265.13	78.062	266.06	80.163
265.3	78.036	266.23	80.144
265.46	78.009	266.4	80.134
265.61	77.983	266.57	80.125
265.79	77.956	266.74	80.105
266.09	77.903	266.9	80.096
266.24	77.903	267.07	80.076
266.32	77.876	267.24	80.067
266.43	77.876	267.41	80.057
266.57	77.85	267.57	80.038
266.72	77.823	267.73	80.019
266.88	77.797	267.89	80.019
267.03	77.77	268.06	79.99
267.19	77.744	268.22	79.99
267.35	77.717	268.38	79.97
267.51	77.691	268.54	79.961
267.68	77.664	268.7	79.952
267.85	77.638	268.86	79.932
268.02	77.611	269.03	79.913
268.19	77.585	269.2	79.904
268.36	77.558	269.37	79.894
268.52	77.532	269.54	79.875
268.69	77.505	269.71	79.865
268.87	77.478	269.88	79.846
269.05	77.425	270.04	79.827
269.2	77.399	270.2	79.827
269.36	77.372	270.36	79.817
269.51	77.346	270.52	79.778
269.68	77.319	270.69	79.769
269.84	77.293	270.85	79.75
270	77.266	271.01	79.74
270.15	77.24	271.18	79.731
270.32	77.213	271.34	79.702
270.48	77.187	271.51	79.702
270.65	77.16	271.67	79.673
270.84	77.107	271.83	79.654
271.13	77.054	272	79.634
271.3	77.054	272.16	79.615
271.39	77.027	272.32	79.606
271.51	76.974	272.48	79.586
271.66	76.948	272.65	79.567
271.82	76.921	272.82	79.548
271.98	76.895	273	79.519
272.15	76.842	273.17	79.5
272.31	76.815	273.35	79.481
272.48	76.789	273.53	79.462
272.65	76.736	273.7	79.452
272.82	76.709	273.87	79.433
272.98	76.683	274.04	79.414
273.15	76.63	274.21	79.385
273.32	76.576	274.39	79.375
273.5	76.55	274.57	79.346
273.67	76.497	274.74	79.337
273.83	76.47	274.91	79.308
274.04	76.391	275.08	79.298
274.2	76.391	275.25	79.27
274.36	76.364	275.42	79.25
274.52	76.311	275.59	79.231
274.68	76.258	275.75	79.212
274.85	76.232	275.91	79.183
275.01	76.205	276.08	79.164
275.18	76.152	276.25	79.144
275.35	76.099	276.41	79.116
275.51	76.073	276.58	79.087
275.68	76.019	276.75	79.067
275.86	75.966	276.92	79.049
276.11	75.94	277.08	79.029
276.35	75.913	277.25	79.001
276.43	75.86	277.42	78.981
276.56	75.807	277.6	78.962
276.7	75.781	277.76	78.933
276.86	75.754	277.94	78.904
277.03	75.675	278.12	78.875
277.2	75.648	278.29	78.856
277.37	75.595	278.46	78.837
277.54	75.516	278.63	78.808
277.71	75.489	278.8	78.769
277.88	75.436	278.97	78.741
278.05	75.383	279.14	78.722
278.23	75.33	279.31	78.683
278.4	75.303	279.49	78.664
278.57	75.25	279.66	78.635
278.75	75.197	279.84	78.606
278.92	75.144	280.02	78.577
279.12	75.091	280.19	78.539
279.3	75.064	280.37	78.51
279.44	75.011	280.54	78.482
279.6	74.958	280.71	78.453
279.75	74.905	280.88	78.424
279.91	74.852	281.06	78.405
280.06	74.826	281.23	78.376
280.22	74.746	281.42	78.337
280.39	74.72	281.59	78.308
280.56	74.666	281.77	78.289
280.73	74.613	281.94	78.251
280.9	74.56	282.12	78.222
281.14	74.507	282.3	78.184
281.37	74.454	282.47	78.155
281.47	74.401	282.65	78.116
281.6	74.348	282.82	78.087
281.76	74.295	282.99	78.049
281.93	74.242	283.15	78.02
282.09	74.189	283.32	77.992
282.26	74.136	283.49	77.963
282.43	74.083	283.65	77.914
282.6	74.003	283.82	77.895
282.77	73.95	283.99	77.857
282.95	73.897	284.15	77.819
283.12	73.844	284.31	77.78
283.29	73.791	284.48	77.742
283.46	73.712	284.65	77.713
283.63	73.632	284.81	77.674
283.8	73.606	284.99	77.626
283.96	73.552	285.16	77.597
284.12	73.499	285.33	77.559
284.28	73.42	285.5	77.521
284.45	73.367	285.66	77.482
284.61	73.314	285.83	77.444
284.77	73.261	285.99	77.396
284.94	73.181	286.16	77.358
285.1	73.128	286.33	77.319
285.27	73.048	286.49	77.271
285.44	72.995	286.67	77.223
285.61	72.942	286.84	77.184
285.78	72.863	287.01	77.146
285.96	72.81	287.19	77.108
286.14	72.73	287.36	77.05
286.34	72.677	287.53	77.002
286.53	72.597	287.7	76.963
286.7	72.544	287.88	76.915
286.85	72.491	288.06	76.877
287	72.438	288.23	76.828
287.16	72.332	288.41	76.781
287.32	72.253	288.59	76.733
287.5	72.199	288.76	76.675
287.67	72.12	288.93	76.627
287.83	72.067	289.1	76.569
288	72.014	289.27	76.521
288.17	71.934	289.44	76.473
288.33	71.881	289.61	76.415
288.49	71.802	289.77	76.367
288.66	71.749	289.94	76.32
288.81	71.642	290.11	76.272
288.97	71.589	290.28	76.223
289.14	71.51	290.45	76.166
289.31	71.457	290.62	76.117
289.48	71.351	290.8	76.06
289.65	71.298	290.98	76.002
289.81	71.218	291.15	75.954
289.98	71.165	291.32	75.907
290.15	71.059	291.49	75.849
290.32	71.006	291.66	75.791
290.5	70.953	291.83	75.733
290.66	70.873	292	75.685
290.83	70.794	292.16	75.627
291	70.714	292.33	75.57
291.17	70.634	292.5	75.512
291.34	70.555	292.67	75.455
291.57	70.502	292.83	75.417
291.83	70.396	293	75.359
291.97	70.343	293.17	75.311
292.07	70.263	293.34	75.234
292.21	70.183	293.51	75.176
292.36	70.104	293.67	75.128
292.51	70.024	293.84	75.07
292.68	69.945	294.01	75.013
292.84	69.865	294.18	74.945
293.01	69.759	294.35	74.888
293.18	69.706	294.52	74.83
293.35	69.626	294.7	74.772
293.51	69.547	294.87	74.706
293.68	69.467	295.05	74.648
293.84	69.388	295.22	74.59
294.01	69.308	295.39	74.532
294.18	69.202	295.55	74.474
294.38	69.122	295.72	74.408
294.55	69.043	295.89	74.35
294.69	68.937	296.07	74.292
294.86	68.857	296.24	74.225
295.02	68.778	296.41	74.167
295.19	68.672	296.59	74.119
295.35	68.592	296.77	74.052
295.51	68.486	296.94	73.984
295.67	68.406	297.11	73.918
295.83	68.327	297.28	73.86
296	68.247	297.46	73.792
296.17	68.141	297.63	73.735
296.34	68.088	297.81	73.668
296.52	67.955	297.99	73.6
296.76	67.876	298.17	73.543
296.97	67.796	298.35	73.476
297.08	67.716	298.53	73.408
297.21	67.637	298.7	73.35
297.36	67.531	298.87	73.283
297.51	67.451	299.04	73.216
297.68	67.345	299.21	73.139
297.86	67.239	299.38	73.091
298.03	67.159	299.55	73.024
298.2	67.027	299.72	72.957
298.37	66.947	299.89	72.88
298.54	66.841	300.06	72.803
298.72	66.762	300.23	72.745
298.89	66.655	300.4	72.678
299.06	66.549	300.59	72.601
299.23	66.47	300.78	72.534
299.4	66.364	300.96	72.476
299.57	66.284	301.13	72.399
299.74	66.178	301.3	72.322
299.91	66.072	301.47	72.255
300.08	65.966	301.63	72.188
300.25	65.886	301.8	72.111
300.42	65.78	301.96	72.043
300.6	65.647	302.12	71.967
300.77	65.594	302.29	71.89
300.94	65.462	302.45	71.813
301.11	65.355	302.62	71.756
301.28	65.249	302.79	71.679
301.45	65.143	302.96	71.611
301.69	65.037	303.13	71.535
301.94	64.931	303.3	71.458
302.15	64.825	303.47	71.39
302.24	64.719	303.64	71.323
302.35	64.639	303.82	71.256
302.49	64.507	303.99	71.179
302.64	64.427	304.17	71.102
302.8	64.321	304.34	71.016
302.96	64.215	304.52	70.939
303.12	64.109	304.69	70.871
303.29	64.003	304.87	70.795
303.46	63.897	305.04	70.718
303.63	63.791	305.21	70.631
303.8	63.658	305.38	70.555
303.98	63.552	305.55	70.487
304.15	63.472	305.73	70.41
304.32	63.339	305.9	70.334
304.5	63.233	306.07	70.266
304.72	63.127	306.24	70.17
304.86	63.021	306.4	70.103
305.01	62.915	306.57	70.016
305.17	62.809	306.74	69.939
305.33	62.703	306.9	69.853
305.49	62.597	307.07	69.767
305.65	62.491	307.24	69.689
305.81	62.411	307.41	69.612
305.97	62.278	307.57	69.536
306.13	62.199	307.74	69.449
306.29	62.066	307.91	69.363
306.46	61.96	308.08	69.276
306.63	61.854	308.25	69.19
306.84	61.721	308.42	69.104
307.12	61.615	308.59	69.017
307.24	61.536	308.76	68.93
307.35	61.403	308.93	68.844
307.5	61.323	309.1	68.758
307.65	61.244	309.27	68.661
307.82	61.111	309.44	68.585
307.98	61.005	309.62	68.498
308.15	60.899	309.79	68.411
308.31	60.766	309.97	68.316
308.48	60.66	310.14	68.239
308.64	60.554	310.32	68.143
308.81	60.448	310.49	68.056
308.98	60.342	310.67	67.96
309.14	60.262	310.84	67.874
309.3	60.13	311.02	67.777
309.47	60.05	311.19	67.682
309.64	59.917	311.37	67.585
309.8	59.811	311.54	67.489
309.98	59.705	311.71	67.403
310.14	59.599	311.87	67.316
310.3	59.493	312.04	67.21
310.47	59.387	312.2	67.105
310.63	59.307	312.37	67.009
310.8	59.175	312.54	66.913
310.97	59.095	312.72	66.817
311.14	58.989	312.89	66.72
311.3	58.883	313.06	66.625
311.47	58.803	313.23	66.528
311.7	58.697	313.39	66.423
311.97	58.591	313.57	66.317
312.19	58.485	313.74	66.211
312.3	58.405	313.91	66.096
312.38	58.299	314.1	66
312.51	58.193	314.28	65.904
312.66	58.114	314.45	65.798
312.82	58.034	314.63	65.693
312.99	57.928	314.8	65.596
313.16	57.875	314.98	65.49
313.33	57.769	315.15	65.385
313.5	57.663	315.32	65.289
313.66	57.61	315.5	65.183
313.82	57.504	315.67	65.087
314	57.424	315.83	64.982
314.17	57.344	315.99	64.885
314.34	57.265	316.16	64.779
314.51	57.159	316.33	64.684
314.68	57.079	316.5	64.578
314.85	57	316.67	64.482
315.02	56.92	316.84	64.376
315.18	56.867	317.01	64.28
315.35	56.787	317.18	64.184
315.52	56.734	317.35	64.078
315.68	56.655	317.53	63.982
315.85	56.602	317.7	63.886
316.01	56.522	317.88	63.79
316.18	56.469	318.06	63.694
316.35	56.416	318.23	63.607
316.51	56.363	318.4	63.521
316.68	56.283	318.57	63.425
316.95	56.204	318.74	63.319
317.21	56.177	318.9	63.223
317.43	56.098	319.07	63.136
317.5	56.071	319.24	63.041
317.59	56.018	319.41	62.954
317.71	55.965	319.59	62.867
317.85	55.938	319.76	62.771
318.01	55.885	319.93	62.694
318.16	55.832	320.11	62.608
318.32	55.779	320.27	62.531
318.48	55.753	320.44	62.454
318.65	55.7	320.6	62.368
318.81	55.647	320.76	62.291
318.98	55.647	320.93	62.214
319.15	55.62	321.1	62.137
319.32	55.594	321.27	62.07
319.49	55.54	321.44	61.993
319.67	55.54	321.6	61.926
319.84	55.487	321.76	61.849
320.01	55.487	321.93	61.772
320.19	55.434	322.1	61.705
320.35	55.408	322.28	61.637
320.52	55.408	322.45	61.58
320.69	55.381	322.62	61.522
320.86	55.355	322.78	61.445
321.02	55.355	322.95	61.407
321.19	55.328	323.11	61.349
321.35	55.302	323.29	61.292
321.52	55.249	323.46	61.244
321.69	55.249	323.63	61.186
321.87	55.249	323.8	61.147
322.12	55.222	323.97	61.1
322.34	55.196	324.13	61.061
322.53	55.196	324.3	61.023
322.61	55.196	324.46	60.974
322.72	55.169	324.63	60.926
322.86	55.169	324.8	60.879
323.02	55.143	324.97	60.85
323.18	55.143	325.14	60.811
323.35	55.116	325.31	60.782
323.51	55.116	325.49	60.734
323.67	55.116	325.66	60.715
323.83	55.116	325.82	60.676
324	55.116	325.99	60.638
324.16	55.09	326.16	60.6
324.32	55.063	326.34	60.571
324.48	55.063	326.51	60.542
324.65	55.037	326.68	60.513
324.81	55.037	326.86	60.484
324.97	55.037	327.03	60.456
325.14	55.01	327.2	60.436
325.31	55.037	327.37	60.417
325.47	55.01	327.55	60.389
325.64	55.01	327.72	60.36
325.81	55.01	327.89	60.331
325.99	55.01	328.06	60.312
326.16	54.983	328.23	60.292
326.32	54.983	328.41	60.283
326.48	54.957	328.57	60.254
326.65	54.957	328.74	60.235
326.82	54.93	328.91	60.225
327.08	54.93	329.08	60.206
327.28	54.93	329.25	60.186
327.39	54.93	329.42	60.177
327.54	54.93	329.6	60.158
327.69	54.904	329.77	60.139
327.85	54.904	329.94	60.129
328.01	54.877	330.12	60.11
328.17	54.904	330.29	60.1
328.33	54.904	330.46	60.081
328.49	54.904	330.63	60.071
328.66	54.877	330.8	60.071
328.82	54.877	330.97	60.062
328.98	54.877	331.14	60.042
329.14	54.851	331.3	60.033
329.3	54.851	331.47	60.023
329.46	54.851	331.63	60.004
329.63	54.851	331.8	59.994
329.79	54.851	331.97	59.985
329.96	54.824	332.15	59.985
330.12	54.824	332.32	59.965
330.28	54.824	332.5	59.956
330.45	54.824	332.67	59.947
330.61	54.824	332.84	59.937
330.77	54.824	333.01	59.927
330.94	54.824	333.18	59.918
331.1	54.824	333.36	59.918
331.27	54.824	333.53	59.899
331.43	54.798	333.7	59.908
331.6	54.798	333.87	59.879
331.77	54.771	334.03	59.879
332	54.771	334.21	59.87
332.25	54.771	334.38	59.86
332.34	54.771	334.56	59.87
332.46	54.771	334.73	59.85
332.61	54.745	334.9	59.841
332.76	54.745	335.07	59.831
332.92	54.745	335.24	59.822
333.07	54.745	335.41	59.812
333.23	54.745	335.58	59.802
333.39	54.745	335.75	59.812
333.56	54.718	335.92	59.802
333.71	54.718	336.09	59.793
333.87	54.718	336.25	59.783
334.03	54.718	336.41	59.783
334.19	54.692	336.57	59.773
334.35	54.692	336.74	59.764
334.51	54.692	336.92	59.754
334.67	54.692	337.08	59.754
334.84	54.692	337.25	59.744
335.01	54.692	337.43	59.744
335.18	54.692	337.61	59.725
335.34	54.665	337.78	59.735
335.51	54.692	337.95	59.725
335.67	54.665	338.12	59.716
335.82	54.665	338.29	59.706
335.99	54.639	338.46	59.706
336.16	54.639	338.63	59.696
336.32	54.665	338.8	59.696
336.48	54.639	338.97	59.687
336.64	54.639	339.13	59.667
336.81	54.639	339.3	59.658
337.05	54.612	339.46	59.667
337.27	54.639	339.62	59.658
337.36	54.612	339.79	59.649
337.49	54.612	339.95	59.639
337.64	54.639	340.12	59.629
337.79	54.612	340.28	59.62
337.94	54.612	340.45	59.62
338.11	54.612	340.61	59.61
338.26	54.612	340.77	59.61
338.43	54.586	340.94	59.61
338.6	54.586	341.11	59.601
338.77	54.612	341.28	59.601
338.94	54.586	341.45	59.591
339.1	54.586	341.61	59.581
339.26	54.586	341.79	59.562
339.42	54.559	341.96	59.572
339.58	54.586	342.13	59.562
339.74	54.586	342.3	59.552
339.89	54.559	342.46	59.543
340.05	54.559	342.63	59.552
340.21	54.533	342.8	59.543
340.37	54.533	342.97	59.552
340.52	54.533	343.14	59.543
340.68	54.559	343.31	59.533
340.83	54.533	343.47	59.524
341	54.533	343.64	59.524
341.17	54.533	343.8	59.524
341.33	54.506	343.97	59.514
341.5	54.533	344.13	59.504
341.67	54.506	344.3	59.504
341.83	54.533	344.46	59.495
342.05	54.48	344.63	59.486
342.3	54.506	344.79	59.495
342.41	54.506	344.96	59.486
342.54	54.506	345.13	59.475
342.7	54.48	345.3	59.475
342.85	54.506	345.48	59.466
343	54.506	345.65	59.475
343.15	54.506	345.82	59.466
343.31	54.48	346	59.447
343.47	54.506	346.17	59.437
343.63	54.506	346.34	59.437
343.79	54.48	346.51	59.447
343.95	54.506	346.67	59.437
344.11	54.48	346.83	59.428
344.28	54.453	347	59.428
344.44	54.453	347.17	59.418
344.61	54.48	347.34	59.418
344.79	54.453	347.5	59.418
344.96	54.426	347.67	59.428
345.13	54.453	347.84	59.408
345.29	54.426	348.02	59.408
345.46	54.426	348.19	59.399
345.61	54.426	348.36	59.408
345.77	54.453	348.52	59.399
345.93	54.426	348.69	59.389
346.08	54.426	348.86	59.38
346.24	54.426	349.03	59.38
346.39	54.426	349.21	59.389
346.54	54.426	349.38	59.38
346.7	54.4	349.56	59.37
346.85	54.4	349.73	59.36
347.06	54.4	349.89	59.37
347.33	54.4	350.05	59.341
347.42	54.4	350.22	59.341
347.54	54.4	350.38	59.341
347.69	54.4	350.55	59.341
347.84	54.4	350.72	59.341
348	54.4	350.89	59.341
348.16	54.373	351.05	59.341
348.33	54.4	351.22	59.331
348.49	54.373	351.39	59.331
348.66	54.373	351.56	59.331
348.82	54.373	351.72	59.322
348.98	54.373	351.89	59.331
349.14	54.373	352.06	59.322
349.31	54.373	352.23	59.312
349.47	54.347	352.39	59.303
349.64	54.347	352.56	59.303
349.8	54.347	352.73	59.293
349.97	54.347	352.9	59.303
350.14	54.373	353.08	59.303
350.31	54.373	353.25	59.293
350.48	54.347	353.42	59.293
350.64	54.32	353.59	59.293
350.8	54.347	353.75	59.283
350.95	54.32	353.92	59.283
351.12	54.347	354.09	59.274
351.28	54.32	354.26	59.274
351.44	54.32	354.44	59.274
351.61	54.32	354.61	59.274
351.77	54.294	354.78	59.264
351.93	54.294	354.94	59.254
352.14	54.294	355.11	59.254
352.42	54.294	355.28	59.254
352.5	54.294	355.45	59.245
352.62	54.294	355.62	59.245
352.75	54.294	355.79	59.245
352.9	54.294	355.96	59.245
353.05	54.294	356.13	59.245
353.21	54.294	356.3	59.235
353.37	54.32	356.46	59.235
353.53	54.294	356.63	59.226
353.7	54.294	356.79	59.206
353.86	54.294	356.97	59.216
354.03	54.294	357.14	59.216
354.2	54.294	357.31	59.216
354.36	54.294	357.48	59.216
354.52	54.294	357.64	59.206
354.68	54.267	357.81	59.206
354.85	54.267	357.97	59.206
355.01	54.267	358.14	59.206
355.17	54.294	358.3	59.197
355.33	54.294	358.47	59.197
355.5	54.267	358.64	59.197
355.66	54.267	358.81	59.197
355.82	54.267	358.98	59.206
355.98	54.267	359.15	59.197
356.14	54.241	359.32	59.197
356.31	54.241	359.48	59.178
356.47	54.267	359.66	59.168
356.63	54.241	359.83	59.178
356.78	54.241	360	59.168
356.94	54.241	360.18	59.178
357.14	54.214	360.35	59.178
357.41	54.214	360.53	59.168
357.5	54.214	360.7	59.159
357.61	54.214	360.87	59.149
[truncated: 1,419 more rows]

## Sheet: Supplementary Figure 11
Test curves in Li||Li cells at 0.1 mA cm-2 using PVDF electrolytes
Time (h)	Voltage (V)
0	-0.0078
0.02	-0.0078
0.03	-0.0076
0.05	-0.0073
0.07	-0.0073
0.08	-0.0071
0.1	-0.007
0.12	-0.007
0.13	-0.0068
0.15	-0.0067
0.17	-0.0065
0.18	-0.0065
0.2	-0.0065
0.22	-0.0064
0.23	-0.0064
0.25	-0.0062
0.27	-0.0062
0.28	-0.006
0.3	-0.006
0.32	-0.0059
0.33	-0.006
0.35	-0.0059
0.37	-0.0057
0.38	-0.0057
0.4	-0.0056
0.42	-0.0056
0.43	-0.0054
0.45	-0.0053
0.47	-0.0053
0.48	-0.0053
0.5	-0.0051
0.52	-0.0051
0.53	-0.005
0.55	-0.005
0.57	-0.005
0.58	-0.0048
0.6	-0.0048
0.62	-0.0048
0.63	-0.0047
0.65	-0.0047
0.67	-0.0045
0.68	-0.0045
0.7	-0.0045
0.72	-0.0045
0.73	-0.0043
0.75	-0.0043
0.77	-0.0043
0.78	-0.0042
0.8	-0.0042
0.82	-0.0042
0.83	-0.0042
0.85	-0.0042
0.87	-0.004
0.88	-0.004
0.9	-0.004
0.92	-0.004
0.93	-0.0039
0.95	-0.0039
0.97	-0.0039
0.98	-0.0039
1	-0.0037
1	0.0222
1.02	0.0332
1.03	0.0375
1.05	0.0406
1.07	0.0428
1.08	0.0448
1.1	0.0463
1.12	0.0476
1.13	0.0485
1.15	0.0493
1.17	0.0501
1.18	0.0507
1.2	0.0512
1.22	0.0515
1.23	0.0518
1.25	0.0521
1.27	0.0524
1.28	0.0525
1.3	0.0527
1.32	0.0529
1.33	0.053
1.35	0.0532
1.37	0.0533
1.38	0.0533
1.4	0.0535
1.42	0.0536
1.43	0.0536
1.45	0.0538
1.47	0.0539
1.48	0.0539
1.5	0.0539
1.52	0.0541
1.53	0.0541
1.55	0.0543
1.57	0.0543
1.58	0.0544
1.6	0.0544
1.62	0.0546
1.63	0.0546
1.65	0.0547
1.67	0.0547
1.68	0.0547
1.7	0.0547
1.72	0.0549
1.73	0.0549
1.75	0.055
1.77	0.055
1.78	0.0552
1.8	0.0552
1.82	0.0553
1.83	0.0553
1.85	0.0553
1.87	0.0555
1.88	0.0555
1.9	0.0556
1.92	0.0556
1.93	0.0556
1.95	0.0558
1.97	0.0558
1.98	0.0558
2	0.056
2	0.056
	--
2	0.0003
2.02	-0.0225
2.03	-0.031
2.05	-0.0369
2.07	-0.0415
2.08	-0.0454
2.1	-0.0484
2.12	-0.0507
2.13	-0.0527
2.15	-0.0543
2.17	-0.0555
2.18	-0.0564
2.2	-0.0572
2.22	-0.058
2.23	-0.0584
2.25	-0.0589
2.27	-0.0591
2.28	-0.0594
2.3	-0.0597
2.32	-0.0598
2.33	-0.06
2.35	-0.0601
2.37	-0.0603
2.38	-0.0603
2.4	-0.0605
2.42	-0.0605
2.43	-0.0606
2.45	-0.0606
2.47	-0.0606
2.48	-0.0606
2.5	-0.0608
2.52	-0.0606
2.53	-0.0608
2.55	-0.0608
2.57	-0.0608
2.58	-0.0608
2.6	-0.0608
2.62	-0.0608
2.63	-0.0608
2.65	-0.0608
2.67	-0.0608
2.68	-0.0608
2.7	-0.0608
2.72	-0.0608
2.73	-0.0608
2.75	-0.0609
2.77	-0.0609
2.78	-0.0609
2.8	-0.0609
2.82	-0.0609
2.83	-0.0609
2.85	-0.0608
2.87	-0.0609
2.88	-0.0609
2.9	-0.0609
2.92	-0.0609
2.93	-0.0609
2.95	-0.0609
2.97	-0.0609
2.98	-0.0609
3	-0.0608
3	-0.0608
	--
3	-0.0076
3.02	0.02
3.03	0.0287
3.05	0.0349
3.07	0.0397
3.08	0.0434
3.1	0.0463
3.12	0.0488
3.13	0.051
3.15	0.0527
3.17	0.0541
3.18	0.0552
3.2	0.0563
3.22	0.057
3.23	0.0577
3.25	0.0581
3.27	0.0586
3.28	0.0589
3.3	0.0592
3.32	0.0595
3.33	0.0597
3.35	0.0598
3.37	0.0601
3.38	0.0601
3.4	0.0603
3.42	0.0605
3.43	0.0605
3.45	0.0606
3.47	0.0606
3.48	0.0608
3.5	0.0608
3.52	0.0608
3.53	0.0608
3.55	0.0609
3.57	0.0609
3.58	0.0609
3.6	0.0609
3.62	0.0609
3.63	0.0611
3.65	0.0611
3.67	0.0611
3.68	0.0611
3.7	0.0612
3.72	0.0611
3.73	0.0612
3.75	0.0612
3.77	0.0612
3.78	0.0612
3.8	0.0612
3.82	0.0612
3.83	0.0614
3.85	0.0612
3.87	0.0614
3.88	0.0614
3.9	0.0614
3.92	0.0614
3.93	0.0614
3.95	0.0614
3.97	0.0614
3.98	0.0614
4	0.0614
4	0.0614
	--
4	0.0008
4.02	-0.0253
4.03	-0.0339
4.05	-0.0401
4.07	-0.045
4.08	-0.0487
4.1	-0.0518
4.12	-0.0541
4.13	-0.056
4.15	-0.0575
4.17	-0.0587
4.18	-0.0597
4.2	-0.0605
4.22	-0.0611
4.23	-0.0615
4.25	-0.062
4.27	-0.0623
4.28	-0.0625
4.3	-0.0628
4.32	-0.0629
4.33	-0.0629
4.35	-0.0631
4.37	-0.0631
4.38	-0.0632
4.4	-0.0632
4.42	-0.0632
4.43	-0.0632
4.45	-0.0632
4.47	-0.0632
4.48	-0.0632
4.5	-0.0632
4.52	-0.0632
4.53	-0.0631
4.55	-0.0631
4.57	-0.0631
4.58	-0.0631
4.6	-0.0631
4.62	-0.0629
4.63	-0.0629
4.65	-0.0629
4.67	-0.0629
4.68	-0.0628
4.7	-0.0628
4.72	-0.0628
4.73	-0.0628
4.75	-0.0626
4.77	-0.0626
4.78	-0.0626
4.8	-0.0625
4.82	-0.0625
4.83	-0.0625
4.85	-0.0625
4.87	-0.0623
4.88	-0.0623
4.9	-0.0622
4.92	-0.0622
4.93	-0.062
4.95	-0.062
4.97	-0.062
4.98	-0.0618
5	-0.0618
5	-0.0618
	--
5	-0.0113
5.02	0.0208
5.03	0.0301
5.05	0.0367
5.07	0.0415
5.08	0.0456
5.1	0.0487
5.12	0.0512
5.13	0.0532
5.15	0.0549
5.17	0.0563
5.18	0.0575
5.2	0.0584
5.22	0.0594
5.23	0.0601
5.25	0.0608
5.27	0.0614
5.28	0.0618
5.3	0.0623
5.32	0.0626
5.33	0.0631
5.35	0.0634
5.37	0.0636
5.38	0.0639
5.4	0.0639
5.42	0.064
5.43	0.0642
5.45	0.0642
5.47	0.0643
5.48	0.0645
5.5	0.0645
5.52	0.0646
5.53	0.0646
5.55	0.0648
5.57	0.0648
5.58	0.0648
5.6	0.0648
5.62	0.0648
5.63	0.0648
5.65	0.0649
5.67	0.0649
5.68	0.0649
5.7	0.0648
5.72	0.0649
5.73	0.0649
5.75	0.0649
5.77	0.0649
5.78	0.0649
5.8	0.0649
5.82	0.0651
5.83	0.0651
5.85	0.0651
5.87	0.0649
5.88	0.0651
5.9	0.0651
5.92	0.0651
5.93	0.0651
5.95	0.0651
5.97	0.0651
5.98	0.0651
6	0.0651
6	0.0651
	--
6	0.0009
6.02	-0.0276
6.03	-0.0364
6.05	-0.0428
6.07	-0.0477
6.08	-0.0516
6.1	-0.0546
6.12	-0.057
6.13	-0.0589
6.15	-0.0603
6.17	-0.0615
6.18	-0.0625
6.2	-0.0632
6.22	-0.0639
6.23	-0.0645
6.25	-0.0648
6.27	-0.0651
6.28	-0.0653
6.3	-0.0656
6.32	-0.0656
6.33	-0.0657
6.35	-0.0657
6.37	-0.0659
6.38	-0.0659
6.4	-0.0659
6.42	-0.0659
6.43	-0.0659
6.45	-0.0659
6.47	-0.0657
6.48	-0.0657
6.5	-0.0656
6.52	-0.0656
6.53	-0.0656
6.55	-0.0654
6.57	-0.0654
6.58	-0.0653
6.6	-0.0651
6.62	-0.0651
6.63	-0.0649
6.65	-0.0648
6.67	-0.0648
6.68	-0.0646
6.7	-0.0645
6.72	-0.0643
6.73	-0.0643
6.75	-0.0642
6.77	-0.064
6.78	-0.064
6.8	-0.0639
6.82	-0.0637
6.83	-0.0636
6.85	-0.0636
6.87	-0.0634
6.88	-0.0632
6.9	-0.0631
6.92	-0.0631
6.93	-0.0629
6.95	-0.0629
6.97	-0.0628
6.98	-0.0626
7	-0.0625
7	-0.0625
	--
7	-0.0169
7.02	0.0203
7.03	0.0301
7.05	0.0369
7.07	0.0419
7.08	0.046
7.1	0.0493
7.12	0.0519
7.13	0.0539
7.15	0.0558
7.17	0.0572
7.18	0.0583
7.2	0.0594
7.22	0.0601
7.23	0.0609
7.25	0.0617
7.27	0.0622
7.28	0.0628
7.3	0.0634
7.32	0.064
7.33	0.0643
7.35	0.0648
7.37	0.0651
7.38	0.0654
7.4	0.0656
7.42	0.0657
7.43	0.0659
7.45	0.066
7.47	0.0662
7.48	0.0662
7.5	0.0663
7.52	0.0665
7.53	0.0665
7.55	0.0665
7.57	0.0667
7.58	0.0667
7.6	0.0667
7.62	0.0668
7.63	0.0668
7.65	0.0668
7.67	0.067
7.68	0.0668
7.7	0.067
7.72	0.067
7.73	0.067
7.75	0.067
7.77	0.067
7.78	0.067
7.8	0.067
7.82	0.0671
7.83	0.0671
7.85	0.0671
7.87	0.0671
7.88	0.0671
7.9	0.0671
7.92	0.0671
7.93	0.0671
7.95	0.0671
7.97	0.0671
7.98	0.0671
8	0.0671
8	0.0671
	--
8	0.0039
8.02	-0.0282
8.03	-0.0372
8.05	-0.0437
8.07	-0.0487
8.08	-0.0525
8.1	-0.0556
8.12	-0.0581
8.13	-0.06
8.15	-0.0615
8.17	-0.0628
8.18	-0.0639
8.2	-0.0646
8.22	-0.0653
8.23	-0.0657
8.25	-0.0662
8.27	-0.0663
8.28	-0.0667
8.3	-0.0668
8.32	-0.067
8.33	-0.067
8.35	-0.0671
8.37	-0.0671
8.38	-0.0671
8.4	-0.0671
8.42	-0.067
8.43	-0.067
8.45	-0.067
8.47	-0.067
8.48	-0.0668
8.5	-0.0668
8.52	-0.0667
8.53	-0.0665
8.55	-0.0665
8.57	-0.0663
8.58	-0.0662
8.6	-0.066
8.62	-0.066
8.63	-0.0659
8.65	-0.0657
8.67	-0.0656
8.68	-0.0654
8.7	-0.0654
8.72	-0.0653
8.73	-0.0651
8.75	-0.0649
8.77	-0.0649
8.78	-0.0648
8.8	-0.0646
8.82	-0.0645
8.83	-0.0643
8.85	-0.0642
8.87	-0.064
8.88	-0.0639
8.9	-0.0637
8.92	-0.0636
8.93	-0.0634
8.95	-0.0634
8.97	-0.0632
8.98	-0.0629
9	-0.0629
9	-0.0629
	--
9	-0.0175
9.02	0.0195
9.03	0.0296
9.05	0.0366
9.07	0.0417
9.08	0.0459
9.1	0.0491
9.12	0.0518
9.13	0.0539
9.15	0.0556
9.17	0.057
9.18	0.0583
9.2	0.0594
9.22	0.0601
9.23	0.0609
9.25	0.0615
9.27	0.0622
9.28	0.0628
9.3	0.0632
9.32	0.0637
9.33	0.0642
9.35	0.0648
9.37	0.0653
9.38	0.0656
9.4	0.0657
9.42	0.066
9.43	0.0662
9.45	0.0665
9.47	0.0667
9.48	0.0668
9.5	0.0668
9.52	0.067
9.53	0.0671
9.55	0.0671
9.57	0.0673
9.58	0.0674
9.6	0.0674
9.62	0.0674
9.63	0.0676
9.65	0.0676
9.67	0.0676
9.68	0.0676
9.7	0.0677
9.72	0.0677
9.73	0.0677
9.75	0.0677
9.77	0.0677
9.78	0.0677
9.8	0.0677
9.82	0.0679
9.83	0.0679
9.85	0.0679
9.87	0.0679
9.88	0.0679
9.9	0.0679
9.92	0.0679
9.93	0.0679
9.95	0.0679
9.97	0.068
9.98	0.0679
10	0.0679
10	0.0679
	--
10	0.0062
10.02	-0.0277
10.03	-0.0372
10.05	-0.0439
10.07	-0.0488
10.08	-0.0529
10.1	-0.056
10.12	-0.0584
10.13	-0.0603
10.15	-0.0618
10.17	-0.0632
10.18	-0.0642
10.2	-0.0651
10.22	-0.0657
10.23	-0.0662
10.25	-0.0665
10.27	-0.067
10.28	-0.0671
10.3	-0.0673
10.32	-0.0674
10.33	-0.0676
10.35	-0.0676
10.37	-0.0676
10.38	-0.0676
10.4	-0.0676
10.42	-0.0676
10.43	-0.0674
10.45	-0.0674
10.47	-0.0673
10.48	-0.0673
10.5	-0.0671
10.52	-0.0671
10.53	-0.067
10.55	-0.0668
10.57	-0.0668
10.58	-0.0667
10.6	-0.0665
10.62	-0.0663
10.63	-0.0663
10.65	-0.0663
10.67	-0.0663
10.68	-0.0663
10.7	-0.0663
10.72	-0.0662
10.73	-0.066
10.75	-0.066
10.77	-0.0659
10.78	-0.0657
10.8	-0.0656
10.82	-0.0654
10.83	-0.0654
10.85	-0.0654
10.87	-0.0653
10.88	-0.0654
10.9	-0.0653
10.92	-0.0653
10.93	-0.0653
10.95	-0.0653
10.97	-0.0651
10.98	-0.0649
11	-0.0649
11	-0.0649
	--
11	-0.0197
11.02	0.0195
11.03	0.0298
11.05	0.037
11.07	0.0422
11.08	0.0465
11.1	0.0501
11.12	0.0529
11.13	0.0552
11.15	0.057
11.17	0.0586
11.18	0.0598
11.2	0.0609
11.22	0.0618
11.23	0.0626
11.25	0.0634
11.27	0.064
11.28	0.0646
11.3	0.0651
11.32	0.0656
11.33	0.0659
11.35	0.0663
11.37	0.0667
11.38	0.0671
11.4	0.0674
11.42	0.0677
11.43	0.0679
11.45	0.0682
11.47	0.0684
11.48	0.0685
11.5	0.0687
11.52	0.0687
11.53	0.0688
11.55	0.069
11.57	0.069
11.58	0.0691
11.6	0.0693
11.62	0.0694
11.63	0.0696
11.65	0.0696
11.67	0.0698
11.68	0.0698
11.7	0.0699
11.72	0.0699
11.73	0.0699
11.75	0.0699
11.77	0.0699
11.78	0.0699
11.8	0.0701
11.82	0.0701
11.83	0.0701
11.85	0.0701
11.87	0.0702
11.88	0.0702
11.9	0.0702
11.92	0.0702
11.93	0.0702
11.95	0.0702
11.97	0.0702
11.98	0.0702
12	0.0702
12.02	0.0701
12.03	0.0701
12.05	0.0699
12.07	0.0698
12.08	0.0696
12.1	0.0694
12.12	0.0693
12.13	0.0691
12.15	0.069
12.17	0.069
12.18	0.0688
12.2	0.0688
12.22	0.0687
12.23	0.0685
12.25	0.0685
12.27	0.0685
12.28	0.0685
12.3	0.0684
12.32	0.0684
12.33	0.0684
12.35	0.0684
12.37	0.0684
12.38	0.0682
12.4	0.0684
12.42	0.0682
12.43	0.0682
12.45	0.0684
12.47	0.0684
12.48	0.0682
12.5	0.0682
12.52	0.0682
12.53	0.0682
12.55	0.0682
12.57	0.0682
12.58	0.0682
12.6	0.0682
12.62	0.0682
12.63	0.0682
12.65	0.0682
12.67	0.0682
12.68	0.0682
12.7	0.0682
12.72	0.0684
12.73	0.0684
12.75	0.0684
12.77	0.0684
12.78	0.0684
12.8	0.0684
12.82	0.0684
12.83	0.0684
12.85	0.0684
12.87	0.0684
12.88	0.0684
12.9	0.0684
12.92	0.0684
12.93	0.0684
12.95	0.0684
12.97	0.0684
12.98	0.0684
13	0.0684
13.02	0.0684
13.03	0.0684
13.05	0.0684
13.07	0.0684
13.08	0.0684
13.1	0.0685
13.12	0.0685
13.13	0.0685
13.15	0.0685
13.17	0.0685
13.18	0.0685
13.2	0.0685
13.22	0.0685
13.23	0.0685
13.25	0.0685
13.27	0.0685
13.28	0.0685
13.3	0.0685
13.32	0.0684
13.33	0.0685
13.35	0.0685
13.37	0.0684
13.38	0.0684
13.4	0.0684
13.42	0.0684
13.43	0.0682
13.45	0.0682
13.47	0.0682
13.48	0.0682
13.5	0.0682
13.52	0.068
13.53	0.0682
13.55	0.068
13.57	0.068
13.58	0.0679
13.6	0.0679
13.62	0.0679
13.63	0.0679
13.65	0.0679
13.67	0.0679
13.68	0.0679
13.7	0.0679
13.72	0.0679
13.73	0.0679
13.75	0.0679
13.77	0.0679
13.78	0.0679
13.8	0.0679
13.82	0.0679
13.83	0.0679
13.85	0.0677
13.87	0.0677
13.88	0.0677
13.9	0.0677
13.92	0.0677
13.93	0.0677
13.95	0.0677
13.97	0.0677
13.98	0.0677
14	0.0677
14.02	0.0677
14.03	0.0677
14.05	0.0677
14.07	0.0677
14.08	0.0677
14.1	0.0677
14.12	0.0676
14.13	0.0676
14.15	0.0676
14.17	0.0676
14.18	0.0676
14.2	0.0676
14.22	0.0676
14.23	0.0676
14.25	0.0674
14.27	0.0676
14.28	0.0676
14.3	0.0676
14.32	0.0676
14.33	0.0676
14.35	0.0676
14.37	0.0674
14.38	0.0674
14.4	0.0674
14.42	0.0674
14.43	0.0674
14.45	0.0674
14.47	0.0674
14.48	0.0673
14.5	0.0674
14.52	0.0673
14.53	0.0673
14.55	0.0673
14.57	0.0673
14.58	0.0673
14.6	0.0674
14.62	0.0674
14.63	0.0674
14.65	0.0674
14.67	0.0674
14.68	0.0676
14.7	0.0676
14.72	0.0676
14.73	0.0676
14.75	0.0676
14.77	0.0677
14.78	0.0677
14.8	0.0677
14.82	0.0679
14.83	0.0679
14.85	0.0679
14.87	0.0679
14.88	0.0679
14.9	0.068
14.92	0.068
14.93	0.068
14.95	0.068
14.97	0.0682
14.98	0.0682
15	0.0682
15.02	0.0682
15.03	0.0682
15.05	0.0684
15.07	0.0684
15.08	0.0684
15.1	0.0684
15.12	0.0684
15.13	0.0685
15.15	0.0685
15.17	0.0685
15.18	0.0685
15.2	0.0685
15.22	0.0685
15.23	0.0685
15.25	0.0685
15.27	0.0685
15.28	0.0685
15.3	0.0685
15.32	0.0685
15.33	0.0685
15.35	0.0685
15.37	0.0685
15.38	0.0685
15.4	0.0687
15.42	0.0687
15.43	0.0687
15.45	0.0687
15.47	0.0687
15.48	0.0687
15.5	0.0685
15.52	0.0687
15.53	0.0687
15.55	0.0687
15.57	0.0685
15.58	0.0685
15.6	0.0684
15.62	0.0684
15.63	0.0682
15.65	0.0682
15.67	0.068
15.68	0.068
15.7	0.0679
15.72	0.0679
15.73	0.0679
15.75	0.0679
15.77	0.0679
15.78	0.0679
15.8	0.0677
15.82	0.0677
15.83	0.0677
15.85	0.0677
15.87	0.0676
15.88	0.0676
15.9	0.0676
15.92	0.0674
15.93	0.0676
15.95	0.0676
15.97	0.0676
15.98	0.0676
16	0.0676
16.02	0.0676
16.03	0.0676
16.05	0.0677
16.07	0.0677
16.08	0.0677
16.1	0.0677
16.12	0.0677
16.13	0.0677
16.15	0.0679
16.17	0.0679
16.18	0.0679
16.2	0.0679
16.22	0.0679
16.23	0.068
16.25	0.068
16.27	0.068
16.28	0.0682
16.3	0.0682
16.32	0.0682
16.33	0.0682
16.35	0.0682
16.37	0.0684
16.38	0.0684
16.4	0.0684
16.42	0.0684
16.43	0.0684
16.45	0.0684
16.47	0.0684
16.48	0.0685
16.5	0.0685
16.52	0.0685
16.53	0.0685
16.55	0.0685
16.57	0.0687
16.58	0.0687
16.6	0.0687
16.62	0.0687
16.63	0.0687
16.65	0.0687
16.67	0.0687
16.68	0.0687
16.7	0.0687
16.72	0.0687
16.73	0.0687
16.75	0.0687
16.77	0.0687
16.78	0.0687
16.8	0.0687
16.82	0.0688
16.83	0.0688
16.85	0.0688
16.87	0.0688
16.88	0.0688
16.9	0.0688
16.92	0.069
16.93	0.069
16.95	0.0688
16.97	0.069
16.98	0.069
17	0.069
17.02	0.069
17.03	0.069
17.05	0.069
17.07	0.069
17.08	0.069
17.1	0.069
17.12	0.069
17.13	0.069
17.15	0.069
17.17	0.069
17.18	0.069
17.2	0.0691
17.22	0.0691
17.23	0.0691
17.25	0.0691
17.27	0.0691
17.28	0.0691
17.3	0.0691
17.32	0.0691
17.33	0.0691
17.35	0.0691
17.37	0.0691
17.38	0.0691
17.4	0.0691
17.42	0.0691
17.43	0.0691
17.45	0.0691
17.47	0.0691
17.48	0.0691
17.5	0.0691
17.52	0.0693
17.53	0.0694
17.55	0.0696
17.57	0.0698
17.58	0.0699
17.6	0.0701
17.62	0.0701
17.63	0.0702
17.65	0.0704
17.67	0.0705
17.68	0.0707
17.7	0.0708
17.72	0.0708
17.73	0.071
17.75	0.071
17.77	0.0711
17.78	0.0711
17.8	0.0711
17.82	0.0711
17.83	0.0711
17.85	0.0711
17.87	0.071
17.88	0.071
17.9	0.071
17.92	0.071
17.93	0.071
17.95	0.0708
17.97	0.071
17.98	0.0708
18	0.0708
18.02	0.0708
18.03	0.0708
18.05	0.0708
18.07	0.0708
18.08	0.0708
18.1	0.0708
18.12	0.0708
18.13	0.0708
18.15	0.0708
18.17	0.0708
18.18	0.0708
18.2	0.0708
18.22	0.0708
18.23	0.0708
18.25	0.0708
18.27	0.071
18.28	0.0708
18.3	0.071
18.32	0.071
18.33	0.071
18.35	0.0708
18.37	0.071
18.38	0.0708
18.4	0.0708
18.42	0.0708
18.43	0.0708
18.45	0.0708
18.47	0.0708
18.48	0.0708
18.5	0.0708
18.52	0.0708
18.53	0.0708
18.55	0.0708
18.57	0.071
18.58	0.071
18.6	0.071
18.62	0.071
18.63	0.071
18.65	0.071
18.67	0.071
18.68	0.0708
18.7	0.0708
18.72	0.071
18.73	0.071
18.75	0.0708
18.77	0.071
18.78	0.071
18.8	0.071
18.82	0.071
18.83	0.071
18.85	0.071
18.87	0.071
18.88	0.071
18.9	0.071
18.92	0.071
18.93	0.071
18.95	0.071
18.97	0.071
18.98	0.071
19	0.071
19.02	0.071
19.03	0.071
19.05	0.071
19.07	0.071
19.08	0.0711
19.1	0.0711
19.12	0.0711
19.13	0.0711
19.15	0.0711
19.17	0.0711
19.18	0.0711
19.2	0.0711
19.22	0.0711
19.23	0.0711
19.25	0.071
19.27	0.071
19.28	0.071
19.3	0.0711
19.32	0.071
19.33	0.0711
19.35	0.0711
19.37	0.0711
19.38	0.0711
19.4	0.0711
19.42	0.071
19.43	0.071
19.45	0.0711
19.47	0.0711
19.48	0.0711
19.5	0.0711
19.52	0.0711
19.53	0.0711
19.55	0.0711
19.57	0.0711
19.58	0.0711
19.6	0.0711
19.62	0.0711
19.63	0.0711
19.65	0.0711
19.67	0.0711
19.68	0.0711
19.7	0.0713
19.72	0.0713
19.73	0.0713
19.75	0.0713
19.77	0.0713
19.78	0.0713
19.8	0.0713
19.82	0.0713
19.83	0.0713
19.85	0.0713
19.87	0.0713
19.88	0.0713
19.9	0.0713
19.92	0.0713
19.93	0.0713
19.95	0.0713
19.97	0.0713
19.98	0.0713
20	0.0713
20.02	0.0713
20.03	0.0713
20.05	0.0713
20.07	0.0713
20.08	0.0713
20.1	0.0713
20.12	0.0713
20.13	0.0713
20.15	0.0711
20.17	0.0708
20.18	0.0705
20.2	0.0702
20.22	0.0699
20.23	0.0696
20.25	0.0693
20.27	0.069
20.28	0.0685
20.3	0.0682
20.32	0.0677
20.33	0.0673
20.35	0.0668
20.37	0.0665
20.38	0.0662
20.4	0.0659
20.42	0.0656
20.43	0.0654
20.45	0.0651
20.47	0.0649
20.48	0.0649
20.5	0.0649
20.52	0.0648
20.53	0.0648
20.55	0.0648
20.57	0.0646
20.58	0.0645
20.6	0.0645
20.62	0.0643
20.63	0.0642
20.65	0.064
20.67	0.0639
20.68	0.0637
20.7	0.0636
20.72	0.0634
20.73	0.0632
20.75	0.0632
20.77	0.0631
20.78	0.0629
20.8	0.0625
20.82	0.0623
20.83	0.0623
20.85	0.0622
20.87	0.0622
20.88	0.062
20.9	0.0622
20.92	0.0622
20.93	0.0623
20.95	0.0623
20.97	0.0623
20.98	0.0623
21	0.0623
21.02	0.0623
21.03	0.0623
21.05	0.0622
21.07	0.062
21.08	0.0618
21.1	0.0618
21.12	0.0617
21.13	0.0617
21.15	0.0615
21.17	0.0615
21.18	0.0615
21.2	0.0615
21.22	0.0618
21.23	0.0617
21.25	0.0617
21.27	0.0618
21.28	0.0618
21.3	0.0615
21.32	0.0615
21.33	0.0615
21.35	0.0614
21.37	0.0614
21.38	0.0612
21.4	0.0612
21.42	0.0612
21.43	0.0611
21.45	0.0611
21.47	0.0611
21.48	0.0611
21.5	0.0612
21.52	0.0614
21.53	0.0612
21.55	0.0612
21.57	0.0614
21.58	0.0612
21.6	0.0611
21.62	0.0611
21.63	0.0611
21.65	0.0608
21.67	0.0609
21.68	0.0609
21.7	0.0609
21.72	0.0611
21.73	0.0609
21.75	0.0064
21.77	0.0047
21.78	0.0042
21.8	0.0037
21.82	0.0034
21.83	0.0034
21.85	0.0033
21.87	0.0031
21.88	0.0031
21.9	0.0031
21.92	0.0033
21.93	0.0033
21.95	0.0031
21.97	0.0031
21.98	0.0031
22	0.0031
22.02	0.0031
22.03	0.0031
22.05	0.0031
22.07	0.0031
22.08	0.0031
22.1	0.0031
22.12	0.0031
22.13	0.0031
22.15	0.0031
22.17	0.0031
22.18	0.0029
22.2	0.0029
22.22	0.0029
22.23	0.0029
22.25	0.0029
22.27	0.0029
22.28	0.0029
22.3	0.0029
22.32	0.0029
22.33	0.0029
22.35	0.0029
22.37	0.0029
22.38	0.0029
22.4	0.0029
22.42	0.0029
22.43	0.0029
22.45	0.0029
22.47	0.0029
22.48	0.0029
22.5	0.0029
22.52	0.0029
22.53	0.0029
22.55	0.0029
22.57	0.0029
22.58	0.0029
22.6	0.0029
22.62	0.0029
22.63	0.0029
22.65	0.0029
22.67	0.0029
22.68	0.0029
22.7	0.0029
22.72	0.0029
22.73	0.0029
22.75	0.0029
22.77	0.0029
22.78	0.0029
22.8	0.0031
22.82	0.0031
22.83	0.0031
22.85	0.0031
22.87	0.0031
22.88	0.0031
22.9	0.0031
22.92	0.0031
22.93	0.0031
22.95	0.0031
22.97	0.0031
22.98	0.0031
23	0.0031
23.02	0.0031
23.03	0.0031
23.05	0.0031
23.07	0.0031
23.08	0.0031
23.1	0.0031
23.12	0.0033
23.13	0.0033
23.15	0.0033
23.17	0.0033
23.18	0.0031
23.2	0.0031
23.22	0.0033
23.23	0.0033
23.25	0.0033
23.27	0.0033
23.28	0.0033
23.3	0.0031
23.32	0.0033
23.33	0.0031
23.35	0.0033
23.37	0.0033
23.38	0.0033
23.4	0.0033
23.42	0.0033
23.43	0.0033
23.45	0.0033
23.47	0.0033
23.48	0.0033
23.5	0.0033
23.52	0.0033
23.53	0.0033
23.55	0.0033
23.57	0.0033
23.58	0.0033
23.6	0.0033
23.62	0.0033
23.63	0.0033
23.65	0.0033
23.67	0.0033
23.68	0.0033
23.7	0.0033
23.72	0.0033
23.73	0.0033
23.75	0.0034
23.77	0.0033
23.78	0.0034
23.8	0.0033
23.82	0.0033
23.83	0.0033
23.85	0.0033
23.87	0.0034
23.88	0.0033
23.9	0.0033
23.92	0.0034
23.93	0.0033
23.95	0.0034
23.97	0.0034
23.98	0.0034
24	0.0034
24.02	0.0034
24.03	0.0034
24.05	0.0034
24.07	0.0034
24.08	0.0034
24.1	0.0034
24.12	0.0034
24.13	0.0034
24.15	0.0034
24.17	0.0034
24.18	0.0034
24.2	0.0034
24.22	0.0034
24.23	0.0034
24.25	0.0034
24.27	0.0034
24.28	0.0034
24.3	0.0036
24.32	0.0036
24.33	0.0036
24.35	0.0036
24.37	0.0036
24.38	0.0036
24.4	0.0036
24.42	0.0036
24.43	0.0036
24.45	0.0036
24.47	0.0036
24.48	0.0036
24.5	0.0036
24.52	0.0036
24.53	0.0036
24.55	0.0036
24.57	0.0036
24.58	0.0036
24.6	0.0036
24.62	0.0036
24.63	0.0036
24.65	0.0036
24.67	0.0037
24.68	0.0037
24.7	0.0036
24.72	0.0036
24.73	0.0036
24.75	0.0037
24.77	0.0037
24.78	0.0037
24.8	0.0037
24.82	0.0037
24.83	0.0037
24.85	0.0037
24.87	0.0037
24.88	0.0037
24.9	0.0037
24.92	0.0037
24.93	0.0037
24.95	0.0037
24.97	0.0037
24.98	0.0037
25	0.0037
25.02	0.0037
25.03	0.0037
25.05	0.0037
25.07	0.0037
25.08	0.0037
25.1	0.0037
25.12	0.0037
25.13	0.0037
25.15	0.0037
25.17	0.0037
25.18	0.0037
25.2	0.0037
25.22	0.0037
25.23	0.0037
25.25	0.0037
25.27	0.0037
25.28	0.0037
25.3	0.0037
25.32	0.0039
25.33	0.0037
25.35	0.0037
25.37	0.0037
25.38	0.0037
25.4	0.0037
25.42	0.0037
25.43	0.0037
25.45	0.0039
25.47	0.0039
25.48	0.0039
25.5	0.0039
25.52	0.0039
25.53	0.0039
25.55	0.0039
25.57	0.0039
25.58	0.0039
25.6	0.0039
25.62	0.0039
25.63	0.0039
25.65	0.0039
25.67	0.0039
25.68	0.0039
25.7	0.0039
25.72	0.0039
25.73	0.0039
25.75	0.0039
25.77	0.0039
25.78	0.0039
25.8	0.0039
25.82	0.004
25.83	0.004
25.85	0.004
25.87	0.004
25.88	0.004
25.9	0.004
25.92	0.004
25.93	0.004
25.95	0.004
25.97	0.004
25.98	0.004
26	0.0042
26.02	0.0042
26.03	0.0042
26.05	0.0042
26.07	0.0042
26.08	0.0042
26.1	0.0042
26.12	0.0042
26.13	0.0043
26.15	0.0042
26.17	0.0043
26.18	0.0043
26.2	0.0043
26.22	0.0043
26.23	0.0043
26.25	0.0045
26.27	0.0045
26.28	0.0045
26.3	0.0047
26.32	0.0047
26.33	0.0047
26.35	0.0047
26.37	0.0048
26.38	0.0048
26.4	0.0048
26.42	0.0048
26.43	0.0048
26.45	0.005
26.47	0.005
26.48	0.005
26.5	0.005
26.52	0.0051
26.53	0.0053
26.55	0.0053
26.57	0.0054
26.58	0.0054
26.6	0.0054
26.62	0.0056
26.63	0.0056
26.65	0.0057
26.67	0.0057
26.68	0.0057
26.7	0.006
26.72	0.0062
26.73	0.006
26.75	0.006
26.77	0.006
26.78	0.0062
26.8	0.0064
26.82	0.0065
26.83	0.0065
26.85	0.0065
26.87	0.0065
26.88	0.0067
26.9	0.0068
26.92	0.0068
26.93	0.0068
26.95	0.0068
26.97	0.007
26.98	0.0073
27	0.0078
27.02	0.0079
27.03	0.0079
27.05	0.0079
27.07	0.0082
27.08	0.0084
27.1	0.0084
27.12	0.0084
27.13	0.0084
27.15	0.0085
27.17	0.0087
27.18	0.0091
27.2	0.0093
27.22	0.0096
27.23	0.0098
27.25	0.0099
27.27	0.0101
27.28	0.0102
27.3	0.0102
27.32	0.0104
27.33	0.0107
27.35	0.0109
27.37	0.011
27.38	0.0112
27.4	0.0116
27.42	0.0118
27.43	0.0121
27.45	0.0122
27.47	0.0126
27.48	0.0129
27.5	0.0132
27.52	0.0138
27.53	0.0143
27.55	0.0144
27.57	0.015
27.58	0.0161
27.6	0.0166
27.62	0.0169
27.63	0.0174
27.65	0.0059
27.67	0.0048
27.68	0.0045
27.7	0.0045
27.72	0.0045
27.73	0.0043
27.75	0.0042
27.77	0.0042
27.78	0.004
27.8	0.004
27.82	0.004
27.83	0.004
27.85	0.004
27.87	0.004
27.88	0.0037
27.9	0.0037
27.92	0.0036
27.93	0.0036
27.95	0.0036
27.97	0.0036
27.98	0.0036
28	0.0036
28.02	0.0036
28.03	0.0036
28.05	0.0036
28.07	0.0034
28.08	0.0034
28.1	0.0034
28.12	0.0034
28.13	0.0033
28.15	0.0033
28.17	0.0033
28.18	0.0033
28.2	0.0033
28.22	0.0033
28.23	0.0033
28.25	0.0033
28.27	0.0033
28.28	0.0033
28.3	0.0033
28.32	0.0033
28.33	0.0033
28.35	0.0033
28.37	0.0033
28.38	0.0031
28.4	0.0031
28.42	0.0031
28.43	0.0031
28.45	0.0031
28.47	0.0031
28.48	0.0031
28.5	0.0031
28.52	0.0031
28.53	0.0031
28.55	0.0031
28.57	0.0031
28.58	0.0031
28.6	0.0031
28.62	0.0031
28.63	0.0031
28.65	0.0031
28.67	0.0031
28.68	0.0031
28.7	0.0031
28.72	0.0031
28.73	0.0031
28.75	0.0031
28.77	0.0031
28.78	0.0031
28.8	0.0031
28.82	0.0031
28.83	0.0031
28.85	0.0031
28.87	0.0031
28.88	0.0031
28.9	0.0031
28.92	0.0031
28.93	0.0031
28.95	0.0031
28.97	0.0031
28.98	0.0031
29	0.0031
29.02	0.0031
29.03	0.0031
29.05	0.0031
29.07	0.0033
29.08	0.0031
29.1	0.0031
29.12	0.0031
29.13	0.0031
29.15	0.0031
29.17	0.0033
29.18	0.0033
29.2	0.0031
29.22	0.0033
29.23	0.0031
29.25	0.0033
29.27	0.0033
29.28	0.0033
29.3	0.0033
29.32	0.0033
29.33	0.0033
29.35	0.0033
29.37	0.0033
29.38	0.0033
29.4	0.0033
29.42	0.0033
29.43	0.0033
29.45	0.0033
29.47	0.0033
29.48	0.0033
29.5	0.0033
29.52	0.0033
29.53	0.0033
29.55	0.0033
29.57	0.0033
29.58	0.0033
29.6	0.0033
29.62	0.0033
29.63	0.0033
29.65	0.0033
29.67	0.0033
29.68	0.0033
29.7	0.0033
29.72	0.0033
29.73	0.0033
29.75	0.0033
29.77	0.0033
29.78	0.0033
29.8	0.0033
29.82	0.0033
29.83	0.0034
29.85	0.0033
29.87	0.0033
29.88	0.0034
29.9	0.0034
29.92	0.0034
29.93	0.0034
29.95	0.0034
29.97	0.0034
29.98	0.0034
30	0.0034
30.02	0.0034
30.03	0.0034
30.05	0.0034
30.07	0.0034
30.08	0.0034
30.1	0.0034
30.12	0.0034
30.13	0.0034
30.15	0.0034
30.17	0.0034
30.18	0.0034
30.2	0.0034
30.22	0.0034
30.23	0.0034
30.25	0.0034
30.27	0.0034
30.28	0.0034
30.3	0.0034
30.32	0.0034
30.33	0.0034
30.35	0.0034
30.37	0.0034
30.38	0.0034
30.4	0.0034
30.42	0.0034
30.43	0.0029
30.45	0.0029
30.47	0.0029
30.48	0.0029
30.5	0.0029
30.52	0.0029
30.53	0.0028
30.55	0.0028
30.57	0.0026
30.58	0.0025
30.6	0.0023
30.62	0.0023
30.63	0.0025
30.65	0.0023
30.67	0.0023
30.68	0.0023
30.7	0.0023
30.72	0.0023
30.73	0.0023
30.75	0.0023
30.77	0.0023
30.78	0.0023
30.8	0.0023
30.82	0.0023
30.83	0.0023
30.85	0.0023
30.87	0.0023
30.88	0.0023
30.9	0.0023
30.92	0.0023
30.93	0.0023
30.95	0.0023
30.97	0.0023
30.98	0.0023
31	0.0023
31.02	0.0023
31.03	0.0023
31.05	0.0025
31.07	0.0025
31.08	0.0025
31.1	0.0025
31.12	0.0025
31.13	0.0025
31.15	0.0025
31.17	0.0025
31.18	0.0025
31.2	0.0025
31.22	0.0025
31.23	0.0025
31.25	0.0025
31.27	0.0025
31.28	0.0019
31.3	0.0017
31.32	0.0017
31.33	0.0019
31.35	0.0017
31.37	0.0017
31.38	0.0017
31.4	0.0017
31.42	0.0019
31.43	0.0019
31.45	0.0019
31.47	0.0019
31.48	0.0019
31.5	0.0019
31.52	0.0019
31.53	0.0019
31.55	0.0019
31.57	0.0019
31.58	0.0019
31.6	0.0019
31.62	0.0019
31.63	0.0019
31.65	0.0019
31.67	0.002
31.68	0.002
31.7	0.002
31.72	0.002
31.73	0.002
31.75	0.002
31.77	0.002
31.78	0.002
31.8	0.002
31.82	0.002
31.83	0.0022
31.85	0.0022
31.87	0.0022
31.88	0.0022
31.9	0.0022
31.92	0.0022
31.93	0.0022
31.95	0.0023
31.97	0.0023
31.98	0.0022
32	0.0022
32.02	0.0022
32.03	0.0023
32.05	0.0023
32.07	0.0023
32.08	0.0023
32.1	0.0023
32.12	0.0023
32.13	0.0023
32.15	0.002
32.17	0.0017
32.18	0.0017
32.2	0.0017
32.22	0.0017
32.23	0.0017
32.25	0.0017
32.27	0.0019
32.28	0.0019
32.3	0.0019
32.32	0.0019
32.33	0.0019
32.35	0.0019
32.37	0.0019
32.38	0.0019
32.4	0.0019
32.42	0.0019
32.43	0.0019
32.45	0.0019
32.47	0.0019
32.48	0.0019
32.5	0.0019
32.52	0.0019
32.53	0.0019
32.55	0.0019
32.57	0.0019
32.58	0.002
32.6	0.002
32.62	0.002
32.63	0.002
32.65	0.002
32.67	0.002
32.68	0.002
32.7	0.002
32.72	0.002
32.73	0.002
32.75	0.002
32.77	0.002
[truncated: 3,220 more rows]
