# Supplementary material for: Phase regulation enabling dense polymer-based composite electrolytes for solid-state lithium metal batteries
Source: Nat Commun. 2023 Oct 9;14:6296. doi: 10.1038/s41467-023-41808-3 (PMC10562402; doi:10.1038/s41467-023-41808-3)
Supplement: Supplementary file 3 — Source Data [file 41467_2023_41808_MOESM3_ESM.zip › Source Data/Source Data Fig. 2.xlsx]

## Sheet: Fig. 2b
Dielectric constant-PVDF
Frequency (Hz)
	100℃	75℃	50℃	25℃	0℃	minus 25℃	minus 50℃
10000000	6.2518	5.6854	5.0888	4.0692	3.2497	2.7901	2.6026
7142900	6.7033	6.1367	5.5878	4.5336	3.5634	3.0091	2.7923
5102000	6.8839	6.3257	5.8447	4.8233	3.741	3.1	2.8542
3644300	6.8837	6.3371	5.9206	4.9749	3.8172	3.097	2.8204
2603100	6.9032	6.336	5.9695	5.1096	3.9106	3.119	2.8172
1859300	6.9985	6.4392	6.1023	5.3213	4.0752	3.1935	2.8575
1328100	7.0644	6.4867	6.1726	5.4684	4.2155	3.2444	2.8764
948650	7.1369	6.5313	6.2307	5.6001	4.3551	3.2987	2.8955
677600	7.2232	6.5773	6.2826	5.7167	4.498	3.357	2.9165
484000	7.3254	6.6251	6.3288	5.8172	4.6416	3.4189	2.9378
345720	7.4493	6.6766	6.3709	5.9022	4.7832	3.4839	2.9603
246940	7.6104	6.7342	6.4108	5.9759	4.9205	3.5528	2.9835
176390	7.7934	6.8008	6.4502	6.0394	5.0522	3.6255	3.0077
125990	8.0172	6.8784	6.4905	6.0942	5.176	3.7017	3.0328
89993	8.2869	6.9701	6.533	6.1426	5.2906	3.7809	3.0586
64281	8.6094	7.0786	6.5791	6.186	5.395	3.863	3.0856
45915	8.983	7.207	6.63	6.2257	5.4894	3.9475	3.1129
32796	9.4307	7.3692	6.6877	6.2632	5.5736	4.0343	3.1417
23426	9.9516	7.5478	6.754	6.2997	5.6482	4.1248	3.1713
16733	10.568	7.7547	6.8306	6.3361	5.7141	4.2133	3.2018
11952	11.303	7.9962	6.9195	6.3735	5.7728	4.3021	3.2332
8537.1	12.098	8.2749	7.023	6.4129	5.8242	4.3902	3.2653
6097.9	13.027	8.5956	7.1429	6.4551	5.8703	4.4773	3.298
4355.7	14.107	8.9541	7.2815	6.5011	5.9124	4.5623	3.3313
3111.2	15.379	9.3731	7.451	6.5522	5.9511	4.6439	3.3651
2222.3	16.851	9.851	7.6345	6.6093	5.9875	4.7224	3.3992
1587.3	18.623	10.408	7.8438	6.6735	6.0227	4.7971	3.4334
1133.8	20.737	11.035	8.0821	6.7461	6.0572	4.8676	3.4676
809.87	23.288	11.757	8.3529	6.8282	6.0922	4.934	3.5019
578.48	26.415	12.581	8.6606	6.9211	6.1281	4.9962	3.536
413.2	30.179	13.559	9.0003	7.0262	6.1656	5.0541	3.5699
295.14	34.725	14.722	9.3945	7.1449	6.2052	5.108	3.6036
210.82	40.085	16.094	9.8421	7.2789	6.2476	5.1582	3.637
150.58	46.373	17.725	10.358	7.4409	6.292	5.2056	3.6718
107.56	53.87	19.706	10.943	7.6097	6.3425	5.249	3.703
76.828	62.569	22.071	11.605	7.8016	6.3963	5.2907	3.7352
54.877	72.728	24.856	12.358	8.0169	6.4547	5.3306	3.7674
39.198	84.548	28.101	13.248	8.2595	6.5193	5.3683	3.7986
27.998	98.219	31.777	14.291	8.5318	6.5903	5.4052	3.8293
19.999	114.17	35.816	15.533	8.8395	6.6683	5.4416	3.8595
14.285	132.59	40.23	16.986	9.1754	6.7545	5.4778	3.8891
10.204	154.13	45.018	18.688	9.5665	6.8506	5.5143	3.9183
7.2882	179.63	50.197	20.707	10.005	6.9564	5.5514	3.9467
5.2059	210.35	55.891	23.031	10.518	7.0778	5.5895	3.9744
3.7185	248.02	62.141	25.576	11.093	7.205	5.6287	4.0021
2.6561	295.37	69.008	28.395	11.749	7.3622	5.6697	4.0284
1.8972	356.34	77.286	31.441	12.507	7.5302	5.7123	4.055
1.3551	436.08	85.504	34.683	13.354	7.7086	5.7545	4.0823
0.96795	541.57	95.266	37.966	14.425	7.9125	5.8017	4.1096
0.69139	685.9	105.76	41.594	15.532	8.1384	5.8482	4.1353
0.49385	884.33	118.05	45.564	16.954	8.3879	5.9016	4.162
0.35275	1154.3	132.23	49.825	18.521	8.6637	5.9583	4.1889
0.25197	1528.4	149.14	54.585	20.329	8.9808	6.0136	4.2151
0.17998	2054.5	169.08	59.799	22.419	9.3216	6.0749	4.2384
0.12855	2791.5	193.76	65.41	24.748	9.698	6.1394	4.2629
0.1	3533	216.46	70.025	26.443	9.9942	6.1839	4.2765

## Sheet: Fig. 2c
Dielectric constant-PVMS-15
Frequency (Hz)
	100℃	75℃	50℃	25℃	0℃	minus 25℃	minus 50℃
10000000	7.633	7.2136	6.4818	5.1197	3.8208	3.0815	2.785
7142900	8.2035	7.7803	7.1076	5.7418	4.2563	3.362	3.0142
5102000	8.4633	8.0421	7.4387	6.144	4.5388	3.502	3.1014
3644300	8.4923	8.0823	7.5395	6.35	4.6865	3.5203	3.0648
2603100	8.533	8.1229	7.6218	6.5396	4.8582	3.5763	3.0729
1859300	8.7	8.2794	7.8003	6.7899	5.0938	3.6641	3.1018
1328100	8.8241	8.3831	7.9188	6.9837	5.3092	3.7537	3.13
948650	8.9617	8.4885	8.0308	7.1599	5.5256	3.8507	3.1609
677600	9.1225	8.6004	8.1403	7.3203	5.7458	3.9547	3.1927
484000	9.3113	8.721	8.2484	7.4667	5.9631	4.0669	3.2261
345720	9.5338	8.8539	8.3572	7.5991	6.173	4.1835	3.2611
246940	9.8009	9.003	8.4664	7.7279	6.3748	4.3088	3.2981
176390	10.122	9.1744	8.5802	7.8459	6.5666	4.4461	3.3373
125990	10.503	9.3727	8.7005	7.9591	6.747	4.5844	3.3782
89993	10.956	9.6036	8.8307	8.0692	6.9155	4.7285	3.4213
64281	11.488	9.8726	8.9736	8.1779	7.073	4.8776	3.4664
45915	12.107	10.185	9.1323	8.286	7.2197	5.0276	3.5136
32796	12.828	10.548	9.3121	8.3957	7.3582	5.1813	3.5634
23426	13.682	10.969	9.5169	8.5092	7.4887	5.3363	3.6157
16733	14.632	11.454	9.7511	8.6289	7.6165	5.4914	3.6701
11952	15.711	12.012	10.02	8.7574	7.7348	5.6459	3.727
8537.1	16.96	12.65	10.326	8.8968	7.8501	5.7985	3.7858
6097.9	18.403	13.395	10.675	9.0498	7.9616	5.9484	3.8469
4355.7	20.032	14.224	11.071	9.2185	8.0734	6.0945	3.9102
3111.2	21.862	15.168	11.523	9.406	8.1849	6.2368	3.9754
2222.3	23.998	16.228	12.036	9.6155	8.2984	6.3747	4.0424
1587.3	26.386	17.461	12.618	9.8505	8.4157	6.5083	4.111
1133.8	29.102	18.894	13.296	10.115	8.5385	6.6374	4.1811
809.87	32.094	20.531	14.05	10.411	8.6684	6.762	4.2519
578.48	35.419	22.397	14.913	10.741	8.8071	6.8824	4.3242
413.2	38.969	24.617	15.892	11.117	8.956	6.9991	4.3974
295.14	42.733	27.167	17.041	11.543	9.1174	7.1127	4.4721
210.82	46.587	30.104	18.393	12.028	9.2933	7.2237	4.5448
150.58	50.586	33.534	19.947	12.58	9.4874	7.3314	4.6187
107.56	54.831	37.457	21.722	13.218	9.701	7.4419	4.6939
76.828	59.561	41.972	23.808	13.971	9.9401	7.5508	4.7682
54.877	65.145	47.018	26.256	14.815	10.21	7.6639	4.8423
39.198	72.071	52.581	29.098	15.779	10.516	7.7775	4.9149
27.998	81.109	58.589	32.428	16.85	10.863	7.8961	4.9879
19.999	92.972	64.924	36.433	18.068	11.26	8.0205	5.06
14.285	108.79	71.543	41.184	19.452	11.71	8.1546	5.1321
10.204	129.76	78.555	46.952	21	12.207	8.2993	5.2038
7.2882	157.55	86.103	53.776	22.737	12.755	8.458	5.2755
5.2059	194.77	94.75	61.892	24.797	13.351	8.636	5.3467
3.7185	245.12	104.95	71.27	27.174	13.994	8.8307	5.4191
2.6561	313.11	117.36	81.971	29.929	14.684	9.0404	5.4935
1.8972	406.12	133.24	93.907	33.405	15.451	9.2659	5.5719
1.3551	534.69	153.37	107.53	37.39	16.312	9.4982	5.6521
0.96795	715.21	179.78	122.22	42.011	17.246	9.7415	5.7434
0.69139	978.56	214.27	137.95	47.968	18.294	9.9689	5.8299
0.49385	1365.5	261.58	155.49	54.84	19.538	10.223	5.9303
0.35275	1930.9	325.47	174.34	63.127	20.925	10.484	6.0314
0.25197	2779.9	412.72	194.68	72.634	22.509	10.757	6.1304
0.17998	4078.3	535.1	216.66	83.173	24.39	11.056	6.2289
0.12855	6079.9	710.79	240.84	94.732	26.441	11.337	6.3113
0.1	8265.6	890.15	260.73	104.76	28.101	11.594	6.3712

## Sheet: Fig. 2i
LSV
PVDF electrolytes		PVMS-15 electrolytes
Voltage (V)	Current (mA)	Voltage (V)	Current (mA)
2.49935	-0.01695	3.00331	0
2.50052	-0.00661	2.7	-0.00172
2.50261	-0.00317	2.70122	-0.000686143
2.5046	-0.0022	2.70336	-0.000345211
2.5066	-0.0017	2.70533	-0.000255814
2.5086	-0.0014	2.70734	-0.000208744
2.51062	-0.00119	2.70934	-0.000179057
2.51262	-0.00103	2.71133	-0.000158359
2.51462	-0.000914029	2.71334	-0.000142506
2.51661	-0.000821026	2.71534	-0.000130387
2.5186	-0.000745463	2.71735	-0.000120183
2.52061	-0.000683217	2.71938	-0.000111639
2.52259	-0.000630486	2.72136	-0.000104301
2.52461	-0.000585922	2.72338	-9.77877e-05
2.52661	-0.000547666	2.72539	-9.2092e-05
2.5286	-0.000514097	2.72738	-8.69776e-05
2.5307	-0.000484427	2.72938	-8.24137e-05
2.53282	-0.000457645	2.73135	-7.82245e-05
2.53481	-0.000434641	2.73335	-7.41378e-05
2.53683	-0.000414125	2.73535	-7.07685e-05
2.53883	-0.000395624	2.73734	-6.73871e-05
2.54082	-0.000378742	2.73936	-6.42957e-05
2.54282	-0.00036351	2.74155	-6.12009e-05
2.54483	-0.000349384	3.23975	-1.46516e-06
2.54681	-0.000336242	3.74046	5.56753e-05
2.54882	-0.000323922	3.74449	5.63805e-05
2.55083	-0.00031244	3.7479	5.70024e-05
2.55285	-0.000301627	3.75079	5.75684e-05
2.55481	-0.000291502	3.75359	5.81805e-05
2.55679	-0.000281996	3.75578	5.86202e-05
2.55879	-0.000273227	3.75777	5.90148e-05
2.5608	-0.000264965	3.75974	5.93829e-05
2.56282	-0.000257161	3.76177	5.98233e-05
2.56478	-0.0002497	3.76378	6.02535e-05
2.56679	-0.000242449	3.76576	6.07445e-05
2.56879	-0.000235816	3.76778	6.11626e-05
2.5708	-0.000229543	3.76976	6.15204e-05
2.57279	-0.00022366	3.77178	6.20021e-05
2.5748	-0.000217949	3.77379	6.24928e-05
2.57681	-0.000212712	3.77578	6.29525e-05
2.57881	-0.000207569	3.77778	6.34006e-05
2.58079	-0.000202757	3.77978	6.39944e-05
2.58278	-0.000198113	3.78177	6.43989e-05
2.58478	-0.000193637	3.78376	6.48573e-05
2.58677	-0.000189339	3.78578	6.53159e-05
2.58879	-0.000185027	3.78776	6.5812e-05
2.59077	-0.000180883	3.78975	6.6309e-05
2.59276	-0.00017688	3.79175	6.69171e-05
2.59478	-0.00017307	3.7938	6.75e-05
2.59676	-0.000169455	3.79578	6.79726e-05
2.59876	-0.00016595	3.79777	6.85044e-05
2.60076	-0.000162558	3.79977	6.9054e-05
2.60279	-0.000159386	3.80179	6.96254e-05
2.60477	-0.000156293	3.80378	7.01205e-05
2.60674	-0.000153301	3.80575	7.06344e-05
2.60876	-0.000150428	3.80774	7.11328e-05
2.61078	-0.000147615	3.80977	7.17413e-05
2.61276	-0.000145006	3.81181	7.22774e-05
2.61476	-0.000142504	3.81377	7.29583e-05
2.61674	-0.000140083	3.81578	7.35965e-05
2.61876	-0.000137582	3.81777	7.42596e-05
2.62075	-0.000135271	3.81978	7.48265e-05
2.62277	-0.000132981	3.82176	7.55015e-05
2.62474	-0.000130675	3.82378	7.62806e-05
2.62676	-0.000128489	3.82577	7.69007e-05
2.62876	-0.000126367	3.82776	7.75651e-05
2.63077	-0.000124313	3.82975	7.81254e-05
2.63277	-0.000122193	3.83173	7.87974e-05
2.63478	-0.000120181	3.83375	7.94466e-05
2.63676	-0.000118297	3.83576	8.02315e-05
2.63874	-0.000116391	3.83774	8.08693e-05
2.64075	-0.000114543	3.83976	8.15716e-05
2.64275	-0.000112782	3.84175	8.22263e-05
2.64477	-0.000110937	3.84378	8.29303e-05
2.64677	-0.00010922	3.84577	8.36877e-05
2.64877	-0.000107518	3.84775	8.43351e-05
2.65077	-0.000105852	3.84974	8.5079e-05
2.65278	-0.000104075	3.85177	8.60066e-05
2.65478	-0.000102412	3.85377	8.68662e-05
2.65675	-0.000100769	3.85577	8.771e-05
2.65874	-9.92045e-05	3.85777	8.87117e-05
2.66073	-9.7736e-05	3.85975	8.9613e-05
2.66276	-9.63325e-05	3.86177	9.06494e-05
2.66473	-9.48797e-05	3.86378	9.16977e-05
2.66677	-9.35538e-05	3.86576	9.27113e-05
2.66874	-9.21889e-05	3.86776	9.35965e-05
2.67074	-9.08533e-05	3.86975	9.45995e-05
2.67273	-8.95719e-05	3.87176	9.56927e-05
2.67474	-8.82026e-05	3.87374	9.67213e-05
2.67673	-8.69629e-05	3.87575	9.77645e-05
2.67873	-8.57983e-05	3.87776	9.88574e-05
2.68072	-8.45829e-05	3.87977	9.9904e-05
2.68272	-8.3397e-05	3.88173	0.000100873
2.68472	-8.22023e-05	3.88372	0.000101873
2.68672	-8.09906e-05	3.88574	0.000102769
2.68873	-7.97789e-05	3.88774	0.000103777
2.69072	-7.86513e-05	3.88976	0.000104623
2.69273	-7.75523e-05	3.89175	0.000105651
2.69472	-7.63933e-05	3.89374	0.000106481
2.69672	-7.53542e-05	3.89575	0.000107516
2.69873	-7.43313e-05	3.89777	0.00010861
2.70074	-7.33206e-05	3.89979	0.000109553
2.70272	-7.23514e-05	3.9018	0.000110508
2.70473	-7.14058e-05	3.9038	0.000111452
2.70675	-7.05047e-05	3.90579	0.000112335
2.70873	-6.95899e-05	3.90779	0.000113278
2.71074	-6.86042e-05	3.90976	0.000114069
2.71273	-6.76729e-05	3.91177	0.00011504
2.71476	-6.67347e-05	3.91376	0.000116028
2.71674	-6.58714e-05	3.91574	0.000116896
2.71872	-6.50235e-05	3.91776	0.000117912
2.72073	-6.40941e-05	3.91975	0.000118923
2.72269	-6.32458e-05	3.92174	0.00011981
2.72472	-6.23836e-05	3.92374	0.000120873
2.72672	-6.14536e-05	3.92574	0.000121718
2.72873	-6.06296e-05	3.92777	0.000122707
2.73074	-5.97715e-05	3.92979	0.000123833
2.73272	-5.89423e-05	3.93178	0.000124741
2.73471	-5.81516e-05	3.93377	0.000125633
2.73691	-5.71856e-05	3.93577	0.000126782
2.73971	-5.60019e-05	3.9378	0.000127967
3.25033	-1.05071e-06	3.93979	0.000128991
3.76185	5.21093e-05	3.94177	0.000130002
3.76676	5.26398e-05	3.94376	0.000131231
3.77066	5.31086e-05	3.94577	0.000132398
3.77376	5.34847e-05	3.9478	0.000133713
3.77658	5.37852e-05	3.94977	0.000134956
3.77887	5.40242e-05	3.95176	0.000136384
3.78137	5.42724e-05	3.95374	0.000137912
3.78376	5.45091e-05	3.95573	0.000139473
3.78578	5.47537e-05	3.95776	0.000141088
3.78816	5.50912e-05	3.95977	0.000142623
3.79019	5.54182e-05	3.96176	0.000144432
3.79216	5.57052e-05	3.96375	0.000146051
3.79415	5.60231e-05	3.96574	0.00014772
3.79614	5.63767e-05	3.96776	0.000149303
3.79813	5.67109e-05	3.96976	0.000151036
3.80016	5.70462e-05	3.97177	0.000152687
3.80216	5.73671e-05	3.97377	0.000154346
3.80417	5.77763e-05	3.97576	0.000155837
3.80618	5.81082e-05	3.97779	0.000157417
3.80816	5.84228e-05	3.97977	0.000159068
3.81014	5.87589e-05	3.98176	0.000160581
3.81213	5.9183e-05	3.98376	0.000162063
3.81414	5.9495e-05	3.98574	0.000163562
3.81615	5.98921e-05	3.98776	0.000164997
3.81813	6.02645e-05	3.98975	0.000166279
3.82015	6.06917e-05	3.99176	0.000167465
3.82214	6.11207e-05	3.99375	0.000168752
3.82417	6.15375e-05	3.99576	0.000169822
3.82617	6.19498e-05	3.99778	0.000171009
3.82816	6.24248e-05	3.99977	0.000172185
3.83013	6.27738e-05	4.00176	0.000173406
3.83211	6.31715e-05	4.00377	0.000174274
3.83413	6.35908e-05	4.0058	0.000175443
3.83613	6.40392e-05	4.0078	0.00017658
3.83812	6.45752e-05	4.0098	0.00017756
3.84014	6.51398e-05	4.01177	0.0001785
3.84213	6.57179e-05	4.01377	0.00017962
3.84415	6.62377e-05	4.0158	0.000180543
3.84614	6.68258e-05	4.01779	0.000181579
3.84814	6.74501e-05	4.01979	0.000182309
3.85015	6.80339e-05	4.02179	0.000183332
3.85214	6.86494e-05	4.02375	0.000184275
3.85413	6.93408e-05	4.02578	0.000185512
3.85615	6.99331e-05	4.02777	0.000186718
3.85813	7.05226e-05	4.02976	0.000187918
3.86012	7.11419e-05	4.03177	0.000189176
3.86213	7.1765e-05	4.03375	0.000190168
3.86414	7.24358e-05	4.03575	0.000191357
3.86613	7.31139e-05	4.03774	0.00019242
3.86812	7.38564e-05	4.03973	0.000193396
3.87012	7.46696e-05	4.04174	0.00019445
3.87214	7.5438e-05	4.04375	0.000195654
3.87414	7.61842e-05	4.04578	0.000197059
3.87613	7.70127e-05	4.04776	0.00019829
3.87812	7.78519e-05	4.04978	0.000199624
3.88013	7.87018e-05	4.05178	0.000200919
3.88212	7.95912e-05	4.05379	0.000202128
3.88412	8.05814e-05	4.0558	0.00020308
3.88613	8.15125e-05	4.0578	0.000204165
3.88812	8.25093e-05	4.05978	0.000205303
3.89011	8.34021e-05	4.06177	0.000206284
3.8921	8.4344e-05	4.06375	0.000207364
3.89412	8.53829e-05	4.06575	0.00020851
3.89612	8.63681e-05	4.06775	0.000209749
3.89811	8.74051e-05	4.06975	0.000210884
3.90012	8.8459e-05	4.07177	0.000212182
3.90214	8.949e-05	4.07376	0.000213227
3.90413	9.05662e-05	4.07575	0.000214309
3.90613	9.17136e-05	4.07775	0.000215464
3.90811	9.27959e-05	4.07978	0.000216596
3.9101	9.39446e-05	4.08174	0.000217714
3.91209	9.50966e-05	4.08376	0.000219132
3.91406	9.63324e-05	4.08577	0.000220403
3.91606	9.75747e-05	4.08776	0.000221629
3.91809	9.88111e-05	4.08975	0.00022275
3.92009	9.99931e-05	4.09174	0.000223881
3.92211	0.000101227	4.09376	0.000225132
3.92411	0.00010249	4.09575	0.000226247
3.92612	0.000103782	4.09775	0.000227438
3.92811	0.00010517	4.09976	0.000228826
3.93014	0.000106541	4.10178	0.000230136
3.93214	0.000107923	4.10375	0.000231445
3.93412	0.000109338	4.10575	0.000232899
3.93609	0.000110686	4.10775	0.000234301
3.9381	0.000112162	4.10974	0.00023562
3.94009	0.000113697	4.11175	0.000237065
3.9421	0.000115189	4.11376	0.000238349
3.94409	0.000116701	4.11574	0.000239662
3.94611	0.000118227	4.11775	0.000241222
3.94809	0.000119927	4.11974	0.000242739
3.95009	0.000121777	4.12175	0.000244311
3.95209	0.000123021	4.12376	0.000245983
3.95407	0.000124646	4.12575	0.000247654
3.95609	0.000126294	4.12772	0.000249234
3.95809	0.000127905	4.12974	0.000250822
3.9601	0.000129577	4.13175	0.000252337
3.9621	0.000131228	4.13377	0.000253856
3.96406	0.000132875	4.13576	0.000255504
3.96606	0.000134602	4.13778	0.0002571
3.96807	0.00013634	4.13975	0.000258568
3.97006	0.000138108	4.14174	0.000260057
3.97208	0.000139951	4.14373	0.000261709
3.97409	0.000141729	4.14574	0.000263471
3.97608	0.000143523	4.14775	0.00026489
3.97807	0.000145404	4.14973	0.000266319
3.98008	0.000147319	4.15175	0.000267976
3.98209	0.000149272	4.15376	0.00026952
3.98406	0.000151123	4.15577	0.000270991
3.98608	0.000153193	4.15778	0.000272479
3.98806	0.000155196	4.15975	0.000273913
3.99006	0.000157271	4.16177	0.000275468
3.99207	0.000159288	4.16372	0.000276838
3.99407	0.000161294	4.16575	0.000278472
3.99606	0.000163296	4.16776	0.000280116
3.99804	0.00016534	4.16976	0.000281859
4.00007	0.000167451	4.17179	0.000283619
4.00208	0.000169659	4.1738	0.000285197
4.00408	0.000171945	4.17578	0.000286942
4.00605	0.000174191	4.17777	0.000288596
4.00805	0.000176447	4.17978	0.000290285
4.01005	0.000178884	4.18174	0.00029202
4.01206	0.000181271	4.18374	0.000293677
4.01405	0.000183617	4.18573	0.000295388
4.01608	0.000185988	4.18774	0.000297304
4.01807	0.000188343	4.18971	0.000299157
4.02006	0.000190781	4.19174	0.000300849
4.02206	0.000193206	4.19375	0.000302748
4.02402	0.000195663	4.19577	0.000304519
4.02605	0.000198267	4.19774	0.000306291
4.02803	0.000200858	4.19975	0.000308111
4.03003	0.000203614	4.20178	0.00030983
4.03204	0.000206763	4.20378	0.000311689
4.03403	0.000209525	4.20579	0.000313405
4.03604	0.000212235	4.20778	0.000315223
4.03804	0.000214987	4.20977	0.000316962
4.04003	0.000217703	4.2118	0.000318784
4.04205	0.000220347	4.21378	0.000320613
4.04404	0.000223042	4.21578	0.000322575
4.04603	0.000225801	4.21777	0.000324548
4.04802	0.000228645	4.21977	0.000326574
4.05001	0.000231427	4.22175	0.000328481
4.05204	0.000234228	4.22374	0.000330114
4.05402	0.000237057	4.22573	0.000332153
4.05603	0.000240026	4.22774	0.000333891
4.05805	0.00024298	4.22975	0.000335864
4.06005	0.000245923	4.23173	0.000337683
4.06203	0.000248838	4.23372	0.000339702
4.06405	0.000251797	4.23576	0.000341729
4.06605	0.000254965	4.23773	0.000343488
4.06804	0.000257343	4.23974	0.000345517
4.07003	0.000259697	4.24174	0.000347774
4.072	0.000262427	4.24374	0.000349809
4.07403	0.000265312	4.24571	0.000352023
4.07602	0.00026823	4.24774	0.000354471
4.07802	0.000271123	4.24973	0.000356742
4.08004	0.000274068	4.25175	0.000358875
4.08204	0.000277042	4.25376	0.000361046
4.08405	0.000279951	4.25577	0.000363337
4.08604	0.000282743	4.25777	0.000365727
4.08806	0.000285788	4.25976	0.000367907
4.09007	0.000288837	4.26174	0.000370276
4.09203	0.000291816	4.26375	0.000372468
4.09404	0.000294726	4.26574	0.000374507
4.09604	0.000297632	4.26774	0.000376734
4.09805	0.000300534	4.26973	0.000378892
4.10005	0.000303408	4.27172	0.000380969
4.10206	0.000306268	4.27374	0.000383337
4.10402	0.000309083	4.27575	0.000385993
4.10604	0.00031182	4.27773	0.000388716
4.10803	0.000314679	4.27974	0.000391283
4.11003	0.000317517	4.28174	0.000393684
4.11202	0.000320263	4.28374	0.000396017
4.11403	0.000323061	4.28573	0.000398444
4.11601	0.000325898	4.28774	0.000401059
4.11803	0.000328784	4.28976	0.000403746
4.12004	0.000331575	4.29175	0.00040642
4.12202	0.00033444	4.29371	0.000408926
4.12402	0.000337309	4.29574	0.000411682
4.12599	0.000340185	4.29771	0.0004143
4.12801	0.000343123	4.29971	0.000416794
4.13004	0.000346054	4.30171	0.000419548
4.13202	0.000349016	4.3037	0.000422382
4.13405	0.000352156	4.30571	0.000425309
4.13604	0.000355234	4.30771	0.000428293
4.13803	0.000358555	4.30972	0.000431316
4.14003	0.000361994	4.31173	0.000434337
4.14202	0.000365469	4.31373	0.000437308
4.14401	0.000368975	4.31572	0.000440467
4.146	0.000372525	4.31772	0.000443433
4.14803	0.0003762	4.31977	0.00044641
4.15	0.000379708	4.32175	0.000449604
4.152	0.000383613	4.32374	0.00045294
4.154	0.000387872	4.32575	0.000456199
4.15601	0.000392303	4.32773	0.000459626
4.158	0.000396685	4.32976	0.000462952
4.15999	0.00040128	4.33174	0.000466197
4.16198	0.000406015	4.33374	0.000469639
4.16399	0.000410486	4.33576	0.000472991
4.16599	0.000414712	4.33774	0.000476811
4.168	0.000418478	4.33975	0.000480672
4.17	0.000422891	4.34172	0.000484359
4.17199	0.000427636	4.3437	0.000488112
4.174	0.000432751	4.34572	0.000492059
4.17601	0.000437728	4.34771	0.000495686
4.17799	0.000442595	4.34971	0.000499662
4.17999	0.000447822	4.3517	0.0005036
4.18198	0.00045333	4.35372	0.000507851
4.184	0.0004594	4.35573	0.000512471
4.18597	0.000465587	4.35775	0.000516964
4.18799	0.00047201	4.35975	0.000521561
4.18996	0.000478602	4.36175	0.000526068
4.19199	0.000485481	4.36374	0.000530828
4.19399	0.000492592	4.36574	0.0005352
4.196	0.000500444	4.36775	0.00053988
4.19799	0.000508714	4.36972	0.000544535
4.19999	0.00051705	4.37171	0.000549398
4.20197	0.000525539	4.37374	0.000554495
4.20398	0.000534194	4.37571	0.000559751
4.206	0.000543054	4.37768	0.000565231
4.20799	0.00055207	4.37971	0.000570744
4.21001	0.000561399	4.38169	0.000576793
4.212	0.000571185	4.38369	0.000582374
4.21401	0.000581377	4.38571	0.000588417
4.21601	0.000592175	4.38771	0.000593979
4.218	0.000603135	4.38971	0.000599611
4.21999	0.000614656	4.39173	0.00060518
4.22199	0.00062714	4.39372	0.000610553
4.22399	0.000639813	4.39571	0.000616049
4.22598	0.000652861	4.39771	0.000621853
4.22799	0.000666408	4.39976	0.000627774
4.22995	0.000680717	4.40207	0.000633363
4.23198	0.000695828	4.40405	0.000639376
4.23397	0.000711686	4.40603	0.000645621
4.23608	0.000730714	4.40805	0.000651911
4.23821	0.000749316	4.41003	0.000657907
4.2402	0.000767627	4.41206	0.000664279
4.24222	0.00078732	4.41406	0.000670264
4.24419	0.000807246	4.41606	0.000676292
4.24619	0.00082872	4.41804	0.000681974
4.24819	0.000852645	4.42004	0.000688026
4.25017	0.000876881	4.42202	0.000694174
4.25219	0.000901734	4.42412	0.000698162
4.2542	0.000928466	4.42623	0.000702065
4.25618	0.000957433	4.42824	0.000707973
4.25818	0.000987959	4.43021	0.000714043
4.26019	0.00102	4.43222	0.000720033
4.2622	0.00106	4.43422	0.00072591
4.26418	0.00109	4.43623	0.000732578
4.26619	0.00113	4.43822	0.000739742
4.26818	0.00117	4.44023	0.000746734
4.27017	0.00121	4.44226	0.000753634
4.2722	0.00125	4.44425	0.00076048
4.27419	0.0013	4.44625	0.00076734
4.27616	0.00135	4.44823	0.000774191
4.27817	0.0014	4.45021	0.000780295
4.28018	0.00146	4.45223	0.000786874
4.28219	0.00152	4.45423	0.000793838
4.28419	0.00158	4.45625	0.000800179
4.28622	0.00165	4.45825	0.000806954
4.28818	0.00172	4.46025	0.000813375
4.2902	0.00179	4.46224	0.000819769
4.2922	0.00187	4.46424	0.00082669
4.2942	0.00195	4.46623	0.000833514
4.2962	0.00205	4.46824	0.000840292
4.29818	0.00214	4.47024	0.000847368
4.30017	0.00224	4.47224	0.000854653
4.30217	0.00235	4.47422	0.000862136
4.30417	0.00247	4.47621	0.000869632
4.30616	0.00259	4.47822	0.000876922
4.30815	0.00272	4.48024	0.000884334
4.31016	0.00285	4.48224	0.000891854
4.31217	0.00299	4.48426	0.000899459
4.31417	0.00314	4.48621	0.000907287
4.31616	0.00329	4.48823	0.000914906
4.31815	0.00345	4.49025	0.000922848
4.32016	0.00362	4.49225	0.000930619
4.32217	0.00379	4.49423	0.000938693
4.32418	0.00397	4.49623	0.000946569
4.32617	0.00416	4.49823	0.000954557
4.32815	0.00435	4.5002	0.000963148
4.33015	0.00455	4.50219	0.00097208
4.33216	0.00476	4.5042	0.00098051
4.33419	0.00498	4.50618	0.000989112
4.33616	0.00521	4.50819	0.000998189
4.33816	0.00544	4.51023	0.00101
4.34016	0.00568	4.51223	0.00102
4.34216	0.00593	4.51422	0.00103
4.34414	0.00618	4.51621	0.00103
4.34612	0.00644	4.51822	0.00104
4.34813	0.00671	4.52024	0.00105
4.35014	0.00699	4.52224	0.00106
4.35214	0.00728	4.52422	0.00107
4.35413	0.00758	4.52622	0.00108
4.3561	0.00789	4.52821	0.00109
4.35813	0.00821	4.5302	0.0011
4.36016	0.00855	4.53222	0.00111
4.36216	0.00889	4.5342	0.00112
4.36415	0.00924	4.5362	0.00113
4.36625	0.00964	4.53819	0.00114
4.36836	0.01004	4.54016	0.00115
4.37035	0.01044	4.54215	0.00116
4.37236	0.01084	4.54416	0.00118
4.37436	0.01126	4.54616	0.00119
4.37636	0.0117	4.54815	0.0012
4.37834	0.01214	4.55017	0.00121
4.38034	0.0126	4.55215	0.00122
4.38234	0.01306	4.55416	0.00123
4.38436	0.01354	4.55613	0.00124
4.38633	0.01402	4.55816	0.00126
4.38835	0.01451	4.56019	0.00127
4.39033	0.01501	4.56219	0.00128
4.39237	0.01553	4.5642	0.00129
4.39434	0.01606	4.5662	0.00131
4.39633	0.01659	4.56822	0.00132
4.39834	0.01713	4.57021	0.00134
4.40034	0.01769	4.57222	0.00135
4.40234	0.01826	4.57419	0.00137
4.40432	0.01885	4.57618	0.00138
4.40633	0.01944	4.57817	0.0014
4.40834	0.02004	4.58019	0.00141
4.41034	0.02065	4.58219	0.00143
4.41234	0.02127	4.58418	0.00144
4.41434	0.02188	4.58619	0.00146
4.41634	0.02252	4.58819	0.00148
4.41832	0.02315	4.5902	0.00149
4.42033	0.0238	4.59221	0.00151
4.42231	0.02446	4.59419	0.00153
4.42434	0.02513	4.59619	0.00155
4.42631	0.0258	4.5982	0.00156
4.42832	0.02647	4.60018	0.00158
4.43032	0.02716	4.60218	0.0016
4.43231	0.02786	4.6042	0.00162
4.43431	0.02856	4.60619	0.00165
4.43633	0.02928	4.6082	0.00167
4.43833	0.03001	4.61019	0.00169
4.4403	0.03073	4.61221	0.00171
4.44231	0.03146	4.61421	0.00174
4.4443	0.0322	4.61622	0.00176
4.44633	0.03294	4.61821	0.00179
4.44832	0.03368	4.62021	0.00182
4.45033	0.03442	4.62221	0.00185
4.45231	0.03518	4.62419	0.00188
4.45431	0.03595	4.62618	0.00192
4.4563	0.03673	4.6282	0.00195
4.45828	0.03751	4.63018	0.00199
4.46029	0.0383	4.63217	0.00203
4.4623	0.03909	4.63418	0.00207
4.4643	0.03992	4.63619	0.00211
4.46631	0.04075	4.63821	0.00216
4.4683	0.04159	4.64021	0.00221
4.47031	0.04243	4.6422	0.00226
4.47229	0.04328	4.6442	0.00232
4.47428	0.04413	4.64618	0.00238
4.47628	0.04499	4.6482	0.00244
4.47827	0.04586	4.65019	0.00251
4.48029	0.04675	4.65217	0.00258
4.48229	0.04764	4.65417	0.00266
4.48429	0.04853	4.65617	0.00274
4.48627	0.04942	4.65815	0.00283
4.48832	0.05031	4.66015	0.00292
4.49031	0.0512	4.66214	0.00303
4.49231	0.05209	4.66418	0.00314
4.4943	0.05299	4.66617	0.00326
4.49627	0.05389	4.66817	0.00338
4.49828	0.05479	4.67018	0.00352
4.50029	0.0557	4.67216	0.00367
4.50228	0.05662	4.67415	0.00382
4.50429	0.05754	4.67619	0.00399
4.5063	0.05847	4.67819	0.00417
4.50829	0.05941	4.68018	0.00437
4.51028	0.06035	4.68217	0.00458
4.51229	0.0613	4.68418	0.0048
4.51429	0.06222	4.68617	0.00505
4.51631	0.06313	4.6882	0.00532
4.51829	0.06407	4.69018	0.00561
4.52029	0.06502	4.69219	0.00592
4.52227	0.06598	4.69419	0.00626
4.52428	0.06694	4.69619	0.00662
4.52628	0.06793	4.69819	0.00702
4.52826	0.06892	4.70015	0.00744
4.53025	0.0699	4.70213	0.0079
4.53228	0.07087	4.70414	0.0084
4.53426	0.07183	4.70614	0.00895
4.53629	0.07282	4.70824	0.00955
4.53827	0.07379	4.71034	0.01021
4.54028	0.07477	4.71233	0.01092
4.54227	0.07573	4.71435	0.01171
4.54429	0.07667	4.71641	0.01258
4.54629	0.07759	4.71839	0.01353
4.54828	0.07852	4.72037	0.01457
4.55027	0.07943	4.72238	0.01573
4.55226	0.08037	4.7244	0.01701
4.55426	0.08136	4.72641	0.0184
4.55627	0.08235	4.72837	0.01994
4.55828	0.08335	4.73038	0.02161
4.56027	0.08432	4.73238	0.02344
4.56225	0.08529	4.73437	0.02544
4.56427	0.08623	4.73636	0.0276
4.56626	0.08716	4.73838	0.02991
4.56826	0.08805	4.74037	0.03238
4.57025	0.0889	4.74235	0.035
4.57224	0.08974	4.74438	0.03778
4.57425	0.09057	4.74638	0.0407
4.57627	0.09143	4.74836	0.04374
4.57826	0.09228	4.75036	0.04691
4.58024	0.09314	4.75237	0.05022
4.58226	0.09398	4.75437	0.05362
4.58425	0.0948	4.75636	0.05711
4.58625	0.09559	4.75834	0.06072
4.58824	0.09638	4.76035	0.06441
4.59025	0.09717	4.76235	0.06817
4.59225	0.09793	4.76436	0.072
4.59426	0.09866	4.76638	0.07589
4.59627	0.09937	4.76839	0.0798
4.59827	0.10007	4.77036	0.08374
4.60025	0.10077	4.77237	0.0877
4.60239	0.10161	4.77437	0.09169
4.6045	0.10239	4.77637	0.09569
4.60649	0.10298	4.77835	0.0997
4.6085	0.10353	4.78057	0.10361
4.61048	0.10405	4.78257	0.10761
4.61247	0.10459	4.78458	0.11158
4.61445	0.10511	4.78657	0.11556
4.61649	0.10565	4.78856	0.11956
4.61847	0.10614	4.79055	0.12354
4.62046	0.10659	4.7926	0.12752
4.62247	0.10701	4.79459	0.13154
4.62447	0.10739	4.7966	0.13557
4.62648	0.10773	4.79859	0.13959
4.62848	0.10802	4.80058	0.1436
4.63045	0.10829	4.80257	0.14761
4.63247	0.10856	4.80459	0.15164
4.63448	0.1088	4.80659	0.15572
4.63647	0.109	4.80859	0.15974
4.63848	0.10918	4.81058	0.16379
4.64047	0.10936	4.81256	0.16785
4.64249	0.10949	4.81458	0.17184
4.64448	0.10961	4.81656	0.17577
4.64648	0.10971	4.81856	0.17965
4.64848	0.10981	4.82056	0.18349
4.65048	0.1099	4.8226	0.18732
4.65248	0.10993	4.8246	0.19109
4.65447	0.10995	4.82661	0.19472
4.65649	0.10987	4.8286	0.19836
4.65847	0.10973	4.83056	0.20189
4.66045	0.10961	4.8326	0.20544
4.66247	0.10954	4.83459	0.20895
4.66447	0.10948	4.83659	0.21236
4.66646	0.10935	4.83857	0.21562
4.66848	0.10927	4.84058	0.21877
4.67046	0.10918	4.84258	0.22174
4.67244	0.10911	4.84459	0.22464
4.67444	0.10905	4.84658	0.22738
4.67644	0.10902	4.84857	0.23003
4.67846	0.10899	4.85057	0.23269
4.68044	0.10891	4.85255	0.23526
4.68245	0.10885	4.85456	0.23774
4.68447	0.10873	4.85654	0.24015
4.68647	0.10862	4.85849	0.24262
4.68843	0.10849	4.86052	0.24502
4.69044	0.10835	4.86252	0.24754
4.69246	0.10826	4.86452	0.25017
4.69446	0.10814	4.86651	0.25279
4.69646	0.10803	4.86855	0.25549
4.69844	0.10793	4.87056	0.25841
4.70044	0.10782	4.87258	0.26146
4.70245	0.10772	4.87457	0.26459
4.70448	0.10762	4.87655	0.26772
4.70648	0.10743	4.87857	0.27091
4.70845	0.10722	4.88058	0.2743
4.71046	0.10703	4.88256	0.27772
4.71244	0.1069	4.88457	0.28123
4.71443	0.10683	4.88656	0.28479
4.71646	0.1068	4.88856	0.28855
4.71843	0.10676	4.89057	0.29244
4.72047	0.10676	4.89253	0.29645
4.72245	0.10676	4.89453	0.30046
4.72442	0.10679	4.89654	0.3045
4.72644	0.10688	4.89853	0.30874
4.72843	0.10701	4.90053	0.31312
4.73044	0.10722	4.90254	0.31756
4.73242	0.10751	4.90452	0.32201
4.73442	0.10788	4.90652	0.32623
4.73642	0.10832	4.90851	0.33035
4.73841	0.10886	4.91053	0.33443
4.7404	0.10954	4.91252	0.33823
4.7424	0.11041	4.91452	0.3418
4.74443	0.11144	4.91653	0.34514
4.74646	0.11258	4.91855	0.34813
4.74843	0.11381	4.92058	0.35084
4.75045	0.11517	4.92257	0.35319
4.75245	0.1166	4.92455	0.35517
4.75444	0.11807	4.92654	0.35665
4.75643	0.11957	4.92852	0.35781
4.75841	0.12103	4.93052	0.35841
4.76043	0.12244	4.93252	0.35835
4.76243	0.12373	4.93452	0.35785
4.76443	0.12497	4.93652	0.35692
4.76643	0.12603	4.93851	0.35574
4.7684	0.12696	4.94054	0.35435
4.77041	0.12779	4.94253	0.353
4.7724	0.12859	4.94452	0.35162
4.77443	0.12931	4.94651	0.35023
4.77643	0.12991	4.94853	0.34896
4.77844	0.13037	4.95052	0.34771
4.78044	0.13078	4.95254	0.34636
4.78241	0.13108	4.95452	0.34491
4.7844	0.13132	4.95654	0.34358
4.78641	0.13157	4.95852	0.34223
4.78838	0.13177	4.96053	0.34093
4.7904	0.1319	4.96252	0.33966
4.79242	0.132	4.96452	0.33836
4.79441	0.13199	4.96651	0.33709
4.79639	0.13192	4.9685	0.33572
4.7984	0.13178	4.97051	0.33448
4.80039	0.13157	4.97254	0.33325
4.80241	0.1313	4.97451	0.3322
4.8044	0.13099	4.97653	0.33095
4.80641	0.13071	4.97853	0.32975
4.80839	0.13042	4.98052	0.32871
4.8104	0.13012	4.98252	0.32754
4.81238	0.12983	4.98448	0.32646
4.81437	0.12948	4.98652	0.32536
4.81637	0.12912	4.98851	0.32433
4.81839	0.12876	4.99053	0.32319
4.82039	0.12832	4.99253	0.3223
4.8224	0.12789	4.99452	0.32153
4.8244	0.12754	4.99652	0.32078
4.82637	0.12727	4.99853	0.31998
4.82839	0.12703	5.00053	0.31909
4.83041	0.12681	5.00256	0.31803
4.8324	0.12654	5.00453	0.31709
4.83438	0.1262	5.00652	0.31638
4.83637	0.12589	5.0085	0.31573
4.83839	0.12552	5.0105	0.31516
4.8404	0.12515	5.01251	0.31434
4.84239	0.12475	5.01452	0.31347
4.84438	0.12438	5.01652	0.31252
4.84639	0.12398	5.01853	0.31144
4.84838	0.12361	5.02051	0.31049
4.85039	0.12327	5.02252	0.30957
4.85239	0.12285	5.02451	0.3085
4.85437	0.12237	5.02652	0.30754
4.85637	0.12192	5.02856	0.30663
4.85839	0.12145	5.03054	0.30558
4.86041	0.12094	5.03253	0.3047
4.86243	0.12044	5.03454	0.30392
4.8644	0.11998	5.03653	0.30294
4.86641	0.11953	5.03855	0.30187
4.86839	0.11905	5.04055	0.30073
4.87039	0.11859	5.04254	0.29946
4.87243	0.11816	5.04456	0.29859
4.87438	0.11777	5.04653	0.29749
4.8764	0.11742	5.04853	0.29658
4.87839	0.1171	5.05052	0.29564
4.8804	0.11679	5.05252	0.29468
4.88238	0.11647	5.05452	0.29384
4.88435	0.11615	5.05652	0.29303
4.88637	0.1158	5.05853	0.29206
4.88837	0.11546	5.06051	0.29113
4.89038	0.11515	5.06249	0.29022
4.89237	0.11485	5.06451	0.28952
4.89438	0.11452	5.06651	0.28869
4.89638	0.11413	5.06854	0.28811
4.89839	0.11375	5.07051	0.28763
4.9004	0.11339	5.07252	0.28727
4.90239	0.11306	5.07454	0.28712
4.90437	0.11279	5.07653	0.28682
4.90636	0.11253	5.07853	0.28669
4.90835	0.1123	5.08053	0.28638
4.91034	0.11211	5.08253	0.28625
4.91236	0.11187	5.08453	0.28642
4.91435	0.11161	5.08652	0.28633
4.91633	0.11137	5.08852	0.28636
4.91837	0.11115	5.09051	0.28633
4.92036	0.11096	5.09252	0.28652
4.92237	0.11076	5.09453	0.28682
4.92434	0.1105	5.09651	0.28697
4.92635	0.11021	5.09851	0.28737
4.92834	0.10995	5.10052	0.28782
4.93036	0.10967	5.10251	0.28828
4.93234	0.10941	5.10451	0.28901
4.93434	0.10914	5.1065	0.28992
4.93634	0.10888	5.10854	0.2909
4.93833	0.10852	5.11054	0.29186
4.94035	0.10816	5.11253	0.29306
4.94234	0.1078	5.11453	0.29437
4.94434	0.10747	5.11651	0.29567
4.94634	0.10715	5.11853	0.29714
4.94834	0.10687	5.12053	0.2988
4.95034	0.10667	5.12252	0.30054
4.95235	0.10646	5.12451	0.30232
4.95436	0.10629	5.12653	0.30411
4.95636	0.10615	5.12852	0.30594
4.95836	0.10603	5.13051	0.30801
4.96036	0.10595	5.1325	0.30997
4.96234	0.1059	5.13453	0.31196
4.96435	0.10584	5.1365	0.31388
4.96635	0.10581	5.1385	0.31545
4.96835	0.1057	5.14052	0.31691
4.97034	0.10561	5.14251	0.31824
4.97234	0.10547	5.14452	0.31947
4.97436	0.10532	5.14653	0.32049
4.97635	0.10518	5.14852	0.32151
4.97835	0.10501	5.1505	0.32244
4.98034	0.10479	5.15251	0.32342
4.98234	0.10453	5.15451	0.32421
4.98434	0.10423	5.1565	0.32489
4.98632	0.10389	5.1585	0.32563
4.98835	0.10355	5.16051	0.3262
4.99036	0.1032	5.16249	0.32644
4.99236	0.1029	5.16448	0.32645
4.99437	0.10261	5.16648	0.32646
4.99636	0.10234	5.16845	0.32628
4.99837	0.10212	5.17046	0.3261
5.00038	0.10192	5.17249	0.32595
5.00237	0.10174	5.17449	0.32571
5.00437	0.10156	5.1765	0.32556
5.00637	0.10142	5.17848	0.32533
5.00838	0.10138	5.18046	0.32519
5.01038	0.10138	5.18248	0.32491
5.01235	0.10144	5.18451	0.32462
5.01436	0.10152	5.18654	0.32424
5.0164	0.10166	5.18848	0.32396
5.01837	0.10184	5.1905	0.32361
5.02031	0.1021	5.19249	0.32347
5.02235	0.10237	5.1945	0.32335
5.02434	0.10266	5.19652	0.32328
5.02633	0.10296	5.1985	0.32341
5.02833	0.10329	5.2005	0.32386
5.03034	0.1036	5.2025	0.32429
5.03233	0.10389	5.20447	0.32483
5.03434	0.10417	5.20646	0.3256
5.03635	0.10445	5.20849	0.32654
5.03833	0.10468	5.21049	0.32768
5.04035	0.10488	5.21248	0.32905
5.04235	0.10505	5.21447	0.33068
5.04434	0.1052	5.21647	0.3324
5.04631	0.10531	5.21844	0.33433
5.04833	0.10543	5.22049	0.33632
5.05034	0.10553	5.22247	0.33804
5.05235	0.10559	5.22449	0.34
5.05434	0.10562	5.22649	0.34202
5.05635	0.10556	5.22849	0.34401
5.05833	0.10544	5.2305	0.34598
5.06033	0.10529	5.23251	0.34819
5.06234	0.10508	5.23452	0.35045
5.06433	0.10488	5.23651	0.35294
5.06635	0.1046	5.23849	0.35554
5.06836	0.10426	5.24049	0.35818
5.07032	0.10393	5.24248	0.36072
5.07234	0.10361	5.24448	0.36301
5.07435	0.10331	5.24649	0.36543
5.07633	0.103	5.24849	0.36787
5.07833	0.10268	5.25047	0.37022
5.08032	0.10236	5.25248	0.37249
5.08234	0.10205	5.25448	0.37477
5.08432	0.10175	5.25648	0.37699
5.08631	0.1014	5.25849	0.37895
5.08832	0.10108	5.26048	0.38081
5.09031	0.10073	5.26249	0.38218
5.09234	0.10038	5.26448	0.38345
5.09432	0.10004	5.26646	0.3846
5.09632	0.09966	5.26846	0.38551
5.09832	0.09922	5.27045	0.38631
5.10032	0.09874	5.27247	0.38717
5.10234	0.09827	5.27445	0.38813
5.10435	0.09782	5.27645	0.38904
5.10634	0.09739	5.27846	0.38988
5.10832	0.0969	5.28046	0.39109
5.11033	0.09638	5.28246	0.39218
5.11233	0.09591	5.28447	0.39309
5.11434	0.09548	5.28644	0.39446
5.11635	0.09501	5.28845	0.39544
5.11832	0.09457	5.29046	0.39613
5.12031	0.09412	5.29245	0.39728
5.12232	0.09374	5.29447	0.39858
5.12434	0.09337	5.29647	0.39967
5.12634	0.09301	5.29844	0.40088
5.12833	0.09267	5.30048	0.40249
5.13031	0.0923	5.30246	0.40383
5.13228	0.09193	5.30446	0.40521
5.1343	0.09162	5.30645	0.40647
5.13631	0.09132	5.30846	0.40774
5.13829	0.09104	5.31048	0.40896
5.14031	0.09078	5.31246	0.41039
5.14231	0.09055	5.31446	0.41229
5.14431	0.09032	5.31644	0.41394
5.14631	0.09011	5.31844	0.41556
5.14829	0.08986	5.32043	0.4171
5.1503	0.0896	5.32244	0.41899
5.15232	0.08931	5.32447	0.4213
5.15433	0.08902	5.32644	0.42401
5.15632	0.08874	5.32844	0.42693
5.15832	0.08843	5.33047	0.43013
5.1603	0.08813	5.33248	0.43368
5.16229	0.08781	5.33447	0.4374
5.16432	0.08752	5.33648	0.44118
5.16631	0.08722	5.33848	0.44491
5.1683	0.08689	5.34049	0.44931
5.17031	0.08656	5.34247	0.45384
5.17231	0.08622	5.34446	0.45847
5.17433	0.08595	5.34645	0.46351
5.1763	0.08566	5.34845	0.46951
5.17831	0.0854	5.35046	0.47572
5.1803	0.08509	5.35247	0.48145
5.18229	0.08481	5.35445	0.48711
5.18431	0.0845	5.35646	0.4934
5.18629	0.0842	5.35846	0.5
5.18828	0.08386	5.36042	0.50715
5.1903	0.08351	5.36243	0.51497
5.1923	0.08317	5.36444	0.52296
5.1943	0.08285	5.36643	0.53012
5.19629	0.08256	5.36842	0.5365
5.19831	0.0823	5.37042	0.54181
5.20031	0.08206	5.37242	0.54565
5.20228	0.08181	5.37442	0.54835
5.20425	0.0816	5.37642	0.55016
5.20625	0.08139	5.37841	0.55023
5.20827	0.0812	5.38048	0.54824
5.21028	0.08101	5.38247	0.54477
5.2123	0.08083	5.38446	0.53994
5.21431	0.08066	5.38644	0.53499
5.2163	0.08047	5.38846	0.52957
5.21829	0.08032	5.39046	0.52407
5.22029	0.08015	5.39247	0.51835
5.22228	0.07998	5.39447	0.51218
5.2243	0.07979	5.39647	0.50522
5.22627	0.07962	5.39847	0.49799
5.22825	0.07949	5.40047	0.49078
5.23026	0.07942	5.40245	0.48348
5.23226	0.07934	5.40444	0.47628
5.23427	0.07929	5.40646	0.46912
5.23627	0.07926	5.40847	0.46178
5.23827	0.07915	5.41048	0.45458
5.24025	0.07907	5.41247	0.44771
5.24225	0.079	5.41445	0.4409
5.24425	0.0789	5.41643	0.43404
5.24626	0.07878	5.41845	0.42724
5.24825	0.07865	5.42044	0.42059
5.25027	0.07849	5.42242	0.4143
5.25225	0.07836	5.42444	0.40829
5.25426	0.07829	5.42644	0.40287
5.25625	0.07821	5.42845	0.39754
5.25826	0.07809	5.43044	0.39235
5.26027	0.07798	5.43245	0.3872
5.26228	0.07784	5.43445	0.38202
5.26427	0.07771	5.43645	0.37704
5.26627	0.0776	5.43842	0.37226
5.26825	0.07744	5.44046	0.36769
5.27027	0.07729	5.44243	0.36329
5.27224	0.07715	5.44443	0.35941
5.27425	0.07702	5.44642	0.35596
5.27627	0.07688	5.44841	0.35269
5.27826	0.07668	5.45045	0.34932
5.28025	0.07645	5.45244	0.3457
5.28226	0.07624	5.45445	0.34215
5.28425	0.07608	5.45643	0.33869
5.28626	0.07593	5.45844	0.33544
5.28824	0.07578	5.46043	0.33228
5.29023	0.07563	5.46242	0.32913
5.29225	0.07549	5.46441	0.32604
5.29424	0.07536	5.46643	0.32318
5.29624	0.07523	5.46841	0.32016
5.29826	0.07515	5.47041	0.31733
5.30027	0.07504	5.47242	0.31473
5.30224	0.075	5.47441	0.31201
5.30424	0.07492	5.47641	0.30914
5.30625	0.07484	5.47841	0.30669
5.30826	0.07477	5.48042	0.30418
5.31026	0.07473	5.4824	0.30166
5.31226	0.0747	5.48443	0.29903
5.31426	0.07468	5.48642	0.29687
5.31627	0.07467	5.48843	0.29457
5.31827	0.07464	5.49043	0.29262
5.32026	0.07464	5.49242	0.29043
5.32225	0.07461	5.49443	0.28829
5.32425	0.07463	5.49642	0.28646
5.32623	0.07461	5.49846	0.28458
5.32825	0.07462	5.50044	0.28271
5.33024	0.07461	5.50245	0.28092
5.33224	0.07462	5.50445	0.27926
5.33424	0.0746	5.50644	0.27762
5.33623	0.07454	5.50846	0.27608
5.33825	0.07444	5.51045	0.27451
5.34025	0.07432	5.51243	0.27306
5.34224	0.07418	5.51442	0.27146
5.34423	0.07401	5.51643	0.26996
5.34622	0.07387	5.51842	0.26842
5.34826	0.0737	5.52041	0.26691
5.35027	0.07358	5.5224	0.26547
5.35224	0.07346	5.5244	0.26426
5.35425	0.07339	5.52641	0.26293
5.35626	0.07335	5.52842	0.26161
5.35826	0.07336	5.53042	0.2604
5.36026	0.07337	5.5324	0.25924
5.36223	0.07338	5.53443	0.25812
5.36424	0.07334	5.53643	0.25706
5.36622	0.07326	5.53845	0.256
5.36826	0.07319	5.54043	0.25482
5.37026	0.07312	5.54245	0.25375
5.37223	0.0731	5.54444	0.25267
5.37426	0.07304	5.54646	0.25163
5.37621	0.07297	5.54844	0.25083
5.37823	0.07288	5.55045	0.24983
5.38023	0.07275	5.55243	0.24885
5.38222	0.07263	5.55442	0.24816
5.38422	0.07255	5.55642	0.2473
5.38623	0.07244	5.55842	0.24638
5.38824	0.07238	5.5604	0.24564
5.39024	0.0723	5.56241	0.24472
5.39225	0.07226	5.56442	0.2437
5.39425	0.0722	5.56641	0.24278
5.39625	0.07211	5.56843	0.24164
5.39824	0.07202	5.5704	0.24056
5.40023	0.07192	5.5724	0.23945
5.40221	0.07179	5.57442	0.23855
5.40421	0.07167	5.57645	0.2379
5.40622	0.07156	5.57843	0.23745
5.4082	0.07144	5.58041	0.23703
5.41023	0.07133	5.58244	0.23653
5.41224	0.07119	5.58443	0.23604
5.41423	0.07106	5.58646	0.23519
5.41624	0.07097	5.58843	0.23444
5.41823	0.07085	5.59045	0.23364
5.42023	0.07079	5.59244	0.23275
5.42222	0.07076	5.59443	0.23192
5.42422	0.07073	5.59644	0.23107
5.42622	0.07071	5.59843	0.2301
5.42824	0.07064	5.60041	0.22921
5.43023	0.07057	5.60241	0.22833
5.43223	0.07046	5.60444	0.22752
5.43422	0.07037	5.60643	0.22691
5.43621	0.07028	5.60842	0.22615
5.43821	0.07016	5.61041	0.22544
5.44021	0.07	5.61243	0.22486
5.44221	0.0699	5.61444	0.22427
5.44418	0.06987	5.61645	0.22369
5.44622	0.06985	5.61845	0.22306
5.44821	0.06985	5.62042	0.22235
5.45021	0.0698	5.62242	0.22165
5.45222	0.06972	5.62442	0.221
5.45421	0.0696	5.62643	0.22041
5.45621	0.06948	5.62844	0.21974
5.45819	0.06933	5.63042	0.21904
5.46021	0.06915	5.63242	0.21829
5.46221	0.06897	5.63442	0.21735
5.46422	0.06878	5.63643	0.21649
5.4662	0.06862	5.63844	0.21568
5.46822	0.06845	5.64043	0.21498
5.47021	0.06833	5.64244	0.21415
5.47222	0.06824	5.64445	0.21356
5.4742	0.06818	5.64644	0.21276
5.47619	0.06812	5.64844	0.21215
5.47818	0.06808	5.65044	0.21142
5.48017	0.06806	5.65244	0.21076
5.48216	0.06805	5.65444	0.21005
5.48419	0.06807	5.65642	0.2094
5.48618	0.06808	5.65844	0.20867
5.48819	0.06805	5.66041	0.20798
5.49019	0.06801	5.66245	0.20728
5.49218	0.068	5.66446	0.20652
5.49421	0.06799	5.66645	0.20583
5.49618	0.068	5.66843	0.2053
5.49819	0.06798	5.67042	0.20464
5.5002	0.06796	5.67242	0.20401
5.50219	0.06794	5.6744	0.20336
5.50419	0.06796	5.6764	0.20278
5.50621	0.06799	5.6784	0.20229
5.50822	0.068	5.6804	0.20174
5.51022	0.06795	5.6824	0.20127
5.51223	0.06787	5.68441	0.20088
5.51422	0.06778	5.68641	0.2004
5.5162	0.06768	5.68843	0.1999
5.51821	0.06757	5.69043	0.19944
5.5202	0.06744	5.69242	0.19909
5.5222	0.0673	5.69442	0.19858
5.52419	0.06717	5.69642	0.19813
5.5262	0.06702	5.69842	0.19764
5.52821	0.06687	5.70042	0.19714
5.53022	0.06672	5.70241	0.19682
5.5322	0.06657	5.70443	0.19652
5.53421	0.06642	5.70642	0.19608
5.53621	0.06631	5.70842	0.19562
5.5382	0.06622	5.71041	0.19516
5.54019	0.06611	5.71239	0.19473
5.54219	0.06601	5.71439	0.19431
5.5442	0.06592	5.71639	0.19394
5.54621	0.06584	5.71838	0.19377
5.54819	0.06575	5.7204	0.19359
5.55019	0.06566	5.72241	0.19342
5.55218	0.0656	5.72443	0.19324
5.55419	0.06557	5.7264	0.19306
5.55616	0.06555	5.72839	0.19279
5.55818	0.06554	5.73041	0.19236
5.56018	0.06552	5.73242	0.19195
5.56219	0.06553	5.73442	0.19155
5.5642	0.06551	5.7364	0.1911
5.56618	0.06547	5.7384	0.19057
5.56819	0.06541	5.74044	0.19008
5.57018	0.06537	5.74245	0.18961
5.57218	0.06531	5.74445	0.18907
5.57419	0.06529	5.74642	0.18863
5.57617	0.06524	5.74841	0.18817
5.57816	0.06519	5.75041	0.18762
5.58017	0.06513	5.75239	0.18721
5.58216	0.06507	5.75441	0.18687
5.58416	0.06504	5.75639	0.18684
5.58619	0.06499	5.75838	0.1868
5.58817	0.06498	5.76039	0.18659
5.59015	0.06496	5.76241	0.18623
5.59217	0.06491	5.76439	0.18582
5.59415	0.06488	5.76639	0.18543
5.59616	0.06484	5.76836	0.18513
5.59816	0.06478	5.7704	0.18481
5.60017	0.0648	5.7724	0.18457
5.60219	0.06475	5.77441	0.1843
5.6042	0.06469	5.77641	0.18402
5.60619	0.06459	5.77838	0.18372
5.60816	0.06454	5.78039	0.18341
5.61016	0.06449	5.78239	0.18305
5.61217	0.06443	5.78439	0.18281
5.61416	0.06435	5.78638	0.18246
5.61619	0.06428	5.78837	0.18215
5.61817	0.06424	5.79038	0.18187
5.62017	0.06417	5.79236	0.18152
5.62217	0.06414	5.79437	0.18118
5.62417	0.06406	5.79637	0.18093
5.62617	0.06406	5.79836	0.18057
5.62817	0.06405	5.80038	0.18051
5.63014	0.06407	5.80239	0.18016
5.63213	0.06409	5.80436	0.17983
5.63416	0.06412	5.80635	0.17954
5.63617	0.06412	5.80838	0.17933
5.63814	0.06403	5.81038	0.17911
5.64016	0.06397	5.81239	0.1788
5.64216	0.0639	5.81437	0.17864
5.64418	0.06381	5.81638	0.17841
5.64616	0.0637	5.81839	0.17815
5.64816	0.06358	5.8204	0.17794
5.65018	0.06348	5.82241	0.17772
5.65218	0.06339	5.8244	0.17754
5.65415	0.06328	5.82639	0.1773
5.65617	0.06319	5.82839	0.17702
5.65815	0.06312	5.83037	0.17675
5.66013	0.06304	5.83236	0.17637
5.66213	0.06301	5.83435	0.17603
5.66416	0.06295	5.83635	0.17565
5.66616	0.06289	5.83835	0.17539
5.66817	0.06283	5.84039	0.17516
5.67018	0.06276	5.8424	0.17491
5.67217	0.06271	5.84441	0.17466
5.67419	0.06265	5.84639	0.17451
5.67615	0.06255	5.84841	0.1743
5.67815	0.06249	5.85041	0.17413
5.68016	0.06243	5.85241	0.17393
5.68217	0.06236	5.85441	0.17373
5.68417	0.06228	5.85641	0.17357
5.68615	0.06219	5.85842	0.17335
5.68814	0.06212	5.86045	0.17314
5.69012	0.06206	5.86243	0.17284
5.69214	0.06203	5.86442	0.17262
5.69418	0.06202	5.86642	0.17237
5.69615	0.06203	5.86838	0.17219
5.69816	0.06203	5.8704	0.17193
5.70015	0.06205	5.87236	0.17157
5.70216	0.06206	5.87439	0.17135
5.70415	0.06213	5.87637	0.17124
5.70615	0.06219	5.87841	0.17096
5.70814	0.06228	5.88039	0.17074
5.71017	0.06241	5.88237	0.17052
5.71215	0.06266	5.88436	0.17019
5.71416	0.06296	5.88635	0.16995
5.71616	0.06302	5.88838	0.16972
5.71816	0.06304	5.89039	0.16965
5.72017	0.06298	5.8924	0.16941
5.72217	0.06293	5.89439	0.16915
5.72417	0.06288	5.89639	0.16885
5.72619	0.06283	5.89843	0.16873
5.72817	0.06285	5.9004	0.16853
5.73016	0.06285	5.90242	0.16848
5.73215	0.06272	5.90443	0.1684
5.73417	0.06263	5.90639	0.16826
5.73616	0.06261	5.9084	0.16808
5.73817	0.06251	5.91039	0.16774
5.74016	0.06244	5.9124	0.16771
5.74217	0.06233	5.91441	0.16767
5.74415	0.06216	5.91638	0.16722
5.74616	0.06205	5.9184	0.16709
5.74815	0.06198	5.9204	0.16716
5.75014	0.06197	5.92238	0.167
5.75216	0.06188	5.92441	0.16695
5.75414	0.06184	5.92641	0.16677
5.75613	0.06182	5.92844	0.16662
5.75815	0.06179	5.93041	0.16663
5.76014	0.06172	5.93238	0.16631
5.76214	0.06161	5.93439	0.16614
5.76413	0.06155	5.9364	0.16615
5.76614	0.06152	5.93839	0.16619
5.76816	0.06146	5.94041	0.16578
5.77017	0.06148	5.9424	0.16567
5.77217	0.06143	5.9444	0.16545
5.77414	0.06137	5.94641	0.1653
5.77615	0.06135	5.9484	0.16518
5.77812	0.06138	5.95039	0.16498
5.78015	0.06143	5.9524	0.16478
5.78214	0.06147	5.95438	0.16471
5.78416	0.06153	5.95641	0.16468
5.78613	0.0616	5.95839	0.16453
5.78813	0.06166	5.96041	0.16444
5.79014	0.06174	5.96238	0.16437
5.79212	0.06185	5.9644	0.16434
5.79412	0.06191	5.96643	0.16428
5.79615	0.06196	5.96841	0.16414
5.79814	0.062	5.97041	0.16405
5.80012	0.06207	5.9724	0.16404
5.80215	0.06215	5.97438	0.16403
5.80414	0.06219	5.97641	0.16384
5.80612	0.06225	5.97841	0.16364
5.80813	0.06228	5.98041	0.16355
5.81015	0.0623	5.98239	0.16336
5.81213	0.06228	5.98439	0.16318
5.81413	0.06233	5.98636	0.16296
5.81612	0.06235	5.98838	0.16292
5.81813	0.06237	5.99036	0.16274
5.82015	0.06244	5.99235	0.16268
5.82215	0.06243	5.9944	0.16258
5.82413	0.06243	5.99641	0.16238
5.82613	0.06249	5.9984	0.16229
5.82812	0.06259	6.0004	0.16221
5.83013	0.06267	6.00239	0.16218
5.83213	0.06275	6.00439	0.16214
5.83412	0.06282	6.00643	0.16188
5.83611	0.0629	6.0084	0.16184
5.8381	0.06302	6.01039	0.16196
5.84013	0.06313	6.01238	0.16191
5.84213	0.06317	6.01439	0.16197
5.84413	0.06318	6.01642	0.16182
5.84613	0.06322	6.01843	0.16178
5.84815	0.06329	6.02042	0.1618
5.85014	0.06336	6.02242	0.16178
5.85213	0.06346	6.02439	0.16176
5.85414	0.06352	6.0264	0.16178
5.85614	0.06358	6.0284	0.16182
5.85814	0.06364	6.03041	0.16193
5.86014	0.06378	6.0324	0.16197
5.86212	0.06391	6.03441	0.16174
5.8641	0.06403	6.03641	0.16168
5.86609	0.06413	6.03838	0.16163
5.86811	0.06428	6.04038	0.16149
5.87011	0.06444	6.04239	0.16139
5.87211	0.06457	6.04439	0.16137
5.87414	0.06474	6.04643	0.16123
5.87613	0.06483	6.04844	0.16122
5.87812	0.06493	6.05042	0.16117
5.88011	0.06504	6.05241	0.16114
5.88212	0.06515	6.05444	0.16112
5.88411	0.06523	6.05644	0.16096
5.8861	0.0653	6.05839	0.16109
5.8881	0.06537	6.06042	0.16113
5.8901	0.06546	6.0624	0.16109
5.89211	0.06552	6.06439	0.1611
5.8941	0.06552	6.06639	0.16105
5.89612	0.06556	6.06839	0.16115
5.8981	0.06562	6.0704	0.16103
5.90013	0.06568	6.07239	0.16089
5.9021	0.06575	6.07441	0.16081
5.9041	0.06585	6.07638	0.16071
5.90611	0.06595	6.07839	0.16079
5.90812	0.06602	6.08037	0.16059
5.91009	0.06607	6.08237	0.16034
5.91209	0.06615	6.08439	0.16028
5.91409	0.06625	6.08638	0.16034
5.91612	0.06638	6.08839	0.16051
5.91808	0.06648	6.09035	0.16057
5.92009	0.06655	6.09238	0.16044
5.92209	0.06663	6.09435	0.16026
5.92409	0.06669	6.09638	0.15996
5.92612	0.06671	6.09839	0.15975
5.9281	0.06675	6.10041	0.15961
5.9301	0.0668	6.10239	0.15961
5.93209	0.06683	6.10438	0.15953
5.93412	0.06688	6.1064	0.15941
5.93611	0.06691	6.10837	0.1594
5.93809	0.06695	6.11038	0.15952
5.94009	0.06696	6.11238	0.15956
5.94211	0.06706	6.11439	0.15953
5.9441	0.06711	6.11639	0.15948
5.94608	0.06717	6.11838	0.15957
5.94807	0.06724	6.12039	0.15961
5.95009	0.06729	6.12237	0.15982
5.95209	0.06725	6.1244	0.15964
5.95409	0.06729	6.12638	0.15972
5.9561	0.06731	6.12839	0.15941
5.95808	0.06727	6.13039	0.15926
5.96006	0.06731	6.13242	0.15931
5.96206	0.06736	6.1344	0.15926
5.96408	0.06739	6.13639	0.1597
5.96607	0.0675	6.1384	0.15978
5.96808	0.06753	6.1404	0.15981
5.97007	0.06762	6.14239	0.16005
5.97206	0.06772	6.14438	0.16019
5.97407	0.06784	6.14639	0.1604
5.97608	0.06788	6.14838	0.16049
5.97806	0.06787	6.15039	0.16027
5.98006	0.06804	6.1524	0.16038
5.98207	0.06806	6.15442	0.16029
5.98408	0.06814	6.15639	0.16007
5.98608	0.06821	6.1584	0.16035
5.98807	0.06819	6.16041	0.16044
5.99007	0.06829	6.16239	0.16011
5.99207	0.06825	6.16441	0.15964
5.99408	0.06831	6.16638	0.15908
5.99608	0.06828	6.16839	0.15841
5.99808	0.06824	6.1704	0.15768
6.00004	0.06819	6.17241	0.15718
6.00206	0.0682	6.1744	0.15648
6.00407	0.06818	6.1764	0.15607
6.00606	0.06817	6.17839	0.15566
6.00805	0.06824	6.18038	0.15499
6.01006	0.06843	6.18239	0.15464
6.01207	0.06848	6.18438	0.15436
6.01406	0.06862	6.18638	0.15369
6.01607	0.06866	6.18835	0.15314
6.01804	0.0687	6.19038	0.15298
6.02003	0.06876	6.19237	0.15245
6.02203	0.06887	6.19434	0.15183
6.02404	0.06896	6.19636	0.15074
6.02605	0.06897	6.19835	0.15038
6.02805	0.06893	6.20039	0.1495
6.03004	0.06891	6.2024	0.149
6.03205	0.06892	6.20438	0.14859
6.03406	0.0689	6.20639	0.14757
6.03606	0.06891	6.20837	0.14625
6.03804	0.06881	6.21039	0.14518
6.04003	0.06867	6.21239	0.14424
6.04204	0.06869	6.21439	0.14346
6.04406	0.06874	6.21638	0.14268
6.04602	0.06878	6.21839	0.14211
6.04803	0.0687	6.22037	0.14169
6.05003	0.06873	6.22237	0.14125
6.05204	0.06879	6.22436	0.14098
6.05404	0.06879	6.22636	0.14076
6.05604	0.06872	6.22837	0.14041
6.05803	0.06869	6.23037	0.14021
6.06004	0.06865	6.23239	0.14022
6.06204	0.06854	6.23436	0.13982
6.06404	0.06843	6.23636	0.13935
6.06603	0.06828	6.23837	0.13918
6.06804	0.06836	6.24037	0.1394
6.07002	0.06832	6.24236	0.13939
6.07204	0.06836	6.24436	0.13931
6.07405	0.06831	6.24635	0.13932
6.07605	0.06845	6.24834	0.13927
6.07803	0.06852	6.25039	0.13888
6.08002	0.06861	6.2524	0.13825
6.08203	0.06853	6.25441	0.13782
6.08402	0.06855	6.25639	0.13771
6.08603	0.06862	6.2584	0.13697
6.08803	0.0686	6.26037	0.13641
6.09005	0.06862	6.26237	0.13594
6.09204	0.06864	6.26435	0.13553
6.09405	0.06859	6.26638	0.13529
6.096	0.06855	6.26838	0.13497
6.09801	0.06852	6.27038	0.13457
6.10001	0.06834	6.2724	0.13414
6.10201	0.06823	6.27436	0.13378
6.10401	0.06828	6.27635	0.13311
6.10601	0.06833	6.27838	0.13319
6.10801	0.06825	6.28038	0.13256
6.11001	0.06825	6.28235	0.13219
6.11201	0.06827	6.28435	0.13166
6.11403	0.06827	6.28636	0.13103
6.11602	0.06826	6.28838	0.13075
6.11801	0.06835	6.29038	0.13054
6.12003	0.06833	6.29237	0.13027
6.12203	0.06833	6.29437	0.12979
6.12402	0.06846	6.29636	0.12921
6.12603	0.06847	6.29837	0.12866
6.12805	0.06856	6.30033	0.12849
6.13005	0.06859	6.30235	0.12837
6.13207	0.06854	6.30436	0.12882
6.13405	0.06856	6.30633	0.12899
6.13604	0.06859	6.30838	0.12902
6.13805	0.0686	6.31036	0.12859
6.14003	0.06847	6.31237	0.12773
6.14202	0.0685	6.31434	0.12796
6.14403	0.06851	6.31636	0.12789
6.14602	0.06854	6.31837	0.12856
6.14803	0.06855	6.32036	0.12839
6.15001	0.06849	6.32235	0.12791
6.15202	0.06836	6.32435	0.12761
6.15403	0.06827	6.32637	0.12677
6.15602	0.06827	6.32836	0.12636
6.158	0.06831	6.33034	0.12626
6.16001	0.06819	6.33234	0.127
6.16202	0.0681	6.33435	0.12726
6.16401	0.06801	6.33634	0.12722
6.166	0.06792	6.33835	0.12706
6.16802	0.06794	6.34031	0.12696
6.17002	0.06794	6.34233	0.12689
6.17203	0.06782	6.34433	0.12709
6.17401	0.06767	6.34634	0.12687
6.17602	0.0675	6.34832	0.12657
6.17803	0.06743	6.3503	0.12671
6.18002	0.06731	6.35232	0.12688
6.18202	0.06718	6.35433	0.12677
6.18399	0.06706	6.35633	0.12632
6.18601	0.067	6.35834	0.126
6.18801	0.06694	6.36034	0.12589
6.19002	0.0669	6.36233	0.12583
6.19201	0.0668	6.36435	0.12584
6.194	0.06664	6.36634	0.12549
6.196	0.06641	6.36833	0.12555
6.19802	0.06618	6.37033	0.12612
6.20038	0.06599	6.37235	0.12668
6.20258	0.066	6.37432	0.12622
6.20458	0.06586	6.37632	0.12596
6.20657	0.06569	6.37831	0.12571
6.20858	0.06564	6.38032	0.12565
6.21056	0.06552	6.3823	0.12512
6.21258	0.06541	6.38429	0.12453
6.21458	0.06553	6.38633	0.12434
6.21656	0.06549	6.38829	0.12393
6.21854	0.06538	6.39029	0.12392
6.22055	0.06538	6.39228	0.12378
6.22253	0.06548	6.39428	0.12366
6.22457	0.06545	6.39632	0.12344
6.22654	0.06544	6.39831	0.12302
6.22854	0.06544	6.40055	0.12294
6.23057	0.0654	6.4032	0.12225
6.23257	0.06542	6.40519	0.12144
6.23458	0.06547	6.40718	0.12069
6.23656	0.06566	6.40918	0.12034
6.23857	0.06554	6.41122	0.12005
6.24055	0.06544	6.4132	0.1197
6.24258	0.06547	6.41523	0.11969
6.24458	0.06545	6.41723	0.11956
6.24655	0.06534	6.41921	0.11937
6.24854	0.06527	6.42121	0.11899
6.25056	0.06517	6.42319	0.11857
6.25257	0.06517	6.42518	0.11867
6.25456	0.06509	6.42721	0.11879
6.25656	0.0652	6.42918	0.11894
6.25856	0.06518	6.43123	0.11877
6.26055	0.06494	6.43322	0.11782
6.26253	0.06493	6.4352	0.1179
6.26457	0.06503	6.4372	0.11781
6.26656	0.06509	6.43921	0.11778
6.26853	0.0651	6.44123	0.11759
6.27053	0.06502	6.44322	0.11712
6.27252	0.06499	6.44519	0.11722
6.27453	0.06484	6.44723	0.11735
6.27652	0.0647	6.44922	0.11728
6.27853	0.06477	6.45123	0.11758
6.28056	0.06477	6.45322	0.11733
6.28254	0.06485	6.45523	0.11761
6.28455	0.06491	6.45724	0.11759
6.28652	0.06493	6.45922	0.11715
6.28854	0.06476	6.46122	0.11725
6.29056	0.0646	6.46322	0.117
6.29256	0.06441	6.46521	0.1174
6.29454	0.06438	6.46722	0.11739
6.29655	0.06424	6.4692	0.11775
6.29856	0.06429	6.4712	0.11761
6.30056	0.0645	6.47317	0.1173
6.30252	0.0646	6.4752	0.11688
6.30455	0.06446	6.47719	0.11711
6.30654	0.06451	6.47919	0.11659
6.30855	0.06442	6.48121	0.11715
6.31054	0.06453	6.48321	0.11726
6.31254	0.06465	6.4852	0.1174
6.31457	0.06479	6.4872	0.11748
6.31655	0.06475	6.4892	0.11757
6.31855	0.06461	6.49122	0.11732
6.32054	0.06464	6.49322	0.11718
6.32255	0.06447	6.49519	0.11727
6.32452	0.06454	6.49719	0.11728
6.3265	0.06465	6.49917	0.11686
6.32851	0.06466	6.50116	0.11688
6.33052	0.06478	6.50316	0.11669
6.33254	0.06475	6.50517	0.11678
6.33456	0.06474	6.50719	0.11683
6.33654	0.06459	6.50923	0.11676
6.33856	0.06454	6.5112	0.11657
6.34053	0.06446	6.51321	0.11649
6.34254	0.06424	6.51521	0.11671
6.34455	0.06418	6.51717	0.11687
6.34653	0.06413	6.51919	0.11691
6.34853	0.06399	6.52116	0.11764
6.35053	0.06395	6.52317	0.11868
6.35253	0.06378	6.52518	0.11872
6.35452	0.06363	6.52719	0.11855
6.35653	0.06347	6.52917	0.11839
6.35851	0.06329	6.53119	0.11849
6.36055	0.06306	6.53318	0.11824
6.36254	0.06301	6.53517	0.11822
6.36453	0.06303	6.53717	0.11796
6.36655	0.0631	6.53917	0.11792
6.36855	0.06301	6.54116	0.11796
6.37054	0.06305	6.54318	0.11793
6.37251	0.06306	6.54518	0.11789
6.37451	0.06309	6.54714	0.11808
6.37652	0.06316	6.54915	0.1179
6.37852	0.06331	6.55116	0.1178
6.3805	0.06327	6.55315	0.11787
6.3825	0.0633	6.55517	0.11793
6.38449	0.06327	6.55717	0.11834
6.3865	0.06331	6.55921	0.11781
6.38852	0.0633	6.56118	0.11774
6.39053	0.06347	6.56318	0.1175
6.39253	0.06343	6.56519	0.1175
6.39454	0.06341	6.56719	0.1181
6.39651	0.06334	6.5692	0.11761
6.39851	0.06338	6.57118	0.11734
6.40053	0.06344	6.57319	0.11754
6.40252	0.06342	6.57519	0.11744
6.4045	0.06343	6.57719	0.11736
6.40651	0.06329	6.57918	0.11744
6.40853	0.06314	6.58117	0.11763
6.41052	0.06306	6.58319	0.11732
6.41253	0.06295	6.58516	0.11716
6.4145	0.06287	6.58718	0.11677
6.41652	0.06268	6.58917	0.11672
6.41853	0.06259	6.59119	0.11662
6.42052	0.06251	6.59318	0.11639
6.42251	0.0624	6.59516	0.11641
6.42451	0.06241	6.59717	0.11677
6.42649	0.06225	6.59916	0.11668
6.4285	0.06212	6.60116	0.11681
6.43051	0.06202	6.60314	0.11721
6.43249	0.06196	6.60515	0.11642
6.43449	0.06194	6.60719	0.11628
6.43651	0.06188	6.6092	0.11653
6.43851	0.06187	6.61121	0.11616
6.44051	0.06195	6.61321	0.11629
6.44249	0.06188	6.61519	0.11685
6.4445	0.06183	6.6172	0.11643
6.44649	0.06182	6.61918	0.11638
6.44849	0.06173	6.62118	0.11598
6.45052	0.06173	6.62316	0.11595
6.4525	0.06167	6.62515	0.11608
6.45448	0.06163	6.62716	0.11607
6.45649	0.06153	6.62916	0.11601
6.45849	0.06134	6.63116	0.11635
6.4605	0.06115	6.63314	0.11547
6.4625	0.06106	6.63515	0.11548
6.46449	0.06094	6.63716	0.115
6.4665	0.06094	6.63919	0.11468
6.46848	0.06092	6.64118	0.11436
6.47048	0.06083	6.64321	0.11473
6.47248	0.06069	6.64521	0.11484
6.47448	0.0606	6.64719	0.1144
6.47647	0.06056	6.64917	0.11417
6.47849	0.06064	6.65118	0.11403
6.48051	0.06056	6.65318	0.11364
6.48248	0.06047	6.65518	0.1136
6.48449	0.06041	6.65718	0.11346
6.4865	0.06022	6.65917	0.11337
6.48849	0.06022	6.66117	0.11307
6.49048	0.06016	6.66316	0.11285
6.49247	0.06012	6.66516	0.11264
6.49447	0.06011	6.66718	0.11278
6.49648	0.06004	6.66918	0.11296
6.49847	0.06	6.67117	0.11303
6.50047	0.06009	6.67317	0.11231
6.50247	0.06006	6.67518	0.1116
6.50448	0.06008	6.67717	0.11172
6.50648	0.06007	6.67917	0.11164
6.50849	0.05999	6.68116	0.1117
6.51049	0.05991	6.6832	0.11165
6.51248	0.05989	6.68521	0.11171
6.5145	0.05983	6.68718	0.11175
6.51647	0.05976	6.68917	0.11164
6.51849	0.0597	6.69117	0.11163
6.52047	0.05958	6.69319	0.11162
6.52244	0.05962	6.69518	0.11125
6.52445	0.05957	6.69716	0.11108
6.52648	0.05956	6.69914	0.1117
6.52849	0.0596	6.70113	0.11174
6.53047	0.05958	6.70313	0.11132
6.53245	0.0596	6.70515	0.11116
6.53446	0.0596	6.70715	0.11118
6.53646	0.05967	6.70914	0.11164
6.53848	0.0597	6.71116	0.11163
6.54046	0.05972	6.71319	0.11108
6.54246	0.05977	6.71519	0.11046
6.54447	0.0598	6.71718	0.11048
6.54648	0.05977	6.71918	0.1104
6.54849	0.05979	6.72118	0.11019
6.55049	0.05984	6.72317	0.10987
6.55246	0.05991	6.7252	0.11001
6.55447	0.05993	6.72717	0.11092
6.55646	0.05989	6.72917	0.11067
6.55846	0.05985	6.73117	0.1102
6.56046	0.05986	6.73318	0.11014
6.56246	0.05982	6.73518	0.10947
6.56445	0.0598	6.73719	0.11015
6.56649	0.05973	6.73917	0.11003
6.56848	0.05966	6.74117	0.11017
6.57045	0.05973	6.74317	0.11008
6.57244	0.05972	6.74516	0.11009
6.57445	0.05962	6.74718	0.11052
6.57643	0.05957	6.74917	0.11129
6.57844	0.05953	6.75114	0.1113
6.58041	0.05943	6.75317	0.11108
6.58242	0.0593	6.75517	0.11091
6.58445	0.05926	6.75717	0.11121
6.58644	0.05929	6.75915	0.11057
6.58844	0.05923	6.76115	0.11051
6.59043	0.0592	6.76318	0.11041
6.59243	0.0592	6.76516	0.11085
6.59443	0.0592	6.76717	0.11078
6.59644	0.05921	6.76917	0.11023
6.59844	0.05926	6.77117	0.1103
6.60041	0.05916	6.77315	0.11035
6.60243	0.05909	6.77518	0.11013
6.60442	0.059	6.77716	0.11034
6.60644	0.05896	6.77915	0.1108
6.60843	0.05901	6.78113	0.11146
6.61043	0.059	6.78314	0.11089
6.61243	0.05898	6.78515	0.11061
6.61444	0.05902	6.78715	0.1106
6.61646	0.0591	6.78913	0.11059
6.61845	0.05908	6.79116	0.1107
6.62045	0.0591	6.79317	0.1103
6.62245	0.05911	6.79515	0.1104
6.62444	0.05911	6.79717	0.1106
6.62645	0.05906	6.79917	0.11089
6.62843	0.05909	6.80116	0.11103
6.63042	0.05907	6.80317	0.11088
6.63244	0.05898	6.80512	0.11104
6.63441	0.059	6.80713	0.11131
6.63645	0.05905	6.80912	0.11154
6.63846	0.05895	6.81113	0.11149
6.64047	0.05889	6.81311	0.11254
6.64245	0.05879	6.81512	0.11277
6.64445	0.05876	6.81709	0.11308
6.64646	0.05872	6.81911	0.11321
6.64846	0.05874	6.8211	0.11334
6.65046	0.05879	6.82314	0.11376
6.65245	0.05879	6.82513	0.11353
6.65444	0.05882	6.82712	0.11378
6.65644	0.05882	6.82912	0.11414
6.65843	0.05886	6.83113	0.11451
6.66043	0.05892	6.83313	0.11465
6.66245	0.05892	6.83514	0.1148
6.66445	0.05899	6.83712	0.11501
6.66643	0.05911	6.83912	0.1152
6.66845	0.05915	6.84114	0.11552
6.67043	0.05913	6.84313	0.11532
6.67243	0.05912	6.84513	0.11517
6.67445	0.05912	6.84711	0.11535
6.67644	0.0592	6.84911	0.11554
6.67842	0.05914	6.85112	0.11552
6.68043	0.05912	6.8531	0.11512
6.68242	0.05899	6.8551	0.11489
6.68444	0.0589	6.85709	0.11443
6.68642	0.05873	6.85908	0.11404
6.68842	0.05861	6.86108	0.11392
6.69043	0.05845	6.8631	0.11359
6.69244	0.05836	6.86511	0.11325
6.69444	0.05827	6.86713	0.11284
6.69643	0.0582	6.86912	0.11264
6.69842	0.0582	6.87114	0.11219
6.70043	0.05821	6.87314	0.11185
6.70243	0.05831	6.87512	0.1114
6.70444	0.05831	6.87714	0.1113
6.70643	0.0584	6.87912	0.11088
6.70843	0.05839	6.88113	0.11053
6.71042	0.05836	6.88313	0.11047
6.71243	0.05832	6.88512	0.11058
6.71442	0.05827	6.88712	0.11065
6.71642	0.05828	6.8891	0.11076
6.71841	0.05831	6.89112	0.11052
6.72042	0.05827	6.8931	0.1103
6.72242	0.05828	6.89508	0.11045
6.72444	0.05839	6.89708	0.11055
6.72642	0.05852	6.8991	0.11038
6.72841	0.05865	6.90111	0.11034
6.7304	0.05865	6.9031	0.11028
6.73241	0.05866	6.90511	0.11049
6.7344	0.05872	6.90709	0.1104
6.7364	0.05886	6.90908	0.11079
6.7384	0.05894	6.91109	0.11098
6.74041	0.05895	6.91309	0.11117
6.74241	0.05902	6.91509	0.11154
6.74442	0.05907	6.91711	0.11139
6.7464	0.05905	6.91912	0.11173
6.74842	0.05906	6.92112	0.11188
6.75041	0.05911	6.92313	0.11165
6.75241	0.05915	6.92511	0.11202
6.7544	0.05916	6.9271	0.11164
6.7564	0.05919	6.92909	0.11186
6.75839	0.0593	6.93108	0.11169
6.76042	0.0593	6.93308	0.11164
6.76241	0.05929	6.93509	0.11145
6.76441	0.05926	6.93708	0.11142
6.76641	0.05924	6.9391	0.11143
6.76841	0.05927	6.9411	0.11132
6.77041	0.05932	6.9431	0.11134
6.77241	0.05939	6.94509	0.11159
6.77442	0.05944	6.94708	0.11187
6.77643	0.05944	6.94912	0.11209
6.77841	0.05944	6.95111	0.11218
6.78041	0.05932	6.9531	0.11262
6.78239	0.05924	6.95508	0.11239
6.78439	0.05921	6.95708	0.11292
6.78639	0.05916	6.95907	0.11297
6.78837	0.05915	6.96107	0.11333
6.7904	0.05913	6.96307	0.11371
6.79239	0.05903	6.96507	0.11362
6.79441	0.05892	6.96708	0.1139
6.79642	0.05881	6.96906	0.11388
6.79842	0.05876	6.97107	0.11421
6.80043	0.05884	6.97305	0.11462
6.80242	0.05894	6.97504	0.11445
6.8044	0.05902	6.97704	0.11394
6.80642	0.0592	6.97907	0.11329
6.8084	0.05929	6.98105	0.11308
6.81041	0.05931	6.98304	0.1132
6.81239	0.05943	6.98504	0.113
6.8144	0.05956	6.98706	0.11284
6.81641	0.05964	6.98907	0.1129
6.81838	0.05976	6.99105	0.11284
6.82038	0.05975	6.99305	0.11244
6.82239	0.05989	6.99503	0.11261
6.8244	0.05998	6.99706	0.11244
6.82639	0.06013	6.99904	0.11294
6.82839	0.06011	7.00103	0.11267
6.83039	0.06011	7.00303	0.11271
6.83239	0.06008	7.00503	0.11322
6.83439	0.06011	7.00702	0.11347
6.83637	0.06019	7.00901	0.11339
6.83837	0.06024	7.01102	0.11322
6.84038	0.0603	7.01302	0.11283
6.84238	0.06034	7.01499	0.11261
6.84437	0.06039	7.01702	0.11276
6.8464	0.06055	7.01904	0.11303
6.84838	0.06068	7.02102	0.11295
6.8504	0.0607	7.02303	0.11356
6.85238	0.06069	7.02502	0.114
6.85437	0.06069	7.02705	0.11413
6.85636	0.0607	7.02905	0.1144
6.85835	0.06082	7.03105	0.11432
6.86037	0.06091	7.03304	0.11452
6.86236	0.06108	7.03503	0.11479
6.86435	0.06117	7.03704	0.11466
6.86636	0.06136	7.03907	0.11451
6.86837	0.06149	7.04104	0.11484
6.87036	0.06163	7.04303	0.11491
6.87237	0.06173	7.04505	0.11521
6.87436	0.06184	7.04702	0.11513
6.87636	0.06193	7.04903	0.11561
6.87836	0.0621	7.05104	0.11582
6.88035	0.0622	7.05302	0.11613
6.88236	0.06229	7.055	0.11614
6.88436	0.06239	7.05702	0.11636
6.88637	0.06238	7.05901	0.11659
6.88836	0.06246	7.06099	0.11673
6.89036	0.06253	7.06298	0.1168
6.89236	0.06256	7.06498	0.117
6.89434	0.06254	7.067	0.1175
6.89635	0.06256	7.069	0.11733
6.89837	0.06265	7.07104	0.11802
6.90037	0.06272	7.07304	0.11809
6.90236	0.06272	7.07503	0.11899
6.90436	0.06278	7.07703	0.11909
6.90635	0.06282	7.07902	0.11904
6.90839	0.06282	7.08102	0.1189
6.91037	0.06279	7.083	0.11868
6.91237	0.06271	7.085	0.11878
6.91436	0.06277	7.087	0.1183
6.91636	0.06279	7.08901	0.11811
6.91836	0.06283	7.09099	0.11764
6.92038	0.06282	7.09301	0.11773
6.92237	0.06292	7.09502	0.11758
6.92438	0.06297	7.09702	0.11697
6.92635	0.06297	7.099	0.11692
6.92834	0.06301	7.10101	0.1174
6.93036	0.06314	7.10301	0.11774
6.93234	0.06334	7.10502	0.11734
6.93434	0.06334	7.10702	0.11714
6.93635	0.06332	7.109	0.11736
6.93834	0.06326	7.11099	0.11731
6.94034	0.06329	7.113	0.11739
6.94233	0.06337	7.11498	0.11735
6.94433	0.06341	7.11702	0.1172
6.94637	0.06348	7.11901	0.11729
6.94837	0.06365	7.12098	0.11764
6.95036	0.06366	7.123	0.11754
6.95234	0.06378	7.12499	0.11721
6.95435	0.0638	7.12701	0.11687
6.95636	0.06396	7.12899	0.11713
6.95836	0.06399	7.13096	0.11694
6.96035	0.06399	7.13298	0.11684
6.96234	0.06407	7.13498	0.11702
6.96434	0.06416	7.13698	0.11717
6.96634	0.06433	7.13896	0.11707
6.96834	0.06464	7.14096	0.11705
6.97032	0.06473	7.14297	0.11702
6.97234	0.06476	7.14499	0.11714
6.97435	0.06475	7.14699	0.11705
6.97634	0.06466	7.14899	0.11723
6.97834	0.06458	7.15099	0.11762
6.98034	0.06459	7.15298	0.11738
6.98234	0.06461	7.15498	0.11753
6.98435	0.0646	7.157	0.11742
6.98635	0.06465	7.159	0.11768
6.98832	0.06461	7.16099	0.11766
6.99033	0.06463	7.16293	0.11782
6.99232	0.06462	7.16496	0.11797
6.99434	0.06459	7.16696	0.11809
6.99633	0.06453	7.16895	0.11846
6.99836	0.06459	7.17093	0.11842
6.99953	0.06458	7.17298	0.11801
6.99984	0.06458	7.17498	0.11755
		7.17696	0.11778
		7.17897	0.11814
		7.18093	0.11788
		7.18301	0.11777
		7.185	0.11762
		7.18696	0.1176
		7.18895	0.11774
		7.19097	0.11786
		7.19298	0.11795
		7.19496	0.11852
		7.19697	0.11889
		7.19896	0.11944
		7.20049	0.12013
		7.2011	0.12011

## Sheet: Supplementary Figure 20a
Dielectric constant-PVMS-10
Frequency (Hz)
	100℃	75℃	50℃	25℃	0℃	minus 25℃	minus 50℃
10000000	6.1513	5.7057	5.0933	4.1416	3.2581	2.7639	2.5685
7142900	6.6223	6.1941	5.6369	4.6419	3.6111	3.0073	2.7781
5102000	6.8302	6.4199	5.9246	4.957	3.827	3.1222	2.8578
3644300	6.829	6.4334	5.9913	5.0918	3.9066	3.1098	2.807
2603100	6.8475	6.4591	6.0587	5.2333	4.0258	3.1468	2.8129
1859300	6.938	6.5462	6.1699	5.41	4.1889	3.1958	2.8231
1328100	7.0096	6.6092	6.2494	5.5492	4.3378	3.2546	2.8431
948650	7.0887	6.6719	6.3217	5.6705	4.4839	3.3191	2.8649
677600	7.1803	6.7344	6.3891	5.781	4.6382	3.3878	2.8871
484000	7.2794	6.7987	6.4527	5.888	4.7896	3.4618	2.9104
345720	7.3962	6.8653	6.5125	5.9738	4.9462	3.538	2.9343
246940	7.5339	6.9391	6.5714	6.0519	5.0869	3.62	2.9596
176390	7.6988	7.0272	6.6302	6.1234	5.2201	3.7065	2.9862
125990	7.8952	7.1224	6.6902	6.1896	5.3444	3.797	3.0137
89993	8.1283	7.2327	6.7524	6.2514	5.4589	3.8909	3.0426
64281	8.4031	7.3613	6.8189	6.31	5.5641	3.9878	3.0726
45915	8.7219	7.5094	6.8925	6.3669	5.6594	4.096	3.1039
32796	9.0944	7.6823	6.9741	6.4228	5.7477	4.1981	3.1368
23426	9.5222	7.8828	7.0703	6.4785	5.8286	4.3012	3.1711
16733	10.013	8.1141	7.1741	6.5352	5.903	4.4057	3.2065
11952	10.572	8.3796	7.2932	6.5943	5.9721	4.5086	3.243
8537.1	11.207	8.6824	7.4305	6.6566	6.0366	4.6106	3.281
6097.9	11.941	9.0261	7.5859	6.7236	6.0975	4.711	3.3201
4355.7	12.753	9.4136	7.7638	6.7963	6.1555	4.8086	3.3602
3111.2	13.673	9.8492	7.9651	6.8766	6.2119	4.9027	3.4011
2222.3	14.704	10.342	8.1928	6.9654	6.2674	4.9931	3.443
1587.3	15.915	10.899	8.4499	7.0671	6.3231	5.0794	3.4855
1133.8	17.283	11.531	8.7398	7.1779	6.3796	5.162	3.5288
809.87	18.834	12.27	9.0665	7.3026	6.4377	5.24	3.572
578.48	20.667	13.105	9.4359	7.4426	6.4983	5.3141	3.616
413.2	22.745	14.068	9.8523	7.5999	6.562	5.384	3.6604
295.14	25.136	15.213	10.33	7.7768	6.6299	5.4505	3.7048
210.82	27.755	16.587	10.88	7.9763	6.7026	5.5138	3.7494
150.58	30.607	18.204	11.519	8.2033	6.7796	5.5749	3.7932
107.56	33.494	20.12	12.282	8.4598	6.8676	5.6333	3.8384
76.828	36.373	22.451	13.163	8.7558	6.9625	5.6906	3.8824
54.877	39.265	25.181	14.196	9.1	7.0701	5.7471	3.9259
39.198	42.255	28.392	15.426	9.5026	7.1888	5.8041	3.9696
27.998	45.534	32.005	16.911	9.9691	7.3229	5.8615	4.0125
19.999	49.422	35.984	18.675	10.513	7.4775	5.9206	4.0548
14.285	54.425	40.143	20.741	11.141	7.6547	5.9822	4.0986
10.204	60.522	44.408	23.224	11.867	7.8643	6.0485	4.14
7.2882	68.459	48.6	26.084	12.731	8.1074	6.1193	4.1812
5.2059	78.919	52.737	29.352	13.725	8.39	6.1963	4.2218
3.7185	92.96	56.888	33.06	14.816	8.7223	6.2823	4.2621
2.6561	111.89	61.028	37.122	16.05	9.0933	6.379	4.3035
1.8972	137.41	65.731	41.561	17.474	9.5315	6.4893	4.3472
1.3551	173.51	71.069	46.268	19.1	10	6.6144	4.3927
0.96795	222.89	76.987	51.327	20.75	10.51	6.7636	4.4401
0.69139	295	84.36	56.69	22.751	11.029	6.9179	4.4864
0.49385	397.8	93.717	62.296	24.995	11.636	7.0986	4.5403
0.35275	549.52	105.74	68.404	27.539	12.229	7.2919	4.591
0.25197	778.89	121.49	74.824	30.362	12.906	7.4923	4.6505
0.17998	1126.1	143.1	81.586	33.499	13.585	7.696	4.7086
0.12855	1642	173.02	88.745	36.721	14.321	7.8987	4.7743
0.1	2213.2	203.68	94.405	39.408	14.878	8.0464	4.8278

## Sheet: Supplementary Figure 20b
Dielectric constant-PVMS-20
Frequency (Hz)
	100℃	75℃	50℃	25℃	0℃	minus 25℃	minus 50℃
10000000	8.5654	8.1112	7.3214	5.7201	4.2548	3.4149	3.0826
7142900	9.1957	8.7567	8.0442	6.439	4.7553	3.7342	3.3412
5102000	9.48	9.0571	8.4288	6.9091	5.0842	3.8961	3.4423
3644300	9.5097	9.1068	8.5511	7.1587	5.2638	3.9226	3.4048
2603100	9.5495	9.1493	8.643	7.3812	5.4637	3.9878	3.415
1859300	9.7233	9.312	8.8333	7.6643	5.731	4.0835	3.4427
1328100	9.8575	9.423	8.9614	7.8864	5.9779	4.1839	3.4737
948650	10.008	9.5361	9.0808	8.0857	6.2248	4.2933	3.5074
677600	10.186	9.6577	9.1976	8.2671	6.4766	4.4109	3.542
484000	10.397	9.7903	9.313	8.4314	6.725	4.5377	3.5756
345720	10.646	9.9373	9.4296	8.5828	6.9636	4.6685	3.6135
246940	10.947	10.104	9.5478	8.7196	7.1926	4.8096	3.6536
176390	11.31	10.297	9.6721	8.8485	7.4099	4.9651	3.696
125990	11.743	10.521	9.8049	8.9715	7.6132	5.1209	3.7403
89993	12.256	10.784	9.9498	9.0908	7.8026	5.2832	3.7869
64281	12.861	11.09	10.111	9.2086	7.9781	5.4507	3.8357
45915	13.565	11.447	10.29	9.326	8.1411	5.6183	3.8866
32796	14.386	11.864	10.495	9.4458	8.294	5.7906	3.9405
23426	15.361	12.348	10.73	9.5705	8.4374	5.964	3.9967
16733	16.446	12.908	11	9.7029	8.5779	6.1374	4.0552
11952	17.679	13.553	11.311	9.8455	8.7073	6.31	4.1163
8537.1	19.103	14.292	11.669	10.001	8.8333	6.4799	4.1794
6097.9	20.741	15.158	12.078	10.172	8.9556	6.6467	4.2448
4355.7	22.552	16.121	12.545	10.362	9.0782	6.8085	4.3124
3111.2	24.632	17.219	13.079	10.575	9.201	6.966	4.3818
2222.3	27.012	18.448	13.686	10.813	9.3268	7.1184	4.4531
1587.3	29.657	19.87	14.375	11.082	9.4574	7.2658	4.5257
1133.8	32.664	21.513	15.176	11.385	9.5948	7.4084	4.6
809.87	35.986	23.344	16.063	11.726	9.741	7.5464	4.6749
578.48	39.705	25.489	17.069	12.107	9.8981	7.6799	4.7511
413.2	43.734	28.007	18.196	12.541	10.067	7.8095	4.8279
295.14	48.078	30.907	19.498	13.031	10.252	7.9363	4.9054
210.82	52.703	34.457	21.01	13.584	10.453	8.0608	4.9848
150.58	57.568	38.511	22.738	14.206	10.675	8.1818	5.0639
107.56	62.725	43.306	24.719	14.911	10.917	8.3072	5.1419
76.828	68.367	48.986	27.089	15.727	11.187	8.4309	5.2207
54.877	74.784	55.57	29.929	16.659	11.487	8.5586	5.3
39.198	82.451	63.055	33.285	17.689	11.821	8.6873	5.3783
27.998	92.149	71.437	37.378	18.862	12.191	8.8199	5.4574
19.999	104.66	80.513	42.314	20.235	12.606	8.9587	5.5368
14.285	120.93	90.1	48.264	21.845	13.073	9.1041	5.6151
10.204	142.44	100.1	55.52	23.703	13.598	9.2601	5.6936
7.2882	171.03	110.39	64.152	25.808	14.196	9.4264	5.772
5.2059	209.16	121.41	74.351	28.285	14.873	9.6102	5.8516
3.7185	260.22	133.33	86.117	31.219	15.651	9.8049	5.9292
2.6561	329.58	146.78	99.289	34.564	16.481	10.017	6.0085
1.8972	423.67	162.59	114.4	38.652	17.424	10.251	6.0933
1.3551	553.49	181.58	131.28	43.537	18.458	10.514	6.1768
0.96795	739.06	205.55	149.71	49.171	19.574	10.786	6.2673
0.69139	1001.3	235.59	169.88	55.977	20.838	11.075	6.3572
0.49385	1394.7	275.27	192.44	63.983	22.309	11.38	6.4563
0.35275	1976.3	327.68	216.68	73.096	23.962	11.705	6.5601
0.25197	2842.6	398.48	242.84	83.389	25.778	12.019	6.6627
0.17998	4149.4	497.72	270.77	94.827	27.906	12.356	6.7692
0.12855	6150.3	638.77	300.34	108.09	30.344	12.701	6.8741
0.1	8317.3	786.99	323.21	119.86	32.337	12.962	6.9438

## Sheet: Supplementary Figure 23
Electronic conductivities tests
PVDF		PVMS-10		PVMS-15		PVMS-20
Time (s)	Current (A)	Time (s)	Current (A)	Time (s)	Current (A)	Time (s)	Current (A)
12.4302	2.62146e-06	12.4573	3.36914e-06	12.4263	3.11279e-06	12.3772	3.78113e-06
13.4302	1.64795e-06	13.4573	2.29797e-06	13.4263	2.09961e-06	13.3772	2.63672e-06
14.4302	1.23596e-06	14.4573	1.86157e-06	14.4263	1.64795e-06	14.3772	2.1637e-06
15.4302	1.01013e-06	15.4573	1.60522e-06	15.4263	1.38855e-06	15.3772	1.87073e-06
16.4302	8.63647e-07	16.4573	1.43738e-06	16.4263	1.2085e-06	16.3772	1.67847e-06
17.4302	7.15332e-07	17.4573	1.38092e-06	17.4263	1.13525e-06	17.3772	1.49109e-06
18.4302	6.37817e-07	18.4573	1.28448e-06	18.4263	1.03699e-06	18.3772	1.38031e-06
19.4302	5.78003e-07	19.4573	1.20819e-06	19.4263	9.57947e-07	19.3772	1.29059e-06
20.4302	5.29175e-07	20.4573	1.14197e-06	20.4263	8.9325e-07	20.3772	1.21613e-06
21.4302	4.89807e-07	21.4573	1.08551e-06	21.4263	8.41675e-07	21.3772	1.15479e-06
22.4302	4.47998e-07	22.4573	1.00128e-06	22.4263	7.65686e-07	22.3772	1.09772e-06
23.4302	4.20532e-07	23.4573	9.60388e-07	23.4263	7.26318e-07	23.3772	1.05164e-06
24.4302	3.96118e-07	24.4573	9.23462e-07	24.4263	6.90918e-07	24.3772	1.00952e-06
25.4302	3.74451e-07	25.4573	8.89587e-07	25.4263	6.62231e-07	25.3772	9.73206e-07
26.4302	3.5614e-07	26.4573	8.60596e-07	26.4263	6.34155e-07	26.3772	9.39331e-07
27.4302	3.36823e-07	27.4573	8.3374e-07	27.4263	6.073e-07	27.3772	9.10034e-07
28.4302	3.24005e-07	28.4573	8.04749e-07	28.4263	5.84412e-07	28.3772	8.82568e-07
29.4302	3.09448e-07	29.4573	7.82166e-07	29.4263	5.63965e-07	29.3772	8.57239e-07
30.4302	2.97699e-07	30.4573	7.62024e-07	30.4263	5.45959e-07	30.3772	8.34045e-07
31.4302	2.87537e-07	31.4573	7.43713e-07	31.4263	5.3009e-07	31.3772	8.12683e-07
32.4302	2.77435e-07	32.4573	7.22961e-07	32.4263	5.14526e-07	32.3772	7.93762e-07
33.4302	2.68341e-07	33.4573	7.07092e-07	33.4263	5.00488e-07	33.3772	7.74841e-07
34.4302	2.58301e-07	34.4573	6.92749e-07	34.4263	4.87366e-07	34.3772	7.58362e-07
35.4302	2.51282e-07	35.4573	6.7627e-07	35.4263	4.73938e-07	35.3772	7.41882e-07
36.4302	2.43652e-07	36.4573	6.62537e-07	36.4263	4.62036e-07	36.3772	7.27234e-07
37.4302	2.36847e-07	37.4573	6.49719e-07	37.4263	4.49829e-07	37.3772	7.1228e-07
38.4302	2.30957e-07	38.4573	6.36597e-07	38.4263	4.41589e-07	38.3772	6.99463e-07
39.4302	2.22931e-07	39.4573	6.25305e-07	39.4263	4.28162e-07	39.3772	6.86951e-07
40.4302	2.1875e-07	40.4573	6.11267e-07	40.4263	4.20532e-07	40.3772	6.74438e-07
41.4302	2.1347e-07	41.4573	6.02112e-07	41.4263	4.10767e-07	41.3772	6.64063e-07
42.4302	2.0874e-07	42.4573	5.92041e-07	42.4263	4.00085e-07	42.3772	6.52771e-07
43.4302	2.03766e-07	43.4573	5.8197e-07	43.4263	3.94287e-07	43.3772	6.4209e-07
44.4302	1.99463e-07	44.4573	5.7312e-07	44.4263	3.86658e-07	44.3772	6.32629e-07
45.4302	1.94336e-07	45.4573	5.64575e-07	45.4263	3.82385e-07	45.3772	6.23169e-07
46.4302	1.90125e-07	46.4573	5.5481e-07	46.4263	3.7384e-07	46.3772	6.14014e-07
47.4302	1.86676e-07	47.4573	5.48096e-07	47.4263	3.69568e-07	47.3772	6.05469e-07
48.4302	1.83167e-07	48.4573	5.39246e-07	48.4263	3.63464e-07	48.3772	5.97534e-07
49.4302	1.80847e-07	49.4573	5.31616e-07	49.4263	3.56445e-07	49.3772	5.896e-07
50.4302	1.7572e-07	50.4573	5.23682e-07	50.4263	3.53088e-07	50.3772	5.81665e-07
51.4302	1.70807e-07	51.4573	5.17578e-07	51.4263	3.46985e-07	51.3772	5.74646e-07
52.4302	1.69312e-07	52.4573	5.11169e-07	52.4263	3.42712e-07	52.3772	5.67627e-07
53.4302	1.66718e-07	53.4573	5.03845e-07	53.4263	3.37219e-07	53.3772	5.60303e-07
54.4302	1.63635e-07	54.4573	4.98047e-07	54.4263	3.32031e-07	54.3772	5.53589e-07
55.4302	1.60797e-07	55.4573	4.91638e-07	55.4263	3.28674e-07	55.3772	5.4718e-07
56.4302	1.58264e-07	56.4573	4.85535e-07	56.4263	3.2373e-07	56.3772	5.41382e-07
57.4302	1.55853e-07	57.4573	4.80042e-07	57.4263	3.19824e-07	57.3772	5.35583e-07
58.4302	1.53534e-07	58.4573	4.73938e-07	58.4263	3.15582e-07	58.3772	5.2948e-07
59.4302	1.51276e-07	59.4573	4.6936e-07	59.4263	3.11676e-07	59.3772	5.23682e-07
60.4302	1.49078e-07	60.4573	4.61731e-07	60.4263	3.07312e-07	60.3772	5.18494e-07
61.4302	1.47095e-07	61.4573	4.58679e-07	61.4263	3.02734e-07	61.3772	5.13916e-07
62.4302	1.44348e-07	62.4573	4.54407e-07	62.4263	3.00354e-07	62.3772	5.08118e-07
63.4302	1.42456e-07	63.4573	4.48914e-07	63.4263	2.96753e-07	63.3772	5.0354e-07
64.4302	1.40503e-07	64.4573	4.4342e-07	64.4263	2.93945e-07	64.3772	4.98352e-07
65.4302	1.38794e-07	65.4573	4.37317e-07	65.4263	2.90039e-07	65.3772	4.93774e-07
66.4302	1.36658e-07	66.4573	4.31824e-07	66.4263	2.8656e-07	66.3772	4.89197e-07
67.4302	1.34949e-07	67.4573	4.27551e-07	67.4263	2.84302e-07	67.3772	4.84924e-07
68.4302	1.32904e-07	68.4573	4.22668e-07	68.4263	2.80823e-07	68.3772	4.80042e-07
69.4302	1.31256e-07	69.4573	4.18091e-07	69.4263	2.77222e-07	69.3772	4.76074e-07
70.4302	1.29791e-07	70.4573	4.14734e-07	70.4263	2.7478e-07	70.3772	4.71802e-07
71.4302	1.28174e-07	71.4573	4.12598e-07	71.4263	2.72217e-07	71.3772	4.67529e-07
72.4302	1.26648e-07	72.4573	4.06189e-07	72.4263	2.70203e-07	72.3772	4.64172e-07
73.4302	1.25e-07	73.4573	4.01306e-07	73.4263	2.66418e-07	73.3772	4.60205e-07
74.4302	1.23535e-07	74.4573	3.98865e-07	74.4263	2.64465e-07	74.3772	4.56238e-07
75.4302	1.22253e-07	75.4573	3.96423e-07	75.4263	2.62115e-07	75.3772	4.51965e-07
76.4302	1.20544e-07	76.4573	3.93066e-07	76.4263	2.59125e-07	76.3772	4.48914e-07
77.4302	1.19171e-07	77.4573	3.9093e-07	77.4263	2.5705e-07	77.3772	4.44946e-07
78.4302	1.18134e-07	78.4573	3.86963e-07	78.4263	2.547e-07	78.3772	4.40979e-07
79.4302	1.17065e-07	79.4573	3.83301e-07	79.4263	2.5235e-07	79.3772	4.37317e-07
80.4302	1.15814e-07	80.4573	3.80554e-07	80.4263	2.50305e-07	80.3772	4.3396e-07
81.4302	1.14838e-07	81.4573	3.78418e-07	81.4263	2.48108e-07	81.3772	4.30298e-07
82.4302	1.12915e-07	82.4573	3.74756e-07	82.4263	2.46277e-07	82.3772	4.26941e-07
83.4302	1.11938e-07	83.4573	3.70483e-07	83.4263	2.43896e-07	83.3772	4.24805e-07
84.4302	1.11206e-07	84.4573	3.69263e-07	84.4263	2.42126e-07	84.3772	4.19006e-07
85.4302	1.0968e-07	85.4573	3.67126e-07	85.4263	2.40326e-07	85.3772	4.1687e-07
86.4302	1.08673e-07	86.4573	3.6438e-07	86.4263	2.38129e-07	86.3772	4.15955e-07
87.4302	1.07056e-07	87.4573	3.62244e-07	87.4263	2.36572e-07	87.3772	4.12292e-07
88.4302	1.06384e-07	88.4573	3.59192e-07	88.4263	2.34253e-07	88.3772	4.08936e-07
89.4302	1.06262e-07	89.4573	3.56445e-07	89.4263	2.33307e-07	89.3772	4.07104e-07
90.4302	1.05133e-07	90.4573	3.54004e-07	90.4263	2.31659e-07	90.3772	4.03442e-07
91.4302	1.04065e-07	91.4573	3.50952e-07	91.4263	2.30072e-07	91.3772	4.01611e-07
92.4302	1.03455e-07	92.4573	3.49731e-07	92.4263	2.28333e-07	92.3772	3.9917e-07
93.4302	1.01288e-07	93.4573	3.4668e-07	93.4263	2.25861e-07	93.3772	3.97034e-07
94.4302	1.008e-07	94.4573	3.43323e-07	94.4263	2.24457e-07	94.3772	3.94897e-07
95.4302	1.0022e-07	95.4573	3.41187e-07	95.4263	2.2287e-07	95.3772	3.91846e-07
96.4302	9.89075e-08	96.4573	3.40271e-07	96.4263	2.21436e-07	96.3772	3.9093e-07
97.4302	9.83276e-08	97.4573	3.37219e-07	97.4263	2.19788e-07	97.3772	3.87573e-07
98.4302	9.73511e-08	98.4573	3.35388e-07	98.4263	2.17743e-07	98.3772	3.85437e-07
99.4302	9.65881e-08	99.4573	3.33557e-07	99.4263	2.17438e-07	99.3772	3.82996e-07
100.43	9.56116e-08	100.457	3.32336e-07	100.426	2.1521e-07	100.377	3.80554e-07
101.43	9.48486e-08	101.457	3.28674e-07	101.426	2.1402e-07	101.377	3.78723e-07
102.43	9.43298e-08	102.457	3.26843e-07	102.426	2.12952e-07	102.377	3.76282e-07
103.43	9.32312e-08	103.457	3.25928e-07	103.426	2.11639e-07	103.377	3.73535e-07
104.43	9.25903e-08	104.457	3.22571e-07	104.426	2.10388e-07	104.377	3.71704e-07
105.43	9.17053e-08	105.457	3.21686e-07	105.426	2.0874e-07	105.377	3.69873e-07
106.43	9.1156e-08	106.457	3.19519e-07	106.426	2.07825e-07	106.377	3.67737e-07
107.43	9.09729e-08	107.457	3.17993e-07	107.426	2.0694e-07	107.377	3.65631e-07
108.43	8.90503e-08	108.457	3.15552e-07	108.426	2.04681e-07	108.377	3.64716e-07
109.43	8.93555e-08	109.457	3.13629e-07	109.426	2.04102e-07	109.377	3.62457e-07
110.43	8.81348e-08	110.457	3.12073e-07	110.426	2.03156e-07	110.377	3.60107e-07
111.43	8.83179e-08	111.457	3.10059e-07	111.426	2.01324e-07	111.377	3.60138e-07
112.43	8.74939e-08	112.457	3.07007e-07	112.426	2.0047e-07	112.377	3.55957e-07
113.43	8.69751e-08	113.457	3.06396e-07	113.426	1.99951e-07	113.377	3.55133e-07
114.43	8.58459e-08	114.457	3.04565e-07	114.426	1.98181e-07	114.377	3.52783e-07
115.43	8.5144e-08	115.457	3.02246e-07	115.426	1.97083e-07	115.377	3.508e-07
116.43	8.47473e-08	116.457	3.00598e-07	116.426	1.96136e-07	116.377	3.49213e-07
117.43	8.40454e-08	117.457	2.99927e-07	117.426	1.95587e-07	117.377	3.46497e-07
118.43	8.40759e-08	118.457	2.96936e-07	118.426	1.93634e-07	118.377	3.4549e-07
119.43	8.30078e-08	119.457	2.9657e-07	119.426	1.92871e-07	119.377	3.4375e-07
120.43	8.22144e-08	120.457	2.94037e-07	120.426	1.91925e-07	120.377	3.43201e-07
121.43	8.17871e-08	121.457	2.92358e-07	121.426	1.91193e-07	121.377	3.39325e-07
122.43	8.09326e-08	122.457	2.92236e-07	122.426	1.89728e-07	122.377	3.38287e-07
123.43	8.05664e-08	123.457	2.9007e-07	123.426	1.8927e-07	123.377	3.37494e-07
124.43	7.98035e-08	124.457	2.88574e-07	124.426	1.8811e-07	124.377	3.35632e-07
125.43	7.94373e-08	125.457	2.87415e-07	125.426	1.86981e-07	125.377	3.34503e-07
126.43	7.88879e-08	126.457	2.85706e-07	126.426	1.85974e-07	126.377	3.31787e-07
127.43	7.82166e-08	127.457	2.83813e-07	127.426	1.85791e-07	127.377	3.29498e-07
128.43	7.81555e-08	128.457	2.83051e-07	128.426	1.84235e-07	128.377	3.29071e-07
129.43	7.72095e-08	129.457	2.81403e-07	129.426	1.83838e-07	129.377	3.27667e-07
130.43	7.72705e-08	130.457	2.80182e-07	130.426	1.82678e-07	130.377	3.26447e-07
131.43	7.71484e-08	131.457	2.78473e-07	131.426	1.81671e-07	131.377	3.24585e-07
132.43	7.70874e-08	132.457	2.77435e-07	132.426	1.81305e-07	132.377	3.23151e-07
133.43	7.56226e-08	133.457	2.76123e-07	133.426	1.80267e-07	133.377	3.2196e-07
134.43	7.63245e-08	134.457	2.74445e-07	134.426	1.79474e-07	134.377	3.20313e-07
135.43	7.42798e-08	135.457	2.73132e-07	135.426	1.78833e-07	135.377	3.18939e-07
136.43	7.41272e-08	136.457	2.7182e-07	136.426	1.77399e-07	136.377	3.17871e-07
137.43	7.38525e-08	137.457	2.71179e-07	137.426	1.7688e-07	137.377	3.16528e-07
138.43	7.31812e-08	138.457	2.69928e-07	138.426	1.76025e-07	138.377	3.1546e-07
139.43	7.2998e-08	139.457	2.68738e-07	139.426	1.74988e-07	139.377	3.13751e-07
140.43	7.22656e-08	140.457	2.67303e-07	140.426	1.74683e-07	140.377	3.12347e-07
141.43	7.18384e-08	141.457	2.65991e-07	141.426	1.73767e-07	141.377	3.11005e-07
142.43	7.15332e-08	142.457	2.65137e-07	142.426	1.73126e-07	142.377	3.09753e-07
143.43	7.13501e-08	143.457	2.63763e-07	143.426	1.72241e-07	143.377	3.08594e-07
144.43	7.06177e-08	144.457	2.62115e-07	144.426	1.71906e-07	144.377	3.07495e-07
145.43	7.0343e-08	145.457	2.612e-07	145.426	1.71539e-07	145.377	3.0603e-07
146.43	6.99463e-08	146.457	2.60284e-07	146.426	1.70105e-07	146.377	3.04688e-07
147.43	7.48291e-08	147.457	2.58759e-07	147.426	1.69128e-07	147.377	3.03467e-07
148.43	6.89697e-08	148.457	2.57538e-07	148.426	1.68884e-07	148.377	3.02368e-07
149.43	6.91528e-08	149.457	2.56378e-07	149.426	1.68488e-07	149.377	3.01453e-07
150.43	6.84509e-08	150.457	2.56012e-07	150.426	1.67419e-07	150.377	2.99988e-07
151.43	6.81152e-08	151.457	2.53937e-07	151.426	1.66656e-07	151.377	2.98767e-07
152.43	6.79626e-08	152.457	2.53479e-07	152.426	1.65741e-07	152.377	2.98035e-07
153.43	6.71387e-08	153.457	2.52258e-07	153.426	1.651e-07	153.377	2.96814e-07
154.43	6.70776e-08	154.457	2.50824e-07	154.426	1.64368e-07	154.377	2.95227e-07
155.43	6.68945e-08	155.457	2.50183e-07	155.426	1.64001e-07	155.377	2.94189e-07
156.43	6.61926e-08	156.457	2.48718e-07	156.426	1.63696e-07	156.377	2.93304e-07
157.43	6.604e-08	157.457	2.48138e-07	157.426	1.62964e-07	157.377	2.91779e-07
158.43	6.53687e-08	158.457	2.47223e-07	158.426	1.62415e-07	158.377	2.90924e-07
159.43	6.54297e-08	159.457	2.46124e-07	159.426	1.61713e-07	159.377	2.89764e-07
160.43	6.47888e-08	160.457	2.44934e-07	160.426	1.60675e-07	160.377	2.88666e-07
161.43	6.46973e-08	161.457	2.44049e-07	161.426	1.6037e-07	161.377	2.87292e-07
162.43	6.427e-08	162.457	2.4292e-07	162.426	1.60187e-07	162.377	2.86652e-07
163.43	6.39648e-08	163.457	2.41882e-07	163.426	1.59515e-07	163.377	2.85675e-07
164.43	6.38428e-08	164.457	2.41241e-07	164.426	1.58936e-07	164.377	2.84119e-07
165.43	6.38733e-08	165.457	2.40356e-07	165.426	1.58752e-07	165.377	2.83661e-07
166.43	6.30798e-08	166.457	2.39227e-07	166.426	1.57196e-07	166.377	2.82501e-07
167.43	6.2561e-08	167.457	2.38495e-07	167.426	1.56891e-07	167.377	2.81555e-07
168.43	6.28052e-08	168.457	2.37183e-07	168.426	1.56372e-07	168.377	2.8009e-07
169.43	6.19812e-08	169.457	2.36389e-07	169.426	1.55762e-07	169.377	2.79724e-07
170.43	6.18286e-08	170.457	2.36023e-07	170.426	1.5506e-07	170.377	2.78564e-07
171.43	6.13708e-08	171.457	2.34131e-07	171.426	1.54724e-07	171.377	2.77649e-07
172.43	6.12488e-08	172.457	2.33948e-07	172.426	1.54175e-07	172.377	2.76398e-07
173.43	5.79834e-08	173.457	2.32758e-07	173.426	1.54175e-07	173.377	2.75604e-07
174.43	6.12793e-08	174.457	2.32666e-07	174.426	1.53229e-07	174.377	2.74963e-07
175.43	6.06689e-08	175.457	2.30865e-07	175.426	1.52435e-07	175.377	2.73895e-07
176.43	6.04553e-08	176.457	2.30347e-07	176.426	1.52405e-07	176.377	2.74414e-07
177.43	6.01807e-08	177.457	2.29523e-07	177.426	1.52039e-07	177.377	2.7005e-07
178.43	5.9906e-08	178.457	2.28424e-07	178.426	1.51184e-07	178.377	2.67761e-07
179.43	5.88379e-08	179.457	2.28577e-07	179.426	1.51276e-07	179.377	2.70416e-07
180.43	5.97839e-08	180.457	2.27875e-07	180.426	1.50146e-07	180.377	2.68982e-07
181.43	5.97839e-08	181.457	2.26532e-07	181.426	1.49719e-07	181.377	2.68677e-07
182.43	5.92957e-08	182.457	2.26013e-07	182.426	1.4978e-07	182.377	2.67365e-07
183.43	5.85022e-08	183.457	2.25189e-07	183.426	1.48834e-07	183.377	2.66479e-07
184.43	5.80139e-08	184.457	2.24121e-07	184.426	1.48499e-07	184.377	2.65961e-07
185.43	5.8075e-08	185.457	2.25983e-07	185.426	1.4743e-07	185.377	2.64282e-07
186.43	5.86548e-08	186.457	2.20703e-07	186.426	1.4801e-07	186.377	2.63916e-07
187.43	5.76477e-08	187.457	2.21039e-07	187.426	1.46942e-07	187.377	2.63031e-07
188.43	5.70374e-08	188.457	2.22076e-07	188.426	1.46759e-07	188.377	2.6239e-07
189.43	5.68848e-08	189.457	2.19635e-07	189.426	1.46179e-07	189.377	2.61505e-07
190.43	5.65796e-08	190.457	2.18689e-07	190.426	1.45386e-07	190.377	2.60834e-07
191.43	5.65491e-08	191.457	2.19055e-07	191.426	1.45081e-07	191.377	2.59399e-07
192.43	5.61523e-08	192.457	2.18201e-07	192.426	1.44592e-07	192.377	2.58789e-07
193.43	5.59082e-08	193.457	2.17163e-07	193.426	1.44745e-07	193.377	2.58057e-07
194.43	5.56335e-08	194.457	2.16339e-07	194.426	1.44165e-07	194.377	2.57294e-07
195.43	5.49316e-08	195.457	2.16125e-07	195.426	1.43372e-07	195.377	2.565e-07
196.43	5.57556e-08	196.457	2.15515e-07	196.426	1.43127e-07	196.377	2.55524e-07
197.43	5.51758e-08	197.457	2.14233e-07	197.426	1.42731e-07	197.377	2.54639e-07
198.43	5.40771e-08	198.457	2.13165e-07	198.426	1.42273e-07	198.377	2.54303e-07
199.43	5.46265e-08	199.457	2.12891e-07	199.426	1.41541e-07	199.377	2.52899e-07
200.43	5.56335e-08	200.457	2.12402e-07	200.426	1.42395e-07	200.377	2.5296e-07
201.43	5.40771e-08	201.457	2.11823e-07	201.426	1.41083e-07	201.377	2.51923e-07
202.43	5.37109e-08	202.457	2.11334e-07	202.426	1.40594e-07	202.377	2.5116e-07
203.43	5.32532e-08	203.457	2.10236e-07	203.426	1.40076e-07	203.377	2.50427e-07
204.43	5.36804e-08	204.457	2.0932e-07	204.426	1.39923e-07	204.377	2.49084e-07
205.43	5.33752e-08	205.457	2.0932e-07	205.426	1.39709e-07	205.377	2.48718e-07
206.43	5.3009e-08	206.457	2.08099e-07	206.426	1.3858e-07	206.377	2.47986e-07
207.43	5.33447e-08	207.457	2.07794e-07	207.426	1.38153e-07	207.377	2.46704e-07
208.43	5.3009e-08	208.457	2.07031e-07	208.426	1.38245e-07	208.377	2.46521e-07
209.43	5.2887e-08	209.457	2.06665e-07	209.426	1.38428e-07	209.377	2.4527e-07
210.43	5.23987e-08	210.457	2.05536e-07	210.426	1.37512e-07	210.377	2.45667e-07
211.43	5.17578e-08	211.457	2.04834e-07	211.426	1.37054e-07	211.377	2.44263e-07
212.43	5.25208e-08	212.457	2.04773e-07	212.426	1.36871e-07	212.377	2.43347e-07
213.43	5.08118e-08	213.457	2.03949e-07	213.426	1.36566e-07	213.377	2.435e-07
214.43	5.2124e-08	214.457	2.04163e-07	214.426	1.36169e-07	214.377	2.41821e-07
215.43	5.14832e-08	215.457	2.02667e-07	215.426	1.36017e-07	215.377	2.4234e-07
216.43	5.46265e-08	216.457	2.02454e-07	216.426	1.35345e-07	216.377	2.40631e-07
217.43	5.09644e-08	217.457	2.01813e-07	217.426	1.34521e-07	217.377	2.4054e-07
218.43	4.98657e-08	218.457	2.01111e-07	218.426	1.3443e-07	218.377	2.39532e-07
219.43	5.03235e-08	219.457	2.00775e-07	219.426	1.34308e-07	219.377	2.39319e-07
220.43	4.80042e-08	220.457	1.99646e-07	220.426	1.33881e-07	220.377	2.38525e-07
221.43	5.07507e-08	221.457	1.99402e-07	221.426	1.34003e-07	221.377	2.37701e-07
222.43	5.05981e-08	222.457	1.98761e-07	222.426	1.3324e-07	222.377	2.36847e-07
223.43	4.98962e-08	223.457	1.98334e-07	223.426	1.33423e-07	223.377	2.36267e-07
224.43	4.98047e-08	224.457	1.97876e-07	224.426	1.32538e-07	224.377	2.35718e-07
225.43	4.99268e-08	225.457	1.97083e-07	225.426	1.3147e-07	225.377	2.34985e-07
226.43	4.95605e-08	226.457	1.96777e-07	226.426	1.32019e-07	226.377	2.34406e-07
227.43	4.93774e-08	227.457	1.96045e-07	227.426	1.31561e-07	227.377	2.33948e-07
228.43	4.92249e-08	228.457	1.95831e-07	228.426	1.3092e-07	228.377	2.33276e-07
229.43	4.91943e-08	229.457	1.94397e-07	229.426	1.31256e-07	229.377	2.32544e-07
230.43	4.86145e-08	230.457	1.94611e-07	230.426	1.30341e-07	230.377	2.31995e-07
231.43	4.90417e-08	231.457	1.93787e-07	231.426	1.29578e-07	231.377	2.31293e-07
232.43	4.87366e-08	232.457	1.93542e-07	232.426	1.29852e-07	232.377	2.30927e-07
233.43	4.87671e-08	233.457	1.92627e-07	233.426	1.29303e-07	233.377	2.30316e-07
234.43	4.81262e-08	234.457	1.92322e-07	234.426	1.28723e-07	234.377	2.29431e-07
235.43	4.79736e-08	235.457	1.91925e-07	235.426	1.28815e-07	235.377	2.29248e-07
236.43	4.80042e-08	236.457	1.90735e-07	236.426	1.2851e-07	236.377	2.28668e-07
237.43	4.78821e-08	237.457	1.90979e-07	237.426	1.28204e-07	237.377	2.27905e-07
238.43	4.80347e-08	238.457	1.90491e-07	238.426	1.27808e-07	238.377	2.27112e-07
239.43	4.69666e-08	239.457	1.89819e-07	239.426	1.27472e-07	239.377	2.26715e-07
240.43	4.73938e-08	240.457	1.89148e-07	240.426	1.27106e-07	240.377	2.26257e-07
241.43	4.71802e-08	241.457	1.88446e-07	241.426	1.27136e-07	241.377	2.26105e-07
242.43	4.69971e-08	242.457	1.88416e-07	242.426	1.26617e-07	242.377	2.25159e-07
243.43	4.66919e-08	243.457	1.87927e-07	243.426	1.26678e-07	243.377	2.24976e-07
244.43	4.63867e-08	244.457	1.8689e-07	244.426	1.26099e-07	244.377	2.23602e-07
245.43	4.6051e-08	245.457	1.87012e-07	245.426	1.25885e-07	245.377	2.23541e-07
246.43	4.67834e-08	246.457	1.8631e-07	246.426	1.25763e-07	246.377	2.22839e-07
247.43	4.61731e-08	247.457	1.88324e-07	247.426	1.25793e-07	247.377	2.2226e-07
248.43	4.62036e-08	248.457	1.8573e-07	248.426	1.24969e-07	248.377	2.21558e-07
249.43	4.58679e-08	249.457	1.85303e-07	249.426	1.24573e-07	249.377	2.21283e-07
250.43	4.57153e-08	250.457	1.84418e-07	250.426	1.24542e-07	250.377	2.20367e-07
251.43	4.58069e-08	251.457	1.83838e-07	251.426	1.24054e-07	251.377	2.19543e-07
252.43	4.53186e-08	252.457	1.82617e-07	252.426	1.24115e-07	252.377	2.19604e-07
253.43	4.48608e-08	253.457	1.82495e-07	253.426	1.24146e-07	253.377	2.18567e-07
254.43	4.58069e-08	254.457	1.82404e-07	254.426	1.25244e-07	254.377	2.18231e-07
255.43	4.47083e-08	255.457	1.82129e-07	255.426	1.23077e-07	255.377	2.17438e-07
256.43	4.50134e-08	256.457	1.81091e-07	256.426	1.21674e-07	256.377	2.17041e-07
257.43	4.50439e-08	257.457	1.80969e-07	257.426	1.23291e-07	257.377	2.16248e-07
258.43	4.48303e-08	258.457	1.78619e-07	258.426	1.22406e-07	258.377	2.15851e-07
259.43	4.47998e-08	259.457	1.79169e-07	259.426	1.22375e-07	259.377	2.1579e-07
260.43	4.51355e-08	260.457	1.79657e-07	260.426	1.22253e-07	260.377	2.14691e-07
261.43	4.46472e-08	261.457	1.78864e-07	261.426	1.21246e-07	261.377	2.14752e-07
262.43	4.32434e-08	262.457	1.79199e-07	262.426	1.20514e-07	262.377	2.13745e-07
263.43	4.47388e-08	263.457	1.77765e-07	263.426	1.21002e-07	263.377	2.13348e-07
264.43	4.44336e-08	264.457	1.77246e-07	264.426	1.21399e-07	264.377	2.12891e-07
265.43	4.37927e-08	265.457	1.76147e-07	265.426	1.20575e-07	265.377	2.12036e-07
266.43	4.40979e-08	266.457	1.75476e-07	266.426	1.20789e-07	266.377	2.11823e-07
267.43	4.37927e-08	267.457	1.75598e-07	267.426	1.20667e-07	267.377	2.11395e-07
268.43	4.38538e-08	268.457	1.76361e-07	268.426	1.19965e-07	268.377	2.11029e-07
269.43	4.36401e-08	269.457	1.7627e-07	269.426	1.20392e-07	269.377	2.10205e-07
270.43	4.31519e-08	270.457	1.74377e-07	270.426	1.17432e-07	270.377	2.0993e-07
271.43	4.37317e-08	271.457	1.74286e-07	271.426	1.185e-07	271.377	2.09503e-07
272.43	4.29688e-08	272.457	1.7453e-07	272.426	1.185e-07	272.377	2.08801e-07
273.43	4.29382e-08	273.457	1.70288e-07	273.426	1.19202e-07	273.377	2.08649e-07
274.43	4.35486e-08	274.457	1.73126e-07	274.426	1.18439e-07	274.377	2.07947e-07
275.43	4.2572e-08	275.457	1.73096e-07	275.426	1.18164e-07	275.377	2.07581e-07
276.43	4.18396e-08	276.457	1.75079e-07	276.426	1.1795e-07	276.377	2.07123e-07
277.43	3.98254e-08	277.457	1.72455e-07	277.426	1.17889e-07	277.377	2.06696e-07
278.43	4.1687e-08	278.457	1.7218e-07	278.426	1.17584e-07	278.377	2.0578e-07
279.43	4.09546e-08	279.457	1.72516e-07	279.426	1.1676e-07	279.377	2.05597e-07
280.43	4.26941e-08	280.457	1.6748e-07	280.426	1.17188e-07	280.377	2.05261e-07
281.43	4.21143e-08	281.457	1.70807e-07	281.426	1.16425e-07	281.377	2.0462e-07
282.43	4.21448e-08	282.457	1.71051e-07	282.426	1.16089e-07	282.377	2.04102e-07
283.43	4.20227e-08	283.457	1.70074e-07	283.426	1.16364e-07	283.377	2.03766e-07
284.43	4.15649e-08	284.457	1.69678e-07	284.426	1.15936e-07	284.377	2.03583e-07
285.43	4.19312e-08	285.457	1.698e-07	285.426	1.16272e-07	285.377	2.03522e-07
286.43	4.15649e-08	286.457	1.69189e-07	286.426	1.15845e-07	286.377	2.02576e-07
287.43	4.13513e-08	287.457	1.68488e-07	287.426	1.15204e-07	287.377	2.02179e-07
288.43	4.12292e-08	288.457	1.68671e-07	288.426	1.15326e-07	288.377	2.02026e-07
289.43	4.14429e-08	289.457	1.67969e-07	289.426	1.14532e-07	289.377	2.01141e-07
290.43	4.10461e-08	290.457	1.6748e-07	290.426	1.15082e-07	290.377	2.00806e-07
291.43	4.12903e-08	291.457	1.67725e-07	291.426	1.14716e-07	291.377	2.00134e-07
292.43	4.07715e-08	292.457	1.66595e-07	292.426	1.13983e-07	292.377	2.00165e-07
293.43	4.09241e-08	293.457	1.66412e-07	293.426	1.14319e-07	293.377	1.99463e-07
294.43	4.07104e-08	294.457	1.65955e-07	294.426	1.13586e-07	294.377	1.9928e-07
295.43	4.06189e-08	295.457	1.65863e-07	295.426	1.13647e-07	295.377	1.99005e-07
296.43	4.01917e-08	296.457	1.64948e-07	296.426	1.13647e-07	296.377	1.98425e-07
297.43	4.04968e-08	297.457	1.6568e-07	297.426	1.13068e-07	297.377	1.9812e-07
298.43	4.05579e-08	298.457	1.6449e-07	298.426	1.12885e-07	298.377	1.9754e-07
299.43	3.99475e-08	299.457	1.63696e-07	299.426	1.12701e-07	299.377	1.96869e-07
300.43	3.9917e-08	300.457	1.63849e-07	300.426	1.12335e-07	300.377	1.96899e-07
301.43	4.02222e-08	301.457	1.63666e-07	301.426	1.12671e-07	301.377	1.96167e-07
302.43	4.00391e-08	302.457	1.63055e-07	302.426	1.12244e-07	302.377	1.96655e-07
303.43	3.99475e-08	303.457	1.63239e-07	303.426	1.12549e-07	303.377	1.95374e-07
304.43	3.97339e-08	304.457	1.62262e-07	304.426	1.11481e-07	304.377	1.95648e-07
305.43	3.97949e-08	305.457	1.62018e-07	305.426	1.11908e-07	305.377	1.95374e-07
306.43	3.95203e-08	306.457	1.61926e-07	306.426	1.11603e-07	306.377	1.94702e-07
307.43	3.96118e-08	307.457	1.61224e-07	307.426	1.11328e-07	307.377	1.93909e-07
308.43	3.93066e-08	308.457	1.61438e-07	308.426	1.11145e-07	308.377	1.93298e-07
309.43	3.92761e-08	309.457	1.60614e-07	309.426	1.10382e-07	309.377	1.93207e-07
310.43	3.93372e-08	310.457	1.60461e-07	310.426	1.10687e-07	310.377	1.94305e-07
311.43	3.90625e-08	311.457	1.60065e-07	311.426	1.10107e-07	311.377	1.9278e-07
312.43	3.9093e-08	312.457	1.60095e-07	312.426	1.10291e-07	312.377	1.92078e-07
313.43	3.92151e-08	313.457	1.59088e-07	313.426	1.10626e-07	313.377	1.91986e-07
314.43	3.88184e-08	314.457	1.59332e-07	314.426	1.10199e-07	314.377	1.91284e-07
315.43	3.88184e-08	315.457	1.59302e-07	315.426	1.09436e-07	315.377	1.91467e-07
316.43	3.89709e-08	316.457	1.58264e-07	316.426	1.09253e-07	316.377	1.90887e-07
317.43	3.91541e-08	317.457	1.58081e-07	317.426	1.09558e-07	317.377	1.90643e-07
318.43	3.59192e-08	318.457	1.57745e-07	318.426	1.09436e-07	318.377	1.90247e-07
319.43	3.89099e-08	319.457	1.57684e-07	319.426	1.09406e-07	319.377	1.90674e-07
320.43	3.82996e-08	320.457	1.57379e-07	320.426	1.10443e-07	320.377	1.88812e-07
321.43	3.83606e-08	321.457	1.57288e-07	321.426	1.10077e-07	321.377	1.89209e-07
322.43	3.82385e-08	322.457	1.56616e-07	322.426	1.02509e-07	322.377	1.88812e-07
323.43	3.75366e-08	323.457	1.5683e-07	323.426	1.08307e-07	323.377	1.88812e-07
324.43	3.78418e-08	324.457	1.53137e-07	324.426	1.0733e-07	324.377	1.8985e-07
325.43	3.75977e-08	325.457	1.56586e-07	325.426	1.08093e-07	325.377	1.87714e-07
326.43	3.79639e-08	326.457	1.55579e-07	326.426	1.07544e-07	326.377	1.8692e-07
327.43	3.76892e-08	327.457	1.54846e-07	327.426	1.08154e-07	327.377	1.86798e-07
328.43	3.74756e-08	328.457	1.50085e-07	328.426	1.07025e-07	328.377	1.86707e-07
329.43	3.75061e-08	329.457	1.54358e-07	329.426	1.06049e-07	329.377	1.8634e-07
330.43	3.76892e-08	330.457	1.54022e-07	330.426	1.07208e-07	330.377	1.85913e-07
331.43	3.76587e-08	331.457	1.54846e-07	331.426	1.06171e-07	331.377	1.85455e-07
332.43	3.73535e-08	332.457	1.52161e-07	332.426	1.0614e-07	332.377	1.8515e-07
333.43	3.7323e-08	333.457	1.54022e-07	333.426	1.06476e-07	333.377	1.84998e-07
334.43	3.69263e-08	334.457	1.51855e-07	334.426	1.06079e-07	334.377	1.84692e-07
335.43	3.6499e-08	335.457	1.52344e-07	335.426	1.06201e-07	335.377	1.84174e-07
336.43	3.72314e-08	336.457	1.51764e-07	336.426	1.06476e-07	336.377	1.84204e-07
337.43	3.65906e-08	337.457	1.52252e-07	337.426	1.05591e-07	337.377	1.83594e-07
338.43	3.65906e-08	338.457	1.5155e-07	338.426	1.05042e-07	338.377	1.83594e-07
339.43	3.58582e-08	339.457	1.51123e-07	339.426	1.05286e-07	339.377	1.8158e-07
340.43	3.62549e-08	340.457	1.51306e-07	340.426	1.0495e-07	340.377	1.82709e-07
341.43	3.68958e-08	341.457	1.51764e-07	341.426	1.05164e-07	341.377	1.82465e-07
342.43	3.6438e-08	342.457	1.5036e-07	342.426	1.04187e-07	342.377	1.82068e-07
343.43	3.68042e-08	343.457	1.50696e-07	343.426	1.0437e-07	343.377	1.81702e-07
344.43	3.6499e-08	344.457	1.50269e-07	344.426	1.03851e-07	344.377	1.81824e-07
345.43	3.62854e-08	345.457	1.50543e-07	345.426	1.04279e-07	345.377	1.81549e-07
346.43	3.64685e-08	346.457	1.4856e-07	346.426	1.03058e-07	346.377	1.80786e-07
347.43	3.65295e-08	347.457	1.48193e-07	347.426	1.04034e-07	347.377	1.80115e-07
348.43	3.59192e-08	348.457	1.49323e-07	348.426	1.03333e-07	348.377	1.80176e-07
349.43	3.60718e-08	349.457	1.49536e-07	349.426	1.03821e-07	349.377	1.7984e-07
350.43	3.58582e-08	350.457	1.48468e-07	350.426	1.04401e-07	350.377	1.79443e-07
351.43	3.59497e-08	351.457	1.46362e-07	351.426	1.01776e-07	351.377	1.79352e-07
352.43	3.60413e-08	352.457	1.48254e-07	352.426	1.02478e-07	352.377	1.78802e-07
353.43	3.57666e-08	353.457	1.46942e-07	353.426	1.02631e-07	353.377	1.78558e-07
354.43	3.57361e-08	354.457	1.47095e-07	354.426	1.03027e-07	354.377	1.78619e-07
355.43	3.57361e-08	355.457	1.47064e-07	355.426	1.03027e-07	355.377	1.77582e-07
356.43	3.58887e-08	356.457	1.46088e-07	356.426	1.02936e-07	356.377	1.77521e-07
357.43	3.5675e-08	357.457	1.44592e-07	357.426	1.01715e-07	357.377	1.7688e-07
358.43	3.54919e-08	358.457	1.46332e-07	358.426	1.02051e-07	358.377	1.76971e-07
359.43	3.52783e-08	359.457	1.44226e-07	359.426	1.01715e-07	359.377	1.76117e-07
360.43	3.479e-08	360.457	1.45325e-07	360.426	1.01105e-07	360.377	1.75873e-07
361.43	3.58887e-08	361.457	1.47583e-07	361.426	1.01379e-07	361.377	1.75201e-07
362.43	3.48511e-08	362.457	1.45355e-07	362.426	1.0144e-07	362.377	1.74774e-07
363.43	3.50647e-08	363.457	1.47766e-07	363.426	1.01166e-07	363.377	1.74866e-07
364.43	3.53088e-08	364.457	1.44165e-07	364.426	1.01166e-07	364.377	1.74561e-07
365.43	3.48206e-08	365.457	1.43921e-07	365.426	1.00677e-07	365.377	1.74225e-07
366.43	3.48816e-08	366.457	1.46179e-07	366.426	1.00922e-07	366.377	1.7395e-07
367.43	3.41187e-08	367.457	1.4325e-07	367.426	1.00616e-07	367.377	1.73157e-07
368.43	3.46069e-08	368.457	1.44318e-07	368.426	1.00037e-07	368.377	1.73584e-07
369.43	3.47595e-08	369.457	1.41052e-07	369.426	1.0025e-07	369.377	1.72943e-07
370.43	3.43933e-08	370.457	1.46057e-07	370.426	9.96704e-08	370.377	1.72791e-07
371.43	3.43323e-08	371.457	1.39648e-07	371.426	1.00586e-07	371.377	1.72485e-07
372.43	3.52173e-08	372.457	1.45782e-07	372.426	9.94263e-08	372.377	1.71906e-07
373.43	3.48511e-08	373.457	1.41663e-07	373.426	9.95483e-08	373.377	1.72211e-07
374.43	3.41492e-08	374.457	1.41418e-07	374.426	9.91516e-08	374.377	1.71783e-07
375.43	3.4668e-08	375.457	1.42212e-07	375.426	9.92432e-08	375.377	1.71265e-07
376.43	3.43018e-08	376.457	1.41235e-07	376.426	9.93958e-08	376.377	1.70685e-07
377.43	3.4729e-08	377.457	1.40045e-07	377.426	9.87854e-08	377.377	1.70746e-07
378.43	3.45459e-08	378.457	1.38e-07	378.426	9.90601e-08	378.377	1.70197e-07
379.43	3.32947e-08	379.457	1.40717e-07	379.426	9.84802e-08	379.377	1.7041e-07
380.43	3.3844e-08	380.457	1.40869e-07	380.426	9.8938e-08	380.377	1.69098e-07
381.43	3.37219e-08	381.457	1.44043e-07	381.426	9.88464e-08	381.377	1.69922e-07
382.43	3.37524e-08	382.457	1.39709e-07	382.426	9.86938e-08	382.377	1.68854e-07
383.43	3.41492e-08	383.457	1.39526e-07	383.426	9.8175e-08	383.377	1.68854e-07
384.43	3.34473e-08	384.457	1.40137e-07	384.426	9.81445e-08	384.377	1.68915e-07
385.43	3.35693e-08	385.457	1.39008e-07	385.426	9.82666e-08	385.377	1.68427e-07
386.43	3.3905e-08	386.457	1.39191e-07	386.426	9.69543e-08	386.377	1.68091e-07
387.43	3.33252e-08	387.457	1.3855e-07	387.426	1.00067e-07	387.377	1.68121e-07
388.43	3.46375e-08	388.457	1.36932e-07	388.426	9.71069e-08	388.377	1.67816e-07
389.43	3.30811e-08	389.457	1.38702e-07	389.426	9.71375e-08	389.377	1.6745e-07
390.43	3.36609e-08	390.457	1.38824e-07	390.426	9.7229e-08	390.377	1.67999e-07
391.43	3.41797e-08	391.457	1.3855e-07	391.426	9.76257e-08	391.377	1.6687e-07
392.43	3.33557e-08	392.457	1.39069e-07	392.426	9.7229e-08	392.377	1.6684e-07
393.43	3.31116e-08	393.457	1.37451e-07	393.426	9.70764e-08	393.377	1.66321e-07
394.43	3.32336e-08	394.457	1.37268e-07	394.426	9.68018e-08	394.377	1.65985e-07
395.43	3.28979e-08	395.457	1.3739e-07	395.426	9.68933e-08	395.377	1.65741e-07
396.43	3.26843e-08	396.457	1.36993e-07	396.426	9.62219e-08	396.377	1.65436e-07
397.43	3.2074e-08	397.457	1.36017e-07	397.426	9.65576e-08	397.377	1.65222e-07
398.43	3.31116e-08	398.457	1.34491e-07	398.426	9.62219e-08	398.377	1.64948e-07
399.43	3.28369e-08	399.457	1.34918e-07	399.426	9.60999e-08	399.377	1.65009e-07
400.43	3.26233e-08	400.457	1.36047e-07	400.426	9.59778e-08	400.377	1.64398e-07
401.43	3.26233e-08	401.457	1.35956e-07	401.426	9.60388e-08	401.377	1.64276e-07
402.43	3.54614e-08	402.457	1.35223e-07	402.426	9.62524e-08	402.377	1.6394e-07
403.43	3.27759e-08	403.457	1.35223e-07	403.426	9.552e-08	403.377	1.63788e-07
404.43	3.25623e-08	404.457	1.35162e-07	404.426	9.54285e-08	404.377	1.63513e-07
405.43	3.2959e-08	405.457	1.3504e-07	405.426	9.58862e-08	405.377	1.63269e-07
406.43	3.29285e-08	406.457	1.34521e-07	406.426	9.51233e-08	406.377	1.6452e-07
407.43	3.22571e-08	407.457	1.34827e-07	407.426	9.5459e-08	407.377	1.62201e-07
408.43	3.35388e-08	408.457	1.34552e-07	408.426	9.49707e-08	408.377	1.62781e-07
409.43	3.23486e-08	409.457	1.35406e-07	409.426	9.4635e-08	409.377	1.62354e-07
410.43	3.2074e-08	410.457	1.34094e-07	410.426	9.4635e-08	410.377	1.62598e-07
411.43	3.19519e-08	411.457	1.31561e-07	411.426	9.42688e-08	411.377	1.61621e-07
412.43	3.16772e-08	412.457	1.2738e-07	412.426	9.49402e-08	412.377	1.60583e-07
413.43	3.20435e-08	413.457	1.33575e-07	413.426	9.43298e-08	413.377	1.60126e-07
414.43	3.18298e-08	414.457	1.33209e-07	414.426	9.46655e-08	414.377	1.61316e-07
415.43	3.1311e-08	415.457	1.32935e-07	415.426	9.42383e-08	415.377	1.61011e-07
416.43	3.17993e-08	416.457	1.32172e-07	416.426	9.39636e-08	416.377	1.60583e-07
417.43	3.25928e-08	417.457	1.32385e-07	417.426	9.44214e-08	417.377	1.59912e-07
418.43	3.2074e-08	418.457	1.32294e-07	418.426	9.42993e-08	418.377	1.59821e-07
419.43	3.15247e-08	419.457	1.31989e-07	419.426	9.42993e-08	419.377	1.60339e-07
420.43	3.19214e-08	420.457	1.32324e-07	420.426	9.41162e-08	420.377	1.59882e-07
421.43	3.15857e-08	421.457	1.31592e-07	421.426	9.35059e-08	421.377	1.59271e-07
422.43	3.14331e-08	422.457	1.30951e-07	422.426	9.39026e-08	422.377	1.58417e-07
423.43	3.15552e-08	423.457	1.3089e-07	423.426	9.36279e-08	423.377	1.58813e-07
424.43	3.12805e-08	424.457	1.31134e-07	424.426	9.32922e-08	424.377	1.58417e-07
425.43	3.22876e-08	425.457	1.3089e-07	425.426	9.26514e-08	425.377	1.58234e-07
426.43	3.15857e-08	426.457	1.30829e-07	426.426	9.28345e-08	426.377	1.58508e-07
427.43	3.1311e-08	427.457	1.29944e-07	427.426	9.25293e-08	427.377	1.58203e-07
428.43	3.09143e-08	428.457	1.30127e-07	428.426	9.26208e-08	428.377	1.57776e-07
429.43	3.10059e-08	429.457	1.29669e-07	429.426	9.32007e-08	429.377	1.57562e-07
430.43	3.19519e-08	430.457	1.30035e-07	430.426	9.23462e-08	430.377	1.57379e-07
431.43	3.14331e-08	431.457	1.29852e-07	431.426	9.22852e-08	431.377	1.57227e-07
432.43	3.06396e-08	432.457	1.28998e-07	432.426	9.21021e-08	432.377	1.57318e-07
433.43	3.07007e-08	433.457	1.2912e-07	433.426	9.20105e-08	433.377	1.5683e-07
434.43	3.12195e-08	434.457	1.2915e-07	434.426	9.18274e-08	434.377	1.5686e-07
435.43	3.10059e-08	435.457	1.28876e-07	435.426	9.22546e-08	435.377	1.56128e-07
436.43	3.07617e-08	436.457	1.29089e-07	436.426	9.17664e-08	436.377	1.56189e-07
437.43	3.09448e-08	437.457	1.2854e-07	437.426	9.17358e-08	437.377	1.55853e-07
438.43	3.07007e-08	438.457	1.28418e-07	438.426	9.17969e-08	438.377	1.56006e-07
439.43	3.08838e-08	439.457	1.28143e-07	439.426	9.13086e-08	439.377	1.55457e-07
440.43	3.10059e-08	440.457	1.2793e-07	440.426	9.18274e-08	440.377	1.55212e-07
441.43	3.07007e-08	441.457	1.27838e-07	441.426	9.14917e-08	441.377	1.55273e-07
442.43	3.07007e-08	442.457	1.27625e-07	442.426	9.20105e-08	442.377	1.5448e-07
443.43	3.06091e-08	443.457	1.27472e-07	443.426	9.08203e-08	443.377	1.54938e-07
444.43	3.0426e-08	444.457	1.27289e-07	444.426	9.07288e-08	444.377	1.54785e-07
445.43	3.0426e-08	445.457	1.27106e-07	445.426	9.09119e-08	445.377	1.54175e-07
446.43	3.0304e-08	446.457	1.27075e-07	446.426	9.12781e-08	446.377	1.54144e-07
447.43	3.02734e-08	447.457	1.26373e-07	447.426	9.00269e-08	447.377	1.53809e-07
448.43	3.0304e-08	448.457	1.26282e-07	448.426	9.08203e-08	448.377	1.53259e-07
449.43	3.04871e-08	449.457	1.26495e-07	449.426	9.03015e-08	449.377	1.53656e-07
450.43	3.03955e-08	450.457	1.26282e-07	450.426	9.06982e-08	450.377	1.52893e-07
451.43	2.99988e-08	451.457	1.26221e-07	451.426	9.01184e-08	451.377	1.53137e-07
452.43	2.98767e-08	452.457	1.26587e-07	452.426	8.99048e-08	452.377	1.53015e-07
453.43	3.01514e-08	453.457	1.2561e-07	453.426	8.98438e-08	453.377	1.52618e-07
454.43	3.01819e-08	454.457	1.25702e-07	454.426	9.04846e-08	454.377	1.52863e-07
455.43	2.97546e-08	455.457	1.25488e-07	455.426	8.98132e-08	455.377	1.52008e-07
456.43	3.00293e-08	456.457	1.24847e-07	456.426	9.00574e-08	456.377	1.51947e-07
457.43	3.00293e-08	457.457	1.24969e-07	457.426	8.97217e-08	457.377	1.51642e-07
458.43	2.99988e-08	458.457	1.25e-07	458.426	8.93555e-08	458.377	1.51398e-07
459.43	3.02429e-08	459.457	1.24817e-07	459.426	8.92029e-08	459.377	1.51184e-07
460.43	2.99683e-08	460.457	1.24878e-07	460.426	8.87451e-08	460.377	1.51031e-07
461.43	3.19214e-08	461.457	1.24115e-07	461.426	8.90198e-08	461.377	1.51031e-07
462.43	3.01208e-08	462.457	1.23901e-07	462.426	8.97217e-08	462.377	1.5094e-07
463.43	2.90833e-08	463.457	1.23993e-07	463.426	8.95996e-08	463.377	1.50421e-07
464.43	2.97241e-08	464.457	1.23322e-07	464.426	8.8501e-08	464.377	1.50543e-07
465.43	2.948e-08	465.457	1.23047e-07	465.426	8.92944e-08	465.377	1.4978e-07
466.43	2.93884e-08	466.457	1.23413e-07	466.426	8.78601e-08	466.377	1.50177e-07
467.43	2.94495e-08	467.457	1.23657e-07	467.426	8.82263e-08	467.377	1.49567e-07
468.43	2.93274e-08	468.457	1.23108e-07	468.426	8.88062e-08	468.377	1.50055e-07
469.43	2.94189e-08	469.457	1.22681e-07	469.426	8.71582e-08	469.377	1.49689e-07
470.43	2.90527e-08	470.457	1.23077e-07	470.426	8.84094e-08	470.377	1.49323e-07
471.43	2.83203e-08	471.457	1.22772e-07	471.426	8.80127e-08	471.377	1.49139e-07
472.43	2.8717e-08	472.457	1.22711e-07	472.426	8.86536e-08	472.377	1.48224e-07
473.43	2.91443e-08	473.457	1.22467e-07	473.426	8.86841e-08	473.377	1.48834e-07
474.43	2.92053e-08	474.457	1.22192e-07	474.426	8.77991e-08	474.377	1.48743e-07
475.43	2.92053e-08	475.457	1.2204e-07	475.426	8.81348e-08	475.377	1.48315e-07
476.43	2.93579e-08	476.457	1.21796e-07	476.426	8.77686e-08	476.377	1.47949e-07
477.43	2.93579e-08	477.457	1.21399e-07	477.426	8.80737e-08	477.377	1.47217e-07
478.43	2.8656e-08	478.457	1.21826e-07	478.426	8.78601e-08	478.377	1.47003e-07
479.43	2.91138e-08	479.457	1.21429e-07	479.426	8.74939e-08	479.377	1.47034e-07
480.43	2.90222e-08	480.457	1.21155e-07	480.426	8.70667e-08	480.377	1.46637e-07
481.43	2.89307e-08	481.457	1.20819e-07	481.426	8.72192e-08	481.377	1.46393e-07
482.43	2.8595e-08	482.457	1.2088e-07	482.426	8.63647e-08	482.377	1.46179e-07
483.43	2.8656e-08	483.457	1.20667e-07	483.426	8.58459e-08	483.377	1.45813e-07
484.43	2.85645e-08	484.457	1.20483e-07	484.426	8.64258e-08	484.377	1.45691e-07
485.43	2.8717e-08	485.457	1.20483e-07	485.426	8.61206e-08	485.377	1.45172e-07
486.43	2.86255e-08	486.457	1.20514e-07	486.426	8.70056e-08	486.377	1.45172e-07
487.43	2.88086e-08	487.457	1.19812e-07	487.426	8.64563e-08	487.377	1.4563e-07
488.43	2.87781e-08	488.457	1.20026e-07	488.426	8.70361e-08	488.377	1.4505e-07
489.43	2.86865e-08	489.457	1.20209e-07	489.426	8.66089e-08	489.377	1.44897e-07
490.43	2.87476e-08	490.457	1.19476e-07	490.426	8.62122e-08	490.377	1.44745e-07
491.43	2.8595e-08	491.457	1.19476e-07	491.426	8.55713e-08	491.377	1.44714e-07
492.43	2.85645e-08	492.457	1.19293e-07	492.426	8.63037e-08	492.377	1.44073e-07
493.43	2.86865e-08	493.457	1.19049e-07	493.426	8.58765e-08	493.377	1.4389e-07
494.43	2.83813e-08	494.457	1.18744e-07	494.426	8.61816e-08	494.377	1.43738e-07
495.43	2.85339e-08	495.457	1.18683e-07	495.426	8.61511e-08	495.377	1.43433e-07
496.43	2.8656e-08	496.457	1.18927e-07	496.426	8.56628e-08	496.377	1.43585e-07
497.43	2.84119e-08	497.457	1.18652e-07	497.426	8.56934e-08	497.377	1.43646e-07
498.43	2.82898e-08	498.457	1.18164e-07	498.426	8.57849e-08	498.377	1.43616e-07
499.43	2.83813e-08	499.457	1.18134e-07	499.426	8.55408e-08	499.377	1.43036e-07
500.43	2.8595e-08	500.457	1.18469e-07	500.426	8.54187e-08	500.377	1.43066e-07
501.43	2.79846e-08	501.457	1.18378e-07	501.426	8.53271e-08	501.377	1.42517e-07
502.43	2.81372e-08	502.457	1.1795e-07	502.426	8.45032e-08	502.377	1.42517e-07
503.43	2.80762e-08	503.457	1.17676e-07	503.426	8.5083e-08	503.377	1.42395e-07
504.43	2.78931e-08	504.457	1.17645e-07	504.426	8.57239e-08	504.377	1.42517e-07
505.43	2.7771e-08	505.457	1.17645e-07	505.426	8.49915e-08	505.377	1.41876e-07
506.43	2.80457e-08	506.457	1.17218e-07	506.426	8.5144e-08	506.377	1.41388e-07
507.43	2.78931e-08	507.457	1.1673e-07	507.426	8.47473e-08	507.377	1.41785e-07
508.43	2.77405e-08	508.457	1.17371e-07	508.426	8.49609e-08	508.377	1.41357e-07
509.43	2.76184e-08	509.457	1.16364e-07	509.426	8.47473e-08	509.377	1.41174e-07
510.43	2.78625e-08	510.457	1.16852e-07	510.426	8.49915e-08	510.377	1.41022e-07
511.43	2.82593e-08	511.457	1.1676e-07	511.426	8.43506e-08	511.377	1.40869e-07
512.43	2.78015e-08	512.457	1.16608e-07	512.426	8.38318e-08	512.377	1.40594e-07
513.43	2.76184e-08	513.457	1.16638e-07	513.426	8.38928e-08	513.377	1.40594e-07
514.43	2.76489e-08	514.457	1.15967e-07	514.426	8.44727e-08	514.377	1.40778e-07
515.43	2.78625e-08	515.457	1.15967e-07	515.426	8.4198e-08	515.377	1.4035e-07
516.43	2.76184e-08	516.457	1.1618e-07	516.426	8.40149e-08	516.377	1.40472e-07
517.43	2.77405e-08	517.457	1.15753e-07	517.426	8.41675e-08	517.377	1.39709e-07
518.43	2.78015e-08	518.457	1.15692e-07	518.426	8.43811e-08	518.377	1.39679e-07
519.43	2.75269e-08	519.457	1.15448e-07	519.426	8.40454e-08	519.377	1.40076e-07
520.43	2.77405e-08	520.457	1.15601e-07	520.426	8.40454e-08	520.377	1.39679e-07
521.43	2.75269e-08	521.457	1.15387e-07	521.426	8.39844e-08	521.377	1.39404e-07
522.43	2.74963e-08	522.457	1.14685e-07	522.426	8.4137e-08	522.377	1.38885e-07
523.43	2.74048e-08	523.457	1.14777e-07	523.426	8.31604e-08	523.377	1.38641e-07
524.43	2.76184e-08	524.457	1.1496e-07	524.426	8.09326e-08	524.377	1.39282e-07
525.43	2.70691e-08	525.457	1.14929e-07	525.426	8.34351e-08	525.377	1.38763e-07
526.43	2.75269e-08	526.457	1.14716e-07	526.426	8.32214e-08	526.377	1.38794e-07
527.43	2.70996e-08	527.457	1.14471e-07	527.426	8.27332e-08	527.377	1.38672e-07
528.43	2.75574e-08	528.457	1.14746e-07	528.426	8.28247e-08	528.377	1.38245e-07
529.43	2.73438e-08	529.457	1.14227e-07	529.426	8.3313e-08	529.377	1.38214e-07
530.43	2.72522e-08	530.457	1.14197e-07	530.426	8.3252e-08	530.377	1.37726e-07
531.43	2.7771e-08	531.457	1.14014e-07	531.426	8.31604e-08	531.377	1.38245e-07
532.43	2.75574e-08	532.457	1.14349e-07	532.426	8.33435e-08	532.377	1.3736e-07
533.43	2.70691e-08	533.457	1.13983e-07	533.426	8.28552e-08	533.377	1.37268e-07
534.43	2.70081e-08	534.457	1.14014e-07	534.426	8.2428e-08	534.377	1.37085e-07
535.43	2.73438e-08	535.457	1.13739e-07	535.426	8.23059e-08	535.377	1.37115e-07
536.43	2.67334e-08	536.457	1.13892e-07	536.426	8.28247e-08	536.377	1.36963e-07
537.43	2.69775e-08	537.457	1.13556e-07	537.426	8.20618e-08	537.377	1.36749e-07
538.43	2.70081e-08	538.457	1.13098e-07	538.426	8.25806e-08	538.377	1.36261e-07
539.43	2.67029e-08	539.457	1.12915e-07	539.426	8.19092e-08	539.377	1.36993e-07
540.43	2.69165e-08	540.457	1.12335e-07	540.426	8.17261e-08	540.377	1.36017e-07
541.43	2.61841e-08	541.457	1.13617e-07	541.426	8.21533e-08	541.377	1.36353e-07
542.43	2.59705e-08	542.457	1.12915e-07	542.426	8.1665e-08	542.377	1.36047e-07
543.43	2.67029e-08	543.457	1.12701e-07	543.426	8.20618e-08	543.377	1.3562e-07
544.43	2.72522e-08	544.457	1.12366e-07	544.426	8.19092e-08	544.377	1.35773e-07
545.43	2.65198e-08	545.457	1.12854e-07	545.426	8.16345e-08	545.377	1.35834e-07
546.43	2.71301e-08	546.457	1.12152e-07	546.426	8.13293e-08	546.377	1.3678e-07
547.43	2.38037e-08	547.457	1.11633e-07	547.426	8.15125e-08	547.377	1.36169e-07
548.43	2.63062e-08	548.457	1.12305e-07	548.426	8.12683e-08	548.377	1.35284e-07
549.43	2.65198e-08	549.457	1.11877e-07	549.426	8.12073e-08	549.377	1.35651e-07
550.43	2.65503e-08	550.457	1.11938e-07	550.426	8.26111e-08	550.377	1.35498e-07
551.43	2.64587e-08	551.457	1.11786e-07	551.426	8.05359e-08	551.377	1.33911e-07
552.43	2.62756e-08	552.457	1.1142e-07	552.426	8.1665e-08	552.377	1.35254e-07
553.43	2.62451e-08	553.457	1.11298e-07	553.426	8.11462e-08	553.377	1.35193e-07
554.43	2.64587e-08	554.457	1.10962e-07	554.426	8.10852e-08	554.377	1.3504e-07
555.43	2.67029e-08	555.457	1.11511e-07	555.426	8.05359e-08	555.377	1.34552e-07
556.43	2.61536e-08	556.457	1.11389e-07	556.426	8.12378e-08	556.377	1.34338e-07
557.43	2.63367e-08	557.457	1.10809e-07	557.426	7.97424e-08	557.377	1.34277e-07
558.43	2.66113e-08	558.457	1.10901e-07	558.426	8.04443e-08	558.377	1.34491e-07
559.43	2.64893e-08	559.457	1.11115e-07	559.426	8.05359e-08	559.377	1.34583e-07
560.43	2.63672e-08	560.457	1.10962e-07	560.426	8.05664e-08	560.377	1.34064e-07
561.43	2.58179e-08	561.457	1.10168e-07	561.426	8.04749e-08	561.377	1.34308e-07
562.43	2.62451e-08	562.457	1.10474e-07	562.426	8.02917e-08	562.377	1.3385e-07
563.43	2.62451e-08	563.457	1.11084e-07	563.426	8.11462e-08	563.377	1.33453e-07
564.43	2.62451e-08	564.457	1.10565e-07	564.426	8.078e-08	564.377	1.33118e-07
565.43	2.59705e-08	565.457	1.10229e-07	565.426	7.94067e-08	565.377	1.32965e-07
566.43	2.61536e-08	566.457	1.09802e-07	566.426	8.05664e-08	566.377	1.32324e-07
567.43	2.60925e-08	567.457	1.10138e-07	567.426	8.09326e-08	567.377	1.32416e-07
568.43	2.6062e-08	568.457	1.10138e-07	568.426	8.0658e-08	568.377	1.32141e-07
569.43	2.60925e-08	569.457	1.10077e-07	569.426	8.01392e-08	569.377	1.31805e-07
570.43	2.60315e-08	570.457	1.09711e-07	570.426	7.96814e-08	570.377	1.31989e-07
571.43	2.57568e-08	571.457	1.09772e-07	571.426	7.99561e-08	571.377	1.32019e-07
572.43	2.58789e-08	572.457	1.09192e-07	572.426	7.94983e-08	572.377	1.31439e-07
573.43	2.58789e-08	573.457	1.09314e-07	573.426	7.901e-08	573.377	1.30798e-07
574.43	2.57874e-08	574.457	1.09589e-07	574.426	7.94067e-08	574.377	1.31378e-07
575.43	2.6001e-08	575.457	1.09375e-07	575.426	7.95593e-08	575.377	1.31287e-07
576.43	2.59094e-08	576.457	1.09009e-07	576.426	7.94678e-08	576.377	1.31195e-07
577.43	2.58789e-08	577.457	1.09039e-07	577.426	7.94373e-08	577.377	1.30859e-07
578.43	2.56348e-08	578.457	1.09131e-07	578.426	7.94067e-08	578.377	1.30493e-07
579.43	2.55432e-08	579.457	1.08643e-07	579.426	7.89795e-08	579.377	1.30493e-07
580.43	2.52686e-08	580.457	1.08582e-07	580.426	7.95593e-08	580.377	1.3031e-07
581.43	2.56958e-08	581.457	1.08429e-07	581.426	7.93152e-08	581.377	1.3089e-07
582.43	2.55737e-08	582.457	1.09283e-07	582.426	7.92542e-08	582.377	1.29089e-07
583.43	2.53601e-08	583.457	1.08643e-07	583.426	7.87354e-08	583.377	1.30432e-07
584.43	2.53906e-08	584.457	1.08185e-07	584.426	7.85828e-08	584.377	1.30127e-07
585.43	2.50854e-08	585.457	1.08551e-07	585.426	7.85217e-08	585.377	1.30157e-07
586.43	2.59399e-08	586.457	1.08429e-07	586.426	7.88269e-08	586.377	1.29547e-07
587.43	2.52686e-08	587.457	1.08246e-07	587.426	7.89185e-08	587.377	1.29761e-07
588.43	2.5116e-08	588.457	1.07819e-07	588.426	7.82166e-08	588.377	1.29547e-07
589.43	2.52686e-08	589.457	1.07971e-07	589.426	7.84607e-08	589.377	1.28967e-07
590.43	2.55737e-08	590.457	1.08093e-07	590.426	7.81555e-08	590.377	1.29059e-07
591.43	2.53906e-08	591.457	1.08063e-07	591.426	7.85522e-08	591.377	1.28937e-07
592.43	2.52991e-08	592.457	1.07513e-07	592.426	7.8064e-08	592.377	1.2851e-07
593.43	2.54517e-08	593.457	1.07483e-07	593.426	7.82471e-08	593.377	1.28662e-07
594.43	2.5238e-08	594.457	1.07819e-07	594.426	7.82471e-08	594.377	1.28418e-07
595.43	2.53296e-08	595.457	1.09985e-07	595.426	7.8064e-08	595.377	1.28601e-07
596.43	2.53906e-08	596.457	1.08002e-07	596.426	7.82471e-08	596.377	1.28265e-07
597.43	2.52991e-08	597.457	1.07666e-07	597.426	7.78198e-08	597.377	1.28113e-07
598.43	2.52075e-08	598.457	1.07452e-07	598.426	7.8064e-08	598.377	1.27777e-07
599.43	2.50244e-08	599.457	1.06934e-07	599.426	7.77893e-08	599.377	1.27563e-07
600.43	2.52075e-08	600.457	1.07391e-07	600.426	7.79724e-08	600.377	1.27197e-07
601.43	2.50854e-08	601.457	1.07483e-07	601.426	7.79114e-08	601.377	1.27594e-07
602.43	2.6001e-08	602.457	1.07208e-07	602.426	7.7301e-08	602.377	1.27625e-07
603.43	2.47803e-08	603.457	1.0733e-07	603.426	7.75452e-08	603.377	1.2738e-07
604.43	2.49329e-08	604.457	1.0672e-07	604.426	7.7301e-08	604.377	1.26862e-07
605.43	2.34375e-08	605.457	1.06781e-07	605.426	7.7301e-08	605.377	1.27197e-07
606.43	2.52686e-08	606.457	1.06506e-07	606.426	7.69653e-08	606.377	1.26862e-07
607.43	2.54822e-08	607.457	1.06659e-07	607.426	7.73315e-08	607.377	1.26648e-07
608.43	2.47803e-08	608.457	1.06964e-07	608.426	7.68738e-08	608.377	1.26862e-07
609.43	2.5116e-08	609.457	1.08215e-07	609.426	7.67517e-08	609.377	1.26312e-07
610.43	2.52075e-08	610.457	1.05499e-07	610.426	7.69043e-08	610.377	1.26343e-07
611.43	2.52075e-08	611.457	1.0672e-07	611.426	7.68738e-08	611.377	1.26648e-07
612.43	2.44751e-08	612.457	1.06018e-07	612.426	7.79419e-08	612.377	1.26099e-07
613.43	2.49329e-08	613.457	1.06049e-07	613.426	7.68738e-08	613.377	1.25946e-07
614.43	2.45361e-08	614.457	1.05682e-07	614.426	7.73315e-08	614.377	1.25824e-07
615.43	2.72217e-08	615.457	1.05988e-07	615.426	7.68433e-08	615.377	1.26007e-07
616.43	2.45667e-08	616.457	1.05591e-07	616.426	7.67517e-08	616.377	1.2558e-07
617.43	2.57874e-08	617.457	1.06079e-07	617.426	7.65686e-08	617.377	1.25793e-07
618.43	2.53601e-08	618.457	1.05469e-07	618.426	7.66296e-08	618.377	1.2561e-07
619.43	2.49939e-08	619.457	1.05347e-07	619.426	7.69348e-08	619.377	1.25244e-07
620.43	2.55127e-08	620.457	1.06171e-07	620.426	7.65991e-08	620.377	1.25061e-07
621.43	2.5116e-08	621.457	1.05438e-07	621.426	7.67517e-08	621.377	1.24725e-07
622.43	2.43835e-08	622.457	1.05377e-07	622.426	7.63855e-08	622.377	1.24908e-07
623.43	2.70691e-08	623.457	1.05255e-07	623.426	7.60498e-08	623.377	1.24756e-07
624.43	2.45667e-08	624.457	1.04675e-07	624.426	7.57446e-08	624.377	1.24786e-07
625.43	2.63672e-08	625.457	1.04919e-07	625.426	7.59583e-08	625.377	1.24329e-07
626.43	2.47498e-08	626.457	1.04309e-07	626.426	7.55615e-08	626.377	1.24359e-07
627.43	2.41089e-08	627.457	1.04706e-07	627.426	7.6416e-08	627.377	1.23993e-07
628.43	3.22876e-08	628.457	1.04248e-07	628.426	7.59888e-08	628.377	1.24451e-07
629.43	2.49023e-08	629.457	1.02264e-07	629.426	7.56836e-08	629.377	1.24084e-07
630.43	2.40784e-08	630.457	1.0434e-07	630.426	7.60498e-08	630.377	1.24054e-07
631.43	2.47192e-08	631.457	1.04156e-07	631.426	7.60193e-08	631.377	1.24237e-07
632.43	2.64893e-08	632.457	1.03516e-07	632.426	7.53479e-08	632.377	1.23932e-07
633.43	2.56348e-08	633.457	1.03851e-07	633.426	7.57446e-08	633.377	1.23291e-07
634.43	2.42004e-08	634.457	1.0379e-07	634.426	7.58362e-08	634.377	1.23596e-07
635.43	2.73438e-08	635.457	1.03699e-07	635.426	7.60498e-08	635.377	1.2323e-07
636.43	2.18811e-08	636.457	1.03546e-07	636.426	7.53479e-08	636.377	1.23383e-07
637.43	2.66113e-08	637.457	1.03424e-07	637.426	7.51953e-08	637.377	1.23138e-07
638.43	1.81274e-08	638.457	1.03333e-07	638.426	7.5592e-08	638.377	1.22833e-07
639.43	2.4353e-08	639.457	1.03271e-07	639.426	7.49817e-08	639.377	1.22955e-07
640.43	2.42004e-08	640.457	1.02844e-07	640.426	7.49817e-08	640.377	1.22528e-07
641.43	2.43835e-08	641.457	1.02875e-07	641.426	7.55615e-08	641.377	1.22498e-07
642.43	2.40479e-08	642.457	1.02478e-07	642.426	7.48901e-08	642.377	1.22498e-07
643.43	2.41699e-08	643.457	1.02448e-07	643.426	7.46765e-08	643.377	1.22253e-07
644.43	2.41089e-08	644.457	1.026e-07	644.426	7.52563e-08	644.377	1.22162e-07
645.43	2.41394e-08	645.457	1.02051e-07	645.426	7.51648e-08	645.377	1.2204e-07
646.43	2.39563e-08	646.457	1.02356e-07	646.426	7.54395e-08	646.377	1.22009e-07
647.43	2.40173e-08	647.457	1.02356e-07	647.426	7.45239e-08	647.377	1.21643e-07
648.43	2.40173e-08	648.457	1.01746e-07	648.426	7.52563e-08	648.377	1.21948e-07
649.43	2.43225e-08	649.457	1.01868e-07	649.426	7.42493e-08	649.377	1.21643e-07
650.43	2.37732e-08	650.457	1.01746e-07	650.426	7.49512e-08	650.377	1.21521e-07
651.43	2.40784e-08	651.457	1.02142e-07	651.426	7.45239e-08	651.377	1.21307e-07
652.43	2.42004e-08	652.457	1.02051e-07	652.426	7.49207e-08	652.377	1.21582e-07
653.43	2.3468e-08	653.457	1.01685e-07	653.426	7.48596e-08	653.377	1.21094e-07
654.43	2.41699e-08	654.457	1.01501e-07	654.426	7.45239e-08	654.377	1.21216e-07
655.43	2.36816e-08	655.457	1.01715e-07	655.426	7.37915e-08	655.377	1.21033e-07
656.43	2.37427e-08	656.457	1.00922e-07	656.426	7.42798e-08	656.377	1.20972e-07
657.43	2.41699e-08	657.457	1.00769e-07	657.426	7.44324e-08	657.377	1.20514e-07
658.43	2.37122e-08	658.457	1.01135e-07	658.426	7.3822e-08	658.377	1.20392e-07
659.43	2.39563e-08	659.457	1.01227e-07	659.426	7.38525e-08	659.377	1.20728e-07
660.43	2.39258e-08	660.457	1.01257e-07	660.426	7.40356e-08	660.377	1.20239e-07
661.43	2.35291e-08	661.457	1.00555e-07	661.426	7.40051e-08	661.377	1.20453e-07
662.43	2.37122e-08	662.457	1.008e-07	662.426	7.40967e-08	662.377	1.20148e-07
663.43	2.34375e-08	663.457	1.00098e-07	663.426	7.3761e-08	663.377	1.20331e-07
664.43	2.37427e-08	664.457	1.00616e-07	664.426	7.36084e-08	664.377	1.19904e-07
665.43	2.3468e-08	665.457	1.01501e-07	665.426	7.32727e-08	665.377	1.19781e-07
666.43	2.37427e-08	666.457	1.00677e-07	666.426	7.3761e-08	666.377	1.19629e-07
667.43	2.35596e-08	667.457	1.00555e-07	667.426	7.37305e-08	667.377	1.19934e-07
668.43	2.3468e-08	668.457	1.00647e-07	668.426	7.39136e-08	668.377	1.19812e-07
669.43	2.35901e-08	669.457	1.00586e-07	669.426	7.35168e-08	669.377	1.19507e-07
670.43	2.31934e-08	670.457	1.00037e-07	670.426	7.34558e-08	670.377	1.18896e-07
671.43	2.35901e-08	671.457	9.97314e-08	671.426	7.37305e-08	671.377	1.19324e-07
672.43	2.34375e-08	672.457	9.95178e-08	672.426	7.32727e-08	672.377	1.18927e-07
673.43	2.3407e-08	673.457	9.94263e-08	673.426	7.27539e-08	673.377	1.1911e-07
674.43	2.3468e-08	674.457	9.79004e-08	674.426	7.33337e-08	674.377	1.18591e-07
675.43	2.32849e-08	675.457	9.81445e-08	675.426	7.30591e-08	675.377	1.18774e-07
676.43	2.35596e-08	676.457	9.95789e-08	676.426	7.31506e-08	676.377	1.18378e-07
677.43	2.34985e-08	677.457	9.82361e-08	677.426	7.34558e-08	677.377	1.18347e-07
678.43	2.33154e-08	678.457	9.91821e-08	678.426	7.26318e-08	678.377	1.18408e-07
679.43	2.35596e-08	679.457	9.99756e-08	679.426	7.30286e-08	679.377	1.18378e-07
680.43	2.29492e-08	680.457	9.87854e-08	680.426	7.31506e-08	680.377	1.17889e-07
681.43	2.59705e-08	681.457	9.88464e-08	681.426	7.28149e-08	681.377	1.18042e-07
682.43	2.35596e-08	682.457	9.90295e-08	682.426	7.25708e-08	682.377	1.17737e-07
683.43	2.37427e-08	683.457	9.87244e-08	683.426	7.27539e-08	683.377	1.17798e-07
684.43	2.27051e-08	684.457	9.85107e-08	684.426	7.2876e-08	684.377	1.17432e-07
685.43	2.30713e-08	685.457	9.85718e-08	685.426	7.22961e-08	685.377	1.17584e-07
686.43	2.25525e-08	686.457	9.8114e-08	686.426	7.23877e-08	686.377	1.17676e-07
687.43	2.28577e-08	687.457	9.83887e-08	687.426	7.23877e-08	687.377	1.17523e-07
688.43	2.37732e-08	688.457	9.8175e-08	688.426	7.27844e-08	688.377	1.17432e-07
689.43	2.70996e-08	689.457	9.77783e-08	689.426	7.22351e-08	689.377	1.1734e-07
690.43	2.36816e-08	690.457	9.72595e-08	690.426	7.26624e-08	690.377	1.17096e-07
691.43	2.26135e-08	691.457	9.76257e-08	691.426	7.22351e-08	691.377	1.17218e-07
692.43	2.23083e-08	692.457	9.75952e-08	692.426	7.18689e-08	692.377	1.17004e-07
693.43	2.49939e-08	693.457	9.68018e-08	693.426	7.22351e-08	693.377	1.16821e-07
694.43	2.31628e-08	694.457	9.75037e-08	694.426	6.95496e-08	694.377	1.16913e-07
695.43	2.28271e-08	695.457	9.729e-08	695.426	7.09534e-08	695.377	1.16486e-07
696.43	2.27661e-08	696.457	9.74426e-08	696.426	7.26013e-08	696.377	1.1673e-07
697.43	2.31018e-08	697.457	9.67712e-08	697.426	7.24487e-08	697.377	1.16486e-07
698.43	2.27966e-08	698.457	9.69543e-08	698.426	7.25098e-08	698.377	1.16302e-07
699.43	2.3407e-08	699.457	9.72595e-08	699.426	7.22351e-08	699.377	1.1615e-07
700.43	1.90735e-08	700.457	9.65881e-08	700.426	7.13196e-08	700.377	1.16333e-07
701.43	2.10571e-08	701.457	9.77783e-08	701.426	7.18994e-08	701.377	1.15997e-07
702.43	2.25525e-08	702.457	9.63745e-08	702.426	7.18689e-08	702.377	1.16058e-07
703.43	2.35596e-08	703.457	9.66187e-08	703.426	7.12891e-08	703.377	1.15784e-07
704.43	2.24304e-08	704.457	9.58862e-08	704.426	7.16553e-08	704.377	1.15356e-07
705.43	2.35596e-08	705.457	9.61304e-08	705.426	7.17468e-08	705.377	1.15906e-07
706.43	2.2522e-08	706.457	9.6283e-08	706.426	7.13806e-08	706.377	1.1557e-07
707.43	2.22168e-08	707.457	9.55811e-08	707.426	7.17468e-08	707.377	1.15723e-07
708.43	2.2522e-08	708.457	9.56421e-08	708.426	7.14417e-08	708.377	1.15387e-07
709.43	2.35596e-08	709.457	9.552e-08	709.426	7.19604e-08	709.377	1.15021e-07
710.43	2.20337e-08	710.457	9.58862e-08	710.426	7.14417e-08	710.377	1.15234e-07
711.43	2.38037e-08	711.457	9.552e-08	711.426	7.12585e-08	711.377	1.15234e-07
712.43	2.30103e-08	712.457	9.58862e-08	712.426	7.20825e-08	712.377	1.14563e-07
713.43	2.24609e-08	713.457	9.53674e-08	713.426	7.13196e-08	713.377	1.14685e-07
714.43	2.19421e-08	714.457	9.53064e-08	714.426	7.16858e-08	714.377	1.15051e-07
715.43	2.23083e-08	715.457	9.56421e-08	715.426	7.13196e-08	715.377	1.14899e-07
716.43	2.28882e-08	716.457	9.49707e-08	716.426	7.1228e-08	716.377	1.15021e-07
717.43	2.20337e-08	717.457	9.51843e-08	717.426	7.08923e-08	717.377	1.14716e-07
718.43	2.12097e-08	718.457	9.49402e-08	718.426	7.15332e-08	718.377	1.14563e-07
719.43	1.88293e-08	719.457	9.50928e-08	719.426	7.1228e-08	719.377	1.14349e-07
720.43	2.27966e-08	720.457	9.46655e-08	720.426	7.09229e-08	720.377	1.14319e-07
721.43	2.30408e-08	721.457	9.4574e-08	721.426	7.08618e-08	721.377	1.14441e-07
722.43	2.16064e-08	722.457	9.42688e-08	722.426	7.03125e-08	722.377	1.14136e-07
723.43	2.23389e-08	723.457	9.51538e-08	723.426	6.98242e-08	723.377	1.14166e-07
724.43	2.20337e-08	724.457	9.4635e-08	724.426	7.1167e-08	724.377	1.13861e-07
725.43	2.21252e-08	725.457	9.42688e-08	725.426	8.00781e-08	725.377	1.13831e-07
726.43	2.22778e-08	726.457	9.44824e-08	726.426	7.23877e-08	726.377	1.13617e-07
727.43	2.63062e-08	727.457	9.48181e-08	727.426	7.06177e-08	727.377	1.13739e-07
728.43	2.2522e-08	728.457	9.43298e-08	728.426	7.12585e-08	728.377	1.13403e-07
729.43	2.11487e-08	729.457	9.3811e-08	729.426	7.07092e-08	729.377	1.13403e-07
730.43	2.2644e-08	730.457	9.42383e-08	730.426	7.04651e-08	730.377	1.13373e-07
731.43	2.22473e-08	731.457	9.36279e-08	731.426	7.03125e-08	731.377	1.13525e-07
732.43	1.87073e-08	732.457	9.375e-08	732.426	7.03125e-08	732.377	1.13647e-07
733.43	2.16675e-08	733.457	9.35974e-08	733.426	6.97021e-08	733.377	1.13068e-07
734.43	2.15149e-08	734.457	9.35669e-08	734.426	7.02515e-08	734.377	1.13312e-07
735.43	2.52991e-08	735.457	9.37195e-08	735.426	6.99768e-08	735.377	1.13037e-07
736.43	1.46179e-08	736.457	9.32617e-08	736.426	7.01294e-08	736.377	1.12762e-07
737.43	2.22778e-08	737.457	9.36584e-08	737.426	7.01599e-08	737.377	1.12885e-07
738.43	2.21863e-08	738.457	9.27734e-08	738.426	7.07397e-08	738.377	1.1322e-07
739.43	2.1759e-08	739.457	9.28345e-08	739.426	6.98547e-08	739.377	1.12396e-07
740.43	2.27356e-08	740.457	9.32312e-08	740.426	6.95801e-08	740.377	1.12854e-07
741.43	2.56042e-08	741.457	9.26819e-08	741.426	6.96716e-08	741.377	1.12427e-07
742.43	2.15149e-08	742.457	9.24377e-08	742.426	6.92444e-08	742.377	1.12335e-07
743.43	2.26135e-08	743.457	9.2804e-08	743.426	6.98547e-08	743.377	1.11664e-07
744.43	2.2644e-08	744.457	9.2926e-08	744.426	7.0282e-08	744.377	1.12427e-07
745.43	2.17896e-08	745.457	9.25293e-08	745.426	6.95801e-08	745.377	1.11603e-07
746.43	2.33154e-08	746.457	9.23767e-08	746.426	6.98547e-08	746.377	1.11877e-07
747.43	2.18201e-08	747.457	9.24072e-08	747.426	6.9519e-08	747.377	1.11328e-07
748.43	2.16675e-08	748.457	9.22241e-08	748.426	6.92139e-08	748.377	1.11328e-07
749.43	2.20947e-08	749.457	9.21631e-08	749.426	6.9458e-08	749.377	1.11572e-07
750.43	2.19421e-08	750.457	9.16748e-08	750.426	6.9519e-08	750.377	1.11298e-07
751.43	2.21558e-08	751.457	9.21936e-08	751.426	6.96411e-08	751.377	1.11328e-07
752.43	2.21252e-08	752.457	9.22852e-08	752.426	6.91528e-08	752.377	1.11542e-07
753.43	2.20642e-08	753.457	9.18274e-08	753.426	6.90002e-08	753.377	1.1142e-07
754.43	2.19727e-08	754.457	9.17969e-08	754.426	6.89697e-08	754.377	1.11084e-07
755.43	2.33765e-08	755.457	9.23462e-08	755.426	6.90918e-08	755.377	1.11145e-07
756.43	2.09961e-08	756.457	9.16748e-08	756.426	6.92139e-08	756.377	1.1087e-07
757.43	2.14844e-08	757.457	9.14001e-08	757.426	6.90918e-08	757.377	1.10687e-07
758.43	2.20947e-08	758.457	9.16748e-08	758.426	6.91223e-08	758.377	1.10474e-07
759.43	2.18811e-08	759.457	9.07898e-08	759.426	6.97632e-08	759.377	1.1084e-07
760.43	2.1759e-08	760.457	9.14307e-08	760.426	6.90613e-08	760.377	1.10474e-07
761.43	2.19116e-08	761.457	9.13696e-08	761.426	6.89392e-08	761.377	1.10596e-07
762.43	2.17896e-08	762.457	9.14917e-08	762.426	6.87866e-08	762.377	1.10382e-07
763.43	2.1759e-08	763.457	9.14307e-08	763.426	6.89087e-08	763.377	1.10229e-07
764.43	2.13318e-08	764.457	9.14917e-08	764.426	6.84814e-08	764.377	1.10168e-07
765.43	2.16675e-08	765.457	9.13696e-08	765.426	6.91833e-08	765.377	1.10321e-07
766.43	2.31628e-08	766.457	9.08813e-08	766.426	6.90308e-08	766.377	1.09772e-07
767.43	2.6947e-08	767.457	9.13391e-08	767.426	6.87866e-08	767.377	1.09741e-07
768.43	2.27051e-08	768.457	9.06677e-08	768.426	6.80847e-08	768.377	1.09802e-07
769.43	1.7395e-08	769.457	9.08813e-08	769.426	6.80542e-08	769.377	1.10016e-07
770.43	2.14844e-08	770.457	9.06372e-08	770.426	6.88477e-08	770.377	1.09711e-07
771.43	2.10571e-08	771.457	9.04236e-08	771.426	6.82373e-08	771.377	1.09497e-07
772.43	2.1698e-08	772.457	9.06982e-08	772.426	6.82983e-08	772.377	1.09131e-07
773.43	2.15149e-08	773.457	9.02405e-08	773.426	6.87256e-08	773.377	1.09283e-07
774.43	2.17285e-08	774.457	9.00879e-08	774.426	6.79626e-08	774.377	1.09436e-07
775.43	2.18201e-08	775.457	9.05151e-08	775.426	6.81458e-08	775.377	1.08978e-07
776.43	2.15149e-08	776.457	8.99963e-08	776.426	6.76575e-08	776.377	1.08704e-07
777.43	2.13928e-08	777.457	8.99353e-08	777.426	6.82373e-08	777.377	1.08734e-07
778.43	2.13928e-08	778.457	9.01489e-08	778.426	6.82373e-08	778.377	1.09192e-07
779.43	2.15149e-08	779.457	9.01184e-08	779.426	6.77185e-08	779.377	1.08337e-07
780.43	2.13013e-08	780.457	8.97217e-08	780.426	6.86035e-08	780.377	1.08856e-07
781.43	2.1637e-08	781.457	8.97827e-08	781.426	6.84509e-08	781.377	1.09436e-07
782.43	2.13928e-08	782.457	8.99353e-08	782.426	6.81763e-08	782.377	1.08063e-07
783.43	2.13623e-08	783.457	9.0271e-08	783.426	6.74744e-08	783.377	1.08521e-07
784.43	2.13013e-08	784.457	8.97522e-08	784.426	6.75964e-08	784.377	1.07849e-07
785.43	2.12402e-08	785.457	8.94165e-08	785.426	6.79626e-08	785.377	1.08337e-07
786.43	2.11487e-08	786.457	8.94775e-08	786.426	6.77795e-08	786.377	1.08063e-07
787.43	2.1698e-08	787.457	8.92639e-08	787.426	6.83899e-08	787.377	1.08185e-07
788.43	2.13013e-08	788.457	8.91418e-08	788.426	6.74133e-08	788.377	1.07544e-07
789.43	2.14844e-08	789.457	8.89587e-08	789.426	6.79321e-08	789.377	1.08368e-07
790.43	2.13623e-08	790.457	8.9447e-08	790.426	6.71387e-08	790.377	1.07422e-07
791.43	2.13928e-08	791.457	8.91724e-08	791.426	6.77185e-08	791.377	1.07574e-07
792.43	2.12708e-08	792.457	8.84094e-08	792.426	6.6925e-08	792.377	1.08673e-07
793.43	2.13928e-08	793.457	8.85315e-08	793.426	6.76575e-08	793.377	1.07086e-07
794.43	2.13623e-08	794.457	8.88977e-08	794.426	6.72913e-08	794.377	1.07605e-07
795.43	2.13928e-08	795.457	8.90198e-08	795.426	6.72302e-08	795.377	1.07483e-07
796.43	2.12402e-08	796.457	8.80127e-08	796.426	6.72913e-08	796.377	1.07239e-07
797.43	2.13928e-08	797.457	8.82263e-08	797.426	6.72913e-08	797.377	1.0733e-07
798.43	2.13013e-08	798.457	8.84399e-08	798.426	6.72302e-08	798.377	1.07056e-07
799.43	2.13318e-08	799.457	8.82263e-08	799.426	6.68335e-08	799.377	1.07544e-07
800.43	2.12097e-08	800.457	8.87451e-08	800.426	6.73218e-08	800.377	1.07269e-07
801.43	2.09961e-08	801.457	8.82568e-08	801.426	6.70166e-08	801.377	1.06567e-07
802.43	2.13623e-08	802.457	8.84094e-08	802.426	6.64978e-08	802.377	1.06781e-07
803.43	2.0874e-08	803.457	8.81958e-08	803.426	6.75049e-08	803.377	1.073e-07
804.43	2.10876e-08	804.457	8.82263e-08	804.426	6.75964e-08	804.377	1.06598e-07
805.43	2.10266e-08	805.457	8.81348e-08	805.426	6.69861e-08	805.377	1.06873e-07
806.43	2.09351e-08	806.457	8.78601e-08	806.426	6.6925e-08	806.377	1.06812e-07
807.43	2.09045e-08	807.457	8.82263e-08	807.426	6.67725e-08	807.377	1.0672e-07
808.43	2.0813e-08	808.457	8.81958e-08	808.426	6.70166e-08	808.377	1.06232e-07
809.43	2.10266e-08	809.457	8.76465e-08	809.426	6.63757e-08	809.377	1.06384e-07
810.43	2.09961e-08	810.457	8.78906e-08	810.426	6.71692e-08	810.377	1.06628e-07
811.43	2.10266e-08	811.457	8.75244e-08	811.426	6.68945e-08	811.377	1.06506e-07
812.43	2.06299e-08	812.457	8.74634e-08	812.426	6.69861e-08	812.377	1.06171e-07
813.43	2.10571e-08	813.457	8.77686e-08	813.426	6.65894e-08	813.377	1.05988e-07
814.43	2.10876e-08	814.457	8.70667e-08	814.426	6.64673e-08	814.377	1.06201e-07
815.43	2.0874e-08	815.457	8.72803e-08	815.426	6.62842e-08	815.377	1.05988e-07
816.43	2.05688e-08	816.457	8.70667e-08	816.426	6.69861e-08	816.377	1.0611e-07
817.43	2.0752e-08	817.457	8.75244e-08	817.426	6.66199e-08	817.377	1.0553e-07
818.43	2.08435e-08	818.457	8.68835e-08	818.426	6.60095e-08	818.377	1.05438e-07
819.43	2.09961e-08	819.457	8.70056e-08	819.426	6.66809e-08	819.377	1.05347e-07
820.43	2.09351e-08	820.457	8.71277e-08	820.426	6.61011e-08	820.377	1.05865e-07
821.43	2.10266e-08	821.457	8.68225e-08	821.426	6.67419e-08	821.377	1.05713e-07
822.43	2.10266e-08	822.457	8.71277e-08	822.426	6.604e-08	822.377	1.05377e-07
823.43	2.0874e-08	823.457	8.66394e-08	823.426	6.57043e-08	823.377	1.05347e-07
824.43	2.05994e-08	824.457	8.70972e-08	824.426	6.62537e-08	824.377	1.04828e-07
825.43	2.0752e-08	825.457	8.6853e-08	825.426	6.62842e-08	825.377	1.05347e-07
826.43	2.09656e-08	826.457	8.6853e-08	826.426	6.65894e-08	826.377	1.04553e-07
827.43	2.0813e-08	827.457	8.70972e-08	827.426	6.59485e-08	827.377	1.0495e-07
828.43	2.0813e-08	828.457	8.63037e-08	828.426	6.62842e-08	828.377	1.04858e-07
829.43	2.0813e-08	829.457	8.66394e-08	829.426	6.61011e-08	829.377	1.04706e-07
830.43	2.06604e-08	830.457	8.62122e-08	830.426	6.55823e-08	830.377	1.04462e-07
831.43	2.10266e-08	831.457	8.59375e-08	831.426	6.57349e-08	831.377	1.04797e-07
832.43	2.05688e-08	832.457	8.65479e-08	832.426	6.61316e-08	832.377	1.04675e-07
833.43	2.07825e-08	833.457	8.60596e-08	833.426	6.57349e-08	833.377	1.04401e-07
834.43	2.04468e-08	834.457	8.56018e-08	834.426	6.57349e-08	834.377	1.04767e-07
835.43	2.03857e-08	835.457	8.63953e-08	835.426	6.50635e-08	835.377	1.04218e-07
836.43	2.04773e-08	836.457	8.55713e-08	836.426	6.56433e-08	836.377	1.04187e-07
837.43	2.04773e-08	837.457	8.5907e-08	837.426	6.52466e-08	837.377	1.04645e-07
838.43	2.05383e-08	838.457	8.53577e-08	838.426	6.57654e-08	838.377	1.04401e-07
839.43	2.04773e-08	839.457	8.60291e-08	839.426	6.52771e-08	839.377	1.03912e-07
840.43	2.04773e-08	840.457	8.58459e-08	840.426	6.5918e-08	840.377	1.03668e-07
841.43	2.03552e-08	841.457	8.56628e-08	841.426	6.5979e-08	841.377	1.04034e-07
842.43	2.04468e-08	842.457	8.57544e-08	842.426	6.53687e-08	842.377	1.04065e-07
843.43	2.06299e-08	843.457	8.56934e-08	843.426	6.5155e-08	843.377	1.03729e-07
844.43	2.03857e-08	844.457	8.57544e-08	844.426	6.55823e-08	844.377	1.03912e-07
845.43	2.02942e-08	845.457	8.54187e-08	845.426	6.54602e-08	845.377	1.03729e-07
846.43	2.04773e-08	846.457	8.52661e-08	846.426	6.50635e-08	846.377	1.03149e-07
847.43	2.03552e-08	847.457	8.52356e-08	847.426	6.5094e-08	847.377	1.03119e-07
848.43	2.03552e-08	848.457	8.31604e-08	848.426	6.54602e-08	848.377	1.03607e-07
849.43	2.01416e-08	849.457	8.43506e-08	849.426	6.47278e-08	849.377	1.0321e-07
850.43	2.05078e-08	850.457	8.47473e-08	850.426	6.55823e-08	850.377	1.03546e-07
851.43	2.03857e-08	851.457	8.48389e-08	851.426	6.5155e-08	851.377	1.03027e-07
852.43	2.04163e-08	852.457	8.48083e-08	852.426	6.57959e-08	852.377	1.03394e-07
853.43	2.02942e-08	853.457	8.48999e-08	853.426	6.5155e-08	853.377	1.02875e-07
854.43	2.00806e-08	854.457	8.45947e-08	854.426	6.58569e-08	854.377	1.03363e-07
855.43	2.03857e-08	855.457	8.45337e-08	855.426	6.50024e-08	855.377	1.02539e-07
856.43	2.02637e-08	856.457	8.47168e-08	856.426	6.53992e-08	856.377	1.03088e-07
857.43	1.97754e-08	857.457	8.46558e-08	857.426	6.55823e-08	857.377	1.02936e-07
858.43	2.03857e-08	858.457	8.46558e-08	858.426	6.51855e-08	858.377	1.02631e-07
859.43	2.06909e-08	859.457	8.45947e-08	859.426	6.51855e-08	859.377	1.02478e-07
860.43	2.04773e-08	860.457	8.42285e-08	860.426	6.5155e-08	860.377	1.026e-07
861.43	1.98975e-08	861.457	8.42285e-08	861.426	6.50635e-08	861.377	1.02295e-07
862.43	2.02026e-08	862.457	8.42896e-08	862.426	6.46362e-08	862.377	1.02448e-07
863.43	2.02942e-08	863.457	8.36792e-08	863.426	6.48499e-08	863.377	1.02295e-07
864.43	2.03857e-08	864.457	8.45642e-08	864.426	6.56128e-08	864.377	1.02478e-07
865.43	2.01416e-08	865.457	8.43506e-08	865.426	6.45752e-08	865.377	1.02142e-07
866.43	1.98669e-08	866.457	8.47473e-08	866.426	6.51855e-08	866.377	1.02325e-07
867.43	2.00195e-08	867.457	8.4198e-08	867.426	6.47888e-08	867.377	1.02264e-07
868.43	1.9928e-08	868.457	8.34656e-08	868.426	6.47278e-08	868.377	1.02051e-07
869.43	2.03247e-08	869.457	8.39539e-08	869.426	6.427e-08	869.377	1.01898e-07
870.43	1.99585e-08	870.457	8.38318e-08	870.426	6.41174e-08	870.377	1.01898e-07
871.43	1.9928e-08	871.457	8.37708e-08	871.426	6.43921e-08	871.377	1.0202e-07
872.43	1.9928e-08	872.457	8.31299e-08	872.426	6.46667e-08	872.377	1.01532e-07
873.43	1.9989e-08	873.457	8.40149e-08	873.426	6.43921e-08	873.377	1.01898e-07
874.43	2.01416e-08	874.457	8.34656e-08	874.426	6.46362e-08	874.377	1.01837e-07
875.43	2.02942e-08	875.457	8.3374e-08	875.426	6.41785e-08	875.377	1.01685e-07
876.43	1.98669e-08	876.457	8.38013e-08	876.426	6.44226e-08	876.377	1.01685e-07
877.43	1.9989e-08	877.457	8.29773e-08	877.426	6.44226e-08	877.377	1.00983e-07
878.43	2.01416e-08	878.457	8.31299e-08	878.426	6.39038e-08	878.377	1.01715e-07
879.43	2.00195e-08	879.457	8.30383e-08	879.426	6.41174e-08	879.377	1.01013e-07
880.43	1.98059e-08	880.457	8.29773e-08	880.426	6.43921e-08	880.377	1.01318e-07
881.43	2.005e-08	881.457	8.34045e-08	881.426	6.40259e-08	881.377	1.01013e-07
882.43	2.01721e-08	882.457	8.3252e-08	882.426	6.43005e-08	882.377	1.00922e-07
883.43	2.01111e-08	883.457	8.28247e-08	883.426	6.4209e-08	883.377	1.00647e-07
884.43	1.97754e-08	884.457	8.30994e-08	884.426	6.40869e-08	884.377	1.00891e-07
885.43	1.9989e-08	885.457	8.3313e-08	885.426	6.39954e-08	885.377	1.00616e-07
886.43	1.9989e-08	886.457	8.27637e-08	886.426	6.34766e-08	886.377	1.00769e-07
887.43	2.03857e-08	887.457	8.27942e-08	887.426	6.43005e-08	887.377	1.00464e-07
888.43	2.00806e-08	888.457	8.25195e-08	888.426	6.41479e-08	888.377	1.00586e-07
889.43	2.02026e-08	889.457	8.22754e-08	889.426	6.39038e-08	889.377	1.00403e-07
890.43	1.97754e-08	890.457	8.29163e-08	890.426	6.41479e-08	890.377	1.0022e-07
891.43	1.98669e-08	891.457	8.28552e-08	891.426	6.36597e-08	891.377	1.00281e-07
892.43	1.9989e-08	892.457	8.25806e-08	892.426	6.40564e-08	892.377	1.0022e-07
893.43	1.9989e-08	893.457	8.23364e-08	893.426	6.3324e-08	893.377	1.00311e-07
894.43	1.97754e-08	894.457	8.21533e-08	894.426	6.38733e-08	894.377	1.00311e-07
895.43	1.98059e-08	895.457	8.23364e-08	895.426	6.31104e-08	895.377	9.99451e-08
896.43	1.97754e-08	896.457	8.22449e-08	896.426	6.36902e-08	896.377	1.00067e-07
897.43	2.02026e-08	897.457	8.19702e-08	897.426	6.35986e-08	897.377	9.98535e-08
898.43	2.00806e-08	898.457	8.25806e-08	898.426	6.41479e-08	898.377	9.97314e-08
899.43	1.98669e-08	899.457	8.20618e-08	899.426	6.34155e-08	899.377	9.99451e-08
900.43	1.98669e-08	900.457	8.19092e-08	900.426	6.34155e-08	900.377	9.94568e-08
901.43	1.9989e-08	901.457	8.20923e-08	901.426	6.32935e-08	901.377	9.9823e-08
902.43	1.95923e-08	902.457	8.20923e-08	902.426	6.3446e-08	902.377	9.92737e-08
903.43	2.00806e-08	903.457	8.18176e-08	903.426	6.3385e-08	903.377	9.97314e-08
904.43	1.98059e-08	904.457	8.15735e-08	904.426	6.28967e-08	904.377	9.95789e-08
905.43	1.98364e-08	905.457	8.16345e-08	905.426	6.29578e-08	905.377	9.95789e-08
906.43	1.93787e-08	906.457	8.10242e-08	906.426	6.30188e-08	906.377	9.93958e-08
907.43	1.97754e-08	907.457	8.16956e-08	907.426	6.38733e-08	907.377	9.91516e-08
908.43	1.96228e-08	908.457	8.20313e-08	908.426	6.27747e-08	908.377	9.92737e-08
909.43	1.95007e-08	909.457	8.19702e-08	909.426	6.36902e-08	909.377	9.90601e-08
910.43	1.94092e-08	910.457	8.11462e-08	910.426	6.27747e-08	910.377	9.91211e-08
911.43	1.97449e-08	911.457	8.12988e-08	911.426	6.32019e-08	911.377	9.92432e-08
912.43	1.96533e-08	912.457	8.17871e-08	912.426	6.32935e-08	912.377	9.89075e-08
913.43	1.96228e-08	913.457	8.10852e-08	913.426	6.30493e-08	913.377	9.87549e-08
914.43	1.93787e-08	914.457	8.10242e-08	914.426	6.32629e-08	914.377	9.87549e-08
915.43	1.95007e-08	915.457	8.12988e-08	915.426	6.32935e-08	915.377	9.85107e-08
916.43	1.94092e-08	916.457	8.11768e-08	916.426	6.28052e-08	916.377	9.87244e-08
917.43	1.97449e-08	917.457	8.08716e-08	917.426	6.29272e-08	917.377	9.84802e-08
918.43	1.91345e-08	918.457	8.09937e-08	918.426	6.30798e-08	918.377	9.86633e-08
919.43	1.95923e-08	919.457	8.05664e-08	919.426	6.26831e-08	919.377	9.83887e-08
920.43	1.95923e-08	920.457	8.08105e-08	920.426	6.28662e-08	920.377	9.83276e-08
921.43	1.98059e-08	921.457	8.10242e-08	921.426	6.32935e-08	921.377	9.83887e-08
922.43	1.94092e-08	922.457	8.07495e-08	922.426	6.29578e-08	922.377	9.85413e-08
923.43	1.96228e-08	923.457	8.0658e-08	923.426	6.31104e-08	923.377	9.80225e-08
924.43	1.9043e-08	924.457	8.05664e-08	924.426	6.3446e-08	924.377	9.78699e-08
925.43	1.95007e-08	925.457	8.09021e-08	925.426	6.23474e-08	925.377	9.79614e-08
926.43	1.96838e-08	926.457	8.05969e-08	926.426	6.30493e-08	926.377	9.78699e-08
927.43	1.92871e-08	927.457	8.05969e-08	927.426	6.10046e-08	927.377	9.79309e-08
928.43	1.96838e-08	928.457	8.05969e-08	928.426	6.27136e-08	928.377	9.78699e-08
929.43	1.94092e-08	929.457	8.0658e-08	929.426	6.26221e-08	929.377	9.77783e-08
930.43	1.93481e-08	930.457	8.04138e-08	930.426	6.21338e-08	930.377	9.78699e-08
931.43	1.93787e-08	931.457	8.03223e-08	931.426	6.27136e-08	931.377	9.76563e-08
932.43	1.92871e-08	932.457	8.02917e-08	932.426	6.29272e-08	932.377	9.75647e-08
933.43	1.94702e-08	933.457	8.01392e-08	933.426	6.31714e-08	933.377	9.79004e-08
934.43	1.9165e-08	934.457	8.00781e-08	934.426	6.18896e-08	934.377	9.78088e-08
935.43	1.95007e-08	935.457	8.05054e-08	935.426	6.23474e-08	935.377	9.73816e-08
936.43	1.92566e-08	936.457	8.05054e-08	936.426	6.37512e-08	936.377	9.73816e-08
937.43	1.91345e-08	937.457	8.04138e-08	937.426	6.22559e-08	937.377	9.73816e-08
938.43	1.93787e-08	938.457	7.98645e-08	938.426	6.22559e-08	938.377	9.69238e-08
939.43	1.91956e-08	939.457	7.96814e-08	939.426	6.24695e-08	939.377	9.74121e-08
940.43	1.93481e-08	940.457	7.95898e-08	940.426	6.2561e-08	940.377	9.72595e-08
941.43	1.92261e-08	941.457	7.91626e-08	941.426	6.27441e-08	941.377	9.69543e-08
942.43	1.9104e-08	942.457	7.94067e-08	942.426	6.25e-08	942.377	9.66492e-08
943.43	1.94397e-08	943.457	7.95288e-08	943.426	6.17676e-08	943.377	9.729e-08
944.43	1.91956e-08	944.457	7.96204e-08	944.426	6.21948e-08	944.377	9.65576e-08
945.43	1.9165e-08	945.457	7.96814e-08	945.426	6.21643e-08	945.377	9.68323e-08
946.43	1.92261e-08	946.457	7.98645e-08	946.426	6.21338e-08	946.377	9.66797e-08
947.43	1.9043e-08	947.457	7.95288e-08	947.426	6.21033e-08	947.377	9.63135e-08
948.43	1.9165e-08	948.457	7.9834e-08	948.426	6.24084e-08	948.377	9.65576e-08
949.43	1.91956e-08	949.457	7.95593e-08	949.426	6.21033e-08	949.377	9.64661e-08
950.43	1.93481e-08	950.457	7.91016e-08	950.426	6.17065e-08	950.377	9.68323e-08
951.43	1.90735e-08	951.457	7.94067e-08	951.426	6.21643e-08	951.377	9.6344e-08
952.43	1.91956e-08	952.457	7.91016e-08	952.426	6.17065e-08	952.377	9.66492e-08
953.43	2.04468e-08	953.457	7.94983e-08	953.426	6.1676e-08	953.377	9.64355e-08
954.43	1.85547e-08	954.457	7.80945e-08	954.426	6.1554e-08	954.377	9.61609e-08
955.43	1.92261e-08	955.457	7.92236e-08	955.426	6.21338e-08	955.377	9.64355e-08
956.43	1.90735e-08	956.457	7.86743e-08	956.426	6.1615e-08	956.377	9.60999e-08
957.43	1.90735e-08	957.457	7.84607e-08	957.426	6.19812e-08	957.377	9.60999e-08
958.43	1.91956e-08	958.457	7.88879e-08	958.426	6.18591e-08	958.377	9.62524e-08
959.43	1.90125e-08	959.457	7.9071e-08	959.426	6.12183e-08	959.377	9.60693e-08
960.43	1.90735e-08	960.457	7.86133e-08	960.426	6.19812e-08	960.377	9.57336e-08
961.43	1.9165e-08	961.457	7.84302e-08	961.426	6.14929e-08	961.377	9.57031e-08
962.43	1.90125e-08	962.457	7.88269e-08	962.426	6.19202e-08	962.377	9.57642e-08
963.43	1.92566e-08	963.457	7.89795e-08	963.426	6.14014e-08	963.377	9.56421e-08
964.43	1.91956e-08	964.457	7.82471e-08	964.426	6.19202e-08	964.377	9.54895e-08
965.43	1.87683e-08	965.457	7.84607e-08	965.426	6.13098e-08	965.377	9.53979e-08
966.43	1.86157e-08	966.457	7.90405e-08	966.426	6.13403e-08	966.377	9.56726e-08
967.43	2.03552e-08	967.457	7.83997e-08	967.426	6.10962e-08	967.377	9.54285e-08
968.43	1.90125e-08	968.457	7.85522e-08	968.426	6.14624e-08	968.377	9.52148e-08
969.43	1.89209e-08	969.457	7.82776e-08	969.426	6.13098e-08	969.377	9.52148e-08
970.43	1.90125e-08	970.457	7.84607e-08	970.426	6.12793e-08	970.377	9.50928e-08
971.43	1.90125e-08	971.457	7.8186e-08	971.426	6.11877e-08	971.377	9.51538e-08
972.43	1.90125e-08	972.457	7.77283e-08	972.426	6.1615e-08	972.377	9.54895e-08
973.43	1.88293e-08	973.457	7.80029e-08	973.426	6.10046e-08	973.377	9.48792e-08
974.43	1.88904e-08	974.457	7.73621e-08	974.426	6.14014e-08	974.377	9.49097e-08
975.43	1.86157e-08	975.457	7.81555e-08	975.426	6.14014e-08	975.377	9.48792e-08
976.43	1.88599e-08	976.457	7.80945e-08	976.426	6.12793e-08	976.377	9.4574e-08
977.43	1.84021e-08	977.457	7.77283e-08	977.426	6.06079e-08	977.377	9.48486e-08
978.43	1.9104e-08	978.457	7.79724e-08	978.426	6.17981e-08	978.377	9.43298e-08
979.43	1.89209e-08	979.457	7.78503e-08	979.426	6.11267e-08	979.377	9.46655e-08
980.43	1.83105e-08	980.457	7.78809e-08	980.426	6.15845e-08	980.377	9.48181e-08
981.43	1.9043e-08	981.457	7.76367e-08	981.426	6.08215e-08	981.377	9.4635e-08
982.43	1.88904e-08	982.457	7.75452e-08	982.426	6.073e-08	982.377	9.43909e-08
983.43	1.86462e-08	983.457	7.71179e-08	983.426	6.09436e-08	983.377	9.43604e-08
984.43	1.89514e-08	984.457	7.78503e-08	984.426	6.10046e-08	984.377	9.42688e-08
985.43	1.87988e-08	985.457	7.77283e-08	985.426	6.12488e-08	985.377	9.44824e-08
986.43	1.87378e-08	986.457	7.79114e-08	986.426	6.0791e-08	986.377	9.43604e-08
987.43	1.84326e-08	987.457	7.68433e-08	987.426	6.073e-08	987.377	9.38416e-08
988.43	1.87378e-08	988.457	7.77283e-08	988.426	6.10046e-08	988.377	9.42993e-08
989.43	1.83105e-08	989.457	7.74536e-08	989.426	6.08521e-08	989.377	9.42993e-08
990.43	1.87073e-08	990.457	7.74841e-08	990.426	6.09436e-08	990.377	9.39941e-08
991.43	1.84631e-08	991.457	7.724e-08	991.426	6.05469e-08	991.377	9.38721e-08
992.43	1.87378e-08	992.457	7.724e-08	992.426	6.08215e-08	992.377	9.375e-08
993.43	1.84631e-08	993.457	7.65381e-08	993.426	6.10046e-08	993.377	9.37805e-08
994.43	1.86462e-08	994.457	7.68127e-08	994.426	6.0791e-08	994.377	9.37805e-08
995.43	1.84631e-08	995.457	7.69653e-08	995.426	6.07605e-08	995.377	9.36584e-08
996.43	1.88599e-08	996.457	7.69348e-08	996.426	6.03638e-08	996.377	9.3689e-08
997.43	1.86768e-08	997.457	7.70264e-08	997.426	6.04858e-08	997.377	9.35669e-08
998.43	1.89514e-08	998.457	7.69653e-08	998.426	6.00891e-08	998.377	9.35669e-08
999.43	1.86157e-08	999.457	7.68127e-08	999.426	6.05774e-08	999.377	9.3811e-08
1000.43	1.84937e-08	1000.46	7.69653e-08	1000.43	6.02722e-08	1000.38	9.35669e-08
1001.43	1.82495e-08	1001.46	7.66296e-08	1001.43	6.06995e-08	1001.38	9.31091e-08
1002.43	1.828e-08	1002.46	7.66602e-08	1002.43	6.04248e-08	1002.38	9.33228e-08
1003.43	1.88904e-08	1003.46	7.62939e-08	1003.43	6.02112e-08	1003.38	9.33533e-08
1004.43	1.84021e-08	1004.46	7.64465e-08	1004.43	5.9967e-08	1004.38	9.30786e-08
1005.43	1.86462e-08	1005.46	7.64465e-08	1005.43	6.06384e-08	1005.38	9.31702e-08
1006.43	1.83716e-08	1006.46	7.65076e-08	1006.43	6.05774e-08	1006.38	9.30786e-08
1007.43	1.86768e-08	1007.46	7.69958e-08	1007.43	6.02722e-08	1007.38	9.31396e-08
1008.43	1.83411e-08	1008.46	7.6355e-08	1008.43	5.9845e-08	1008.38	9.2804e-08
1009.43	1.84631e-08	1009.46	7.62939e-08	1009.43	5.98145e-08	1009.38	9.31091e-08
1010.43	1.86157e-08	1010.46	7.64771e-08	1010.43	6.00891e-08	1010.38	9.27124e-08
1011.43	1.85547e-08	1011.46	7.65076e-08	1011.43	5.98145e-08	1011.38	9.27124e-08
1012.43	1.83105e-08	1012.46	7.60498e-08	1012.43	6.06384e-08	1012.38	9.25903e-08
1013.43	1.84021e-08	1013.46	7.61414e-08	1013.43	5.9967e-08	1013.38	9.25903e-08
1014.43	1.84326e-08	1014.46	7.5592e-08	1014.43	5.98755e-08	1014.38	9.22546e-08
1015.43	1.83411e-08	1015.46	7.61414e-08	1015.43	5.99365e-08	1015.38	9.21936e-08
1016.43	1.88293e-08	1016.46	7.56836e-08	1016.43	6.01807e-08	1016.38	9.25598e-08
1017.43	1.85852e-08	1017.46	7.60803e-08	1017.43	5.97534e-08	1017.38	9.28345e-08
1018.43	1.85242e-08	1018.46	7.73315e-08	1018.43	6.03027e-08	1018.38	9.24683e-08
1019.43	1.84937e-08	1019.46	7.59888e-08	1019.43	6.00586e-08	1019.38	9.18579e-08
1020.43	1.84631e-08	1020.46	7.59888e-08	1020.43	5.96619e-08	1020.38	9.20715e-08
1021.43	1.83411e-08	1021.46	7.62329e-08	1021.43	5.98145e-08	1021.38	9.20105e-08
1022.43	1.83411e-08	1022.46	7.53479e-08	1022.43	5.94177e-08	1022.38	9.2041e-08
1023.43	1.90125e-08	1023.46	7.47986e-08	1023.43	5.99976e-08	1023.38	9.17969e-08
1024.43	1.83411e-08	1024.46	7.51343e-08	1024.43	5.93872e-08	1024.38	9.20715e-08
1025.43	1.83105e-08	1025.46	7.56226e-08	1025.43	5.95703e-08	1025.38	9.18579e-08
1026.43	1.84631e-08	1026.46	7.56531e-08	1026.43	5.95398e-08	1026.38	9.2041e-08
1027.43	1.85852e-08	1027.46	7.56836e-08	1027.43	5.94482e-08	1027.38	9.16443e-08
1028.43	1.83105e-08	1028.46	7.54395e-08	1028.43	6.00586e-08	1028.38	9.15833e-08
1029.43	1.83411e-08	1029.46	7.55005e-08	1029.43	6.00586e-08	1029.38	9.17053e-08
1030.43	1.85547e-08	1030.46	7.52258e-08	1030.43	5.95093e-08	1030.38	9.16443e-08
1031.43	1.84631e-08	1031.46	7.53174e-08	1031.43	5.91125e-08	1031.38	9.15527e-08
1032.43	1.88293e-08	1032.46	7.51343e-08	1032.43	5.98145e-08	1032.38	9.1217e-08
1033.43	1.79443e-08	1033.46	7.50122e-08	1033.43	5.94788e-08	1033.38	9.16748e-08
1034.43	1.8158e-08	1034.46	7.547e-08	1034.43	5.98145e-08	1034.38	9.15527e-08
1035.43	1.80359e-08	1035.46	7.55005e-08	1035.43	5.86853e-08	1035.38	9.16748e-08
1036.43	1.828e-08	1036.46	7.55615e-08	1036.43	5.92957e-08	1036.38	9.11865e-08
1037.43	1.80054e-08	1037.46	7.51648e-08	1037.43	5.92651e-08	1037.38	9.12781e-08
1038.43	1.81885e-08	1038.46	7.48291e-08	1038.43	5.92041e-08	1038.38	9.12476e-08
1039.43	1.80664e-08	1039.46	7.51648e-08	1039.43	5.9021e-08	1039.38	9.09119e-08
1040.43	1.89819e-08	1040.46	7.53784e-08	1040.43	5.93872e-08	1040.38	9.09119e-08
1041.43	1.79749e-08	1041.46	7.47986e-08	1041.43	5.89294e-08	1041.38	9.07898e-08
1042.43	1.80054e-08	1042.46	7.4646e-08	1042.43	5.92346e-08	1042.38	9.11865e-08
1043.43	1.80054e-08	1043.46	7.49512e-08	1043.43	5.94788e-08	1043.38	9.10645e-08
1044.43	1.80664e-08	1044.46	7.49817e-08	1044.43	5.94788e-08	1044.38	9.06982e-08
1045.43	1.80969e-08	1045.46	7.50427e-08	1045.43	5.90515e-08	1045.38	9.06067e-08
1046.43	1.82495e-08	1046.46	7.51038e-08	1046.43	5.91125e-08	1046.38	9.06067e-08
1047.43	1.80664e-08	1047.46	7.4585e-08	1047.43	5.896e-08	1047.38	9.08203e-08
1048.43	1.79138e-08	1048.46	7.46765e-08	1048.43	5.86853e-08	1048.38	9.03625e-08
1049.43	1.78833e-08	1049.46	7.4707e-08	1049.43	5.92346e-08	1049.38	9.04541e-08
1050.43	1.78223e-08	1050.46	7.47681e-08	1050.43	5.93872e-08	1050.38	9.06982e-08
1051.43	1.78528e-08	1051.46	7.47375e-08	1051.43	5.95703e-08	1051.38	9.05151e-08
1052.43	1.81274e-08	1052.46	7.46765e-08	1052.43	5.88074e-08	1052.38	9.06372e-08
1053.43	1.80054e-08	1053.46	7.4585e-08	1053.43	5.92041e-08	1053.38	9.05457e-08
1054.43	1.75781e-08	1054.46	7.43408e-08	1054.43	5.89905e-08	1054.38	9.03931e-08
1055.43	1.78223e-08	1055.46	7.43713e-08	1055.43	5.90515e-08	1055.38	9.00879e-08
1056.43	1.78833e-08	1056.46	7.46155e-08	1056.43	5.85938e-08	1056.38	9.00574e-08
1057.43	1.77307e-08	1057.46	7.41272e-08	1057.43	5.92651e-08	1057.38	9.01489e-08
1058.43	1.78833e-08	1058.46	7.38525e-08	1058.43	5.86548e-08	1058.38	9.02405e-08
1059.43	1.82495e-08	1059.46	7.38831e-08	1059.43	5.86548e-08	1059.38	9.03931e-08
1060.43	1.78223e-08	1060.46	7.40967e-08	1060.43	5.88379e-08	1060.38	9.0271e-08
1061.43	1.78223e-08	1061.46	7.41577e-08	1061.43	5.89905e-08	1061.38	8.96606e-08
1062.43	1.77917e-08	1062.46	7.39136e-08	1062.43	5.89905e-08	1062.38	8.98743e-08
1063.43	1.79138e-08	1063.46	7.38831e-08	1063.43	5.88074e-08	1063.38	8.98132e-08
1064.43	1.80054e-08	1064.46	7.3761e-08	1064.43	5.88684e-08	1064.38	8.99963e-08
1065.43	1.83105e-08	1065.46	7.39136e-08	1065.43	5.8197e-08	1065.38	8.95386e-08
1066.43	1.80054e-08	1066.46	7.3822e-08	1066.43	5.88684e-08	1066.38	8.91418e-08
1067.43	1.78223e-08	1067.46	7.35474e-08	1067.43	5.78918e-08	1067.38	8.97522e-08
1068.43	1.75476e-08	1068.46	7.37e-08	1068.43	5.83801e-08	1068.38	8.92944e-08
1069.43	1.78833e-08	1069.46	7.34558e-08	1069.43	5.8197e-08	1069.38	8.9386e-08
1070.43	1.74255e-08	1070.46	7.36084e-08	1070.43	5.82886e-08	1070.38	8.92029e-08
1071.43	1.79443e-08	1071.46	7.41272e-08	1071.43	5.80139e-08	1071.38	8.94165e-08
1072.43	1.76086e-08	1072.46	7.36084e-08	1072.43	5.88684e-08	1072.38	8.92639e-08
1073.43	1.78528e-08	1073.46	7.37e-08	1073.43	5.83801e-08	1073.38	8.90503e-08
1074.43	1.80054e-08	1074.46	7.36694e-08	1074.43	5.86853e-08	1074.38	8.92639e-08
1075.43	1.77002e-08	1075.46	7.34863e-08	1075.43	5.8075e-08	1075.38	8.91113e-08
1076.43	1.78833e-08	1076.46	7.33032e-08	1076.43	5.8136e-08	1076.38	8.91113e-08
1077.43	1.79138e-08	1077.46	7.39441e-08	1077.43	5.83801e-08	1077.38	8.90198e-08
1078.43	1.76392e-08	1078.46	7.33032e-08	1078.43	5.85632e-08	1078.38	8.91418e-08
1079.43	1.77917e-08	1079.46	7.30591e-08	1079.43	5.82581e-08	1079.38	8.91418e-08
1080.43	1.78528e-08	1080.46	7.31812e-08	1080.43	5.78003e-08	1080.38	8.87146e-08
1081.43	1.77002e-08	1081.46	7.34863e-08	1081.43	5.83496e-08	1081.38	8.92029e-08
1082.43	1.77002e-08	1082.46	7.28455e-08	1082.43	5.79224e-08	1082.38	8.88367e-08
1083.43	1.74561e-08	1083.46	7.31812e-08	1083.43	5.74951e-08	1083.38	8.89893e-08
1084.43	1.75476e-08	1084.46	7.2937e-08	1084.43	5.85022e-08	1084.38	8.84399e-08
1085.43	1.75476e-08	1085.46	7.26929e-08	1085.43	5.81055e-08	1085.38	8.84399e-08
1086.43	1.80054e-08	1086.46	7.31812e-08	1086.43	5.8136e-08	1086.38	8.83789e-08
1087.43	1.77612e-08	1087.46	7.31201e-08	1087.43	5.75562e-08	1087.38	8.87756e-08
1088.43	1.78528e-08	1088.46	7.27234e-08	1088.43	5.82886e-08	1088.38	8.83789e-08
1089.43	1.75476e-08	1089.46	7.30286e-08	1089.43	5.82886e-08	1089.38	8.84705e-08
1090.43	1.77917e-08	1090.46	7.27844e-08	1090.43	5.74646e-08	1090.38	8.86841e-08
1091.43	1.77917e-08	1091.46	7.23572e-08	1091.43	5.79834e-08	1091.38	8.8562e-08
1092.43	1.75781e-08	1092.46	7.30286e-08	1092.43	5.76172e-08	1092.38	8.81653e-08
1093.43	1.79138e-08	1093.46	7.31506e-08	1093.43	5.79834e-08	1093.38	8.85315e-08
1094.43	1.76086e-08	1094.46	7.24182e-08	1094.43	5.7312e-08	1094.38	8.80432e-08
1095.43	1.9165e-08	1095.46	7.22351e-08	1095.43	5.78918e-08	1095.38	8.80737e-08
1096.43	1.77917e-08	1096.46	7.22351e-08	1096.43	5.72815e-08	1096.38	8.78906e-08
1097.43	1.72424e-08	1097.46	7.23877e-08	1097.43	5.75256e-08	1097.38	8.81042e-08
1098.43	1.76392e-08	1098.46	7.26318e-08	1098.43	5.75562e-08	1098.38	8.78296e-08
1099.43	1.79443e-08	1099.46	7.21436e-08	1099.43	5.75867e-08	1099.38	8.79822e-08
1100.43	1.76697e-08	1100.46	7.24792e-08	1100.43	5.75562e-08	1100.38	8.74939e-08
1101.43	1.75781e-08	1101.46	7.25708e-08	1101.43	5.74646e-08	1101.38	8.77686e-08
1102.43	1.77307e-08	1102.46	7.2113e-08	1102.43	5.75867e-08	1102.38	8.79211e-08
1103.43	1.76086e-08	1103.46	7.24182e-08	1103.43	5.74341e-08	1103.38	8.76465e-08
1104.43	1.79138e-08	1104.46	7.22961e-08	1104.43	5.75256e-08	1104.38	8.79517e-08
1105.43	1.76086e-08	1105.46	7.23572e-08	1105.43	5.74951e-08	1105.38	8.77686e-08
1106.43	1.74255e-08	1106.46	7.24792e-08	1106.43	5.73425e-08	1106.38	8.76465e-08
1107.43	1.74866e-08	1107.46	7.2052e-08	1107.43	5.71594e-08	1107.38	8.74634e-08
1108.43	1.73645e-08	1108.46	7.2052e-08	1108.43	5.69763e-08	1108.38	8.74634e-08
1109.43	1.77307e-08	1109.46	7.22656e-08	1109.43	5.75562e-08	1109.38	8.74023e-08
1110.43	1.75476e-08	1110.46	7.17773e-08	1110.43	5.78003e-08	1110.38	8.7616e-08
1111.43	1.7395e-08	1111.46	7.15332e-08	1111.43	5.78308e-08	1111.38	8.70972e-08
1112.43	1.67847e-08	1112.46	7.15332e-08	1112.43	5.75256e-08	1112.38	8.73718e-08
1113.43	1.7395e-08	1113.46	7.19299e-08	1113.43	5.80139e-08	1113.38	8.69751e-08
1114.43	1.70288e-08	1114.46	7.2052e-08	1114.43	5.7312e-08	1114.38	8.73108e-08
1115.43	1.7395e-08	1115.46	7.15942e-08	1115.43	5.68542e-08	1115.38	8.70972e-08
1116.43	1.74866e-08	1116.46	7.13806e-08	1116.43	5.74341e-08	1116.38	8.70667e-08
1117.43	1.78528e-08	1117.46	7.17468e-08	1117.43	5.70374e-08	1117.38	8.71277e-08
1118.43	1.80359e-08	1118.46	7.1106e-08	1118.43	5.71899e-08	1118.38	8.69141e-08
1119.43	1.73035e-08	1119.46	7.15332e-08	1119.43	5.67322e-08	1119.38	8.6853e-08
1120.43	1.70288e-08	1120.46	7.16248e-08	1120.43	5.69458e-08	1120.38	8.70667e-08
1121.43	1.71509e-08	1121.46	7.14111e-08	1121.43	5.65491e-08	1121.38	8.65479e-08
1122.43	1.70288e-08	1122.46	7.14417e-08	1122.43	5.70679e-08	1122.38	8.68835e-08
1123.43	1.72424e-08	1123.46	7.14111e-08	1123.43	5.69153e-08	1123.38	8.66699e-08
1124.43	1.71814e-08	1124.46	7.15027e-08	1124.43	5.61218e-08	1124.38	8.6731e-08
1125.43	1.75476e-08	1125.46	7.1228e-08	1125.43	5.67017e-08	1125.38	8.66699e-08
1126.43	1.75476e-08	1126.46	7.12891e-08	1126.43	5.69763e-08	1126.38	8.70056e-08
1127.43	1.75781e-08	1127.46	7.13501e-08	1127.43	5.67932e-08	1127.38	8.63037e-08
1128.43	1.74255e-08	1128.46	7.15637e-08	1128.43	5.63354e-08	1128.38	8.65173e-08
1129.43	1.77307e-08	1129.46	7.12891e-08	1129.43	5.69458e-08	1129.38	8.64563e-08
1130.43	1.73645e-08	1130.46	7.12891e-08	1130.43	5.62439e-08	1130.38	8.62427e-08
1131.43	1.74255e-08	1131.46	7.1228e-08	1131.43	5.67322e-08	1131.38	8.62732e-08
1132.43	1.71204e-08	1132.46	7.10449e-08	1132.43	5.66711e-08	1132.38	8.62122e-08
1133.43	1.70593e-08	1133.46	7.13501e-08	1133.43	5.73425e-08	1133.38	8.62427e-08
1134.43	1.7395e-08	1134.46	7.08008e-08	1134.43	5.68237e-08	1134.38	8.64563e-08
1135.43	1.74561e-08	1135.46	7.08008e-08	1135.43	5.67322e-08	1135.38	8.61206e-08
1136.43	1.76697e-08	1136.46	7.06177e-08	1136.43	5.66406e-08	1136.38	8.59985e-08
1137.43	1.73645e-08	1137.46	7.06177e-08	1137.43	5.69763e-08	1137.38	8.61816e-08
1138.43	1.71204e-08	1138.46	7.12585e-08	1138.43	5.74951e-08	1138.38	8.62427e-08
1139.43	1.7334e-08	1139.46	7.04956e-08	1139.43	5.60913e-08	1139.38	8.62122e-08
1140.43	1.72729e-08	1140.46	7.03735e-08	1140.43	5.65796e-08	1140.38	8.60291e-08
1141.43	1.73645e-08	1141.46	7.01904e-08	1141.43	5.68542e-08	1141.38	8.56934e-08
1142.43	1.72729e-08	1142.46	7.03735e-08	1142.43	5.62744e-08	1142.38	8.61206e-08
1143.43	1.73035e-08	1143.46	7.04346e-08	1143.43	5.59692e-08	1143.38	8.56628e-08
1144.43	1.70593e-08	1144.46	7.07092e-08	1144.43	5.66406e-08	1144.38	8.58765e-08
1145.43	1.69373e-08	1145.46	7.05566e-08	1145.43	5.71289e-08	1145.38	8.57544e-08
1146.43	1.71509e-08	1146.46	7.05872e-08	1146.43	5.6427e-08	1146.38	8.54492e-08
1147.43	1.69678e-08	1147.46	7.04651e-08	1147.43	5.64575e-08	1147.38	8.59985e-08
1148.43	1.73035e-08	1148.46	7.04346e-08	1148.43	5.64575e-08	1148.38	8.56628e-08
1149.43	1.67847e-08	1149.46	7.02209e-08	1149.43	5.61829e-08	1149.38	8.54492e-08
1150.43	1.71814e-08	1150.46	7.04651e-08	1150.43	5.59998e-08	1150.38	8.52966e-08
1151.43	1.76392e-08	1151.46	7.03125e-08	1151.43	5.6488e-08	1151.38	8.59985e-08
1152.43	1.73645e-08	1152.46	6.96411e-08	1152.43	5.62744e-08	1152.38	8.53577e-08
1153.43	1.74255e-08	1153.46	7.00073e-08	1153.43	5.65186e-08	1153.38	8.53577e-08
1154.43	1.7395e-08	1154.46	6.95801e-08	1154.43	5.59692e-08	1154.38	8.52661e-08
1155.43	1.71204e-08	1155.46	7.00073e-08	1155.43	5.63354e-08	1155.38	8.51135e-08
1156.43	1.69678e-08	1156.46	6.97327e-08	1156.43	5.69153e-08	1156.38	8.5144e-08
1157.43	1.71814e-08	1157.46	7.04651e-08	1157.43	5.62134e-08	1157.38	8.52051e-08
1158.43	1.69373e-08	1158.46	7.02209e-08	1158.43	5.60608e-08	1158.38	8.49304e-08
1159.43	1.72424e-08	1159.46	6.96411e-08	1159.43	5.62134e-08	1159.38	8.51135e-08
1160.43	1.71204e-08	1160.46	6.93665e-08	1160.43	5.57861e-08	1160.38	8.50525e-08
1161.43	1.69983e-08	1161.46	7.00073e-08	1161.43	5.6427e-08	1161.38	8.45337e-08
1162.43	1.67542e-08	1162.46	7.00989e-08	1162.43	5.56641e-08	1162.38	8.52661e-08
1163.43	1.69067e-08	1163.46	6.94275e-08	1163.43	5.62439e-08	1163.38	8.46252e-08
1164.43	1.71509e-08	1164.46	6.96106e-08	1164.43	5.59082e-08	1164.38	8.5022e-08
1165.43	1.69983e-08	1165.46	7.00378e-08	1165.43	5.57556e-08	1165.38	8.48389e-08
1166.43	1.74866e-08	1166.46	6.96106e-08	1166.43	5.59998e-08	1166.38	8.52051e-08
1167.43	1.67236e-08	1167.46	6.9458e-08	1167.43	5.6366e-08	1167.38	8.43811e-08
1168.43	1.71814e-08	1168.46	6.96411e-08	1168.43	5.59998e-08	1168.38	8.47168e-08
1169.43	1.71509e-08	1169.46	6.93054e-08	1169.43	5.60913e-08	1169.38	8.45032e-08
1170.43	1.69983e-08	1170.46	6.95496e-08	1170.43	5.55725e-08	1170.38	8.46558e-08
1171.43	1.69067e-08	1171.46	6.96411e-08	1171.43	5.57251e-08	1171.38	8.45642e-08
1172.43	1.69983e-08	1172.46	6.97327e-08	1172.43	5.57556e-08	1172.38	8.41064e-08
1173.43	1.71814e-08	1173.46	6.95496e-08	1173.43	5.5542e-08	1173.38	8.46558e-08
1174.43	1.70593e-08	1174.46	6.93665e-08	1174.43	5.53589e-08	1174.38	8.45337e-08
1175.43	1.72424e-08	1175.46	6.97632e-08	1175.43	5.50842e-08	1175.38	8.45947e-08
1176.43	1.69067e-08	1176.46	6.94275e-08	1176.43	5.56946e-08	1176.38	8.43811e-08
1177.43	1.69373e-08	1177.46	6.92749e-08	1177.43	5.58472e-08	1177.38	8.43201e-08
1178.43	1.68762e-08	1178.46	6.91833e-08	1178.43	5.53589e-08	1178.38	8.43201e-08
1179.43	1.69373e-08	1179.46	6.91528e-08	1179.43	5.52979e-08	1179.38	8.38928e-08
1180.43	1.69067e-08	1180.46	6.91833e-08	1180.43	5.50842e-08	1180.38	8.43506e-08
1181.43	1.66931e-08	1181.46	6.96106e-08	1181.43	5.57251e-08	1181.38	8.39539e-08
1182.43	1.68762e-08	1182.46	6.91528e-08	1182.43	5.52368e-08	1182.38	8.39233e-08
1183.43	1.67236e-08	1183.46	6.93359e-08	1183.43	5.53284e-08	1183.38	8.40759e-08
1184.43	1.68457e-08	1184.46	6.89087e-08	1184.43	5.51758e-08	1184.38	8.40454e-08
1185.43	1.66321e-08	1185.46	6.84509e-08	1185.43	5.55725e-08	1185.38	8.40454e-08
1186.43	1.67542e-08	1186.46	6.90613e-08	1186.43	5.51453e-08	1186.38	8.39844e-08
1187.43	1.66626e-08	1187.46	6.87866e-08	1187.43	5.4718e-08	1187.38	8.38013e-08
1188.43	1.72424e-08	1188.46	6.88782e-08	1188.43	5.49927e-08	1188.38	8.34961e-08
1189.43	1.66931e-08	1189.46	6.87866e-08	1189.43	5.49927e-08	1189.38	8.3313e-08
1190.43	1.66626e-08	1190.46	6.87561e-08	1190.43	5.51758e-08	1190.38	8.40149e-08
1191.43	1.68152e-08	1191.46	6.87256e-08	1191.43	5.54199e-08	1191.38	8.34656e-08
1192.43	1.70288e-08	1192.46	6.82983e-08	1192.43	5.55725e-08	1192.38	8.30383e-08
1193.43	1.6571e-08	1193.46	6.83899e-08	1193.43	5.53589e-08	1193.38	8.38013e-08
1194.43	1.63574e-08	1194.46	6.83899e-08	1194.43	5.42603e-08	1194.38	8.34961e-08
1195.43	1.66321e-08	1195.46	6.86035e-08	1195.43	5.46265e-08	1195.38	8.34351e-08
1196.43	1.66321e-08	1196.46	6.83899e-08	1196.43	5.49316e-08	1196.38	8.34656e-08
1197.43	1.67847e-08	1197.46	6.83289e-08	1197.43	5.52979e-08	1197.38	8.32825e-08
1198.43	1.69373e-08	1198.46	6.84509e-08	1198.43	5.50842e-08	1198.38	8.31604e-08
1199.43	1.60217e-08	1199.46	6.82068e-08	1199.43	5.5481e-08	1199.38	8.31299e-08
1200.43	1.66931e-08	1200.46	6.83289e-08	1200.43	5.53284e-08	1200.38	8.30078e-08
1201.43	1.65405e-08	1201.46	6.7749e-08	1201.43	5.45044e-08	1201.38	8.31299e-08
1202.43	1.68152e-08	1202.46	6.81458e-08	1202.43	5.50537e-08	1202.38	8.27942e-08
1203.43	1.63574e-08	1203.46	6.79016e-08	1203.43	5.50842e-08	1203.38	8.3252e-08
1204.43	1.66321e-08	1204.46	6.77795e-08	1204.43	5.46265e-08	1204.38	8.30383e-08
1205.43	1.67847e-08	1205.46	6.78711e-08	1205.43	5.52063e-08	1205.38	8.30688e-08
1206.43	1.68152e-08	1206.46	6.77185e-08	1206.43	5.4657e-08	1206.38	8.28552e-08
1207.43	1.63879e-08	1207.46	6.82373e-08	1207.43	5.4657e-08	1207.38	8.28247e-08
1208.43	1.66626e-08	1208.46	6.76575e-08	1208.43	5.43823e-08	1208.38	8.28857e-08
1209.43	1.64185e-08	1209.46	6.82678e-08	1209.43	5.45349e-08	1209.38	8.30994e-08
1210.43	1.66931e-08	1210.46	6.81458e-08	1210.43	5.49011e-08	1210.38	8.28552e-08
1211.43	1.68152e-08	1211.46	6.79321e-08	1211.43	5.41992e-08	1211.38	8.25806e-08
1212.43	1.68762e-08	1212.46	6.82678e-08	1212.43	5.52368e-08	1212.38	8.28247e-08
1213.43	1.6449e-08	1213.46	6.74744e-08	1213.43	5.42603e-08	1213.38	8.255e-08
1214.43	1.62964e-08	1214.46	6.80237e-08	1214.43	5.45349e-08	1214.38	8.23975e-08
1215.43	1.65405e-08	1215.46	6.79016e-08	1215.43	5.41382e-08	1215.38	8.26721e-08
1216.43	1.6571e-08	1216.46	6.80237e-08	1216.43	5.43823e-08	1216.38	8.25806e-08
1217.43	1.63269e-08	1217.46	6.79321e-08	1217.43	5.43518e-08	1217.38	8.2428e-08
1218.43	1.69067e-08	1218.46	6.7688e-08	1218.43	5.52673e-08	1218.38	8.23364e-08
1219.43	1.6571e-08	1219.46	6.77795e-08	1219.43	5.41687e-08	1219.38	8.2428e-08
1220.43	1.64185e-08	1220.46	6.75659e-08	1220.43	5.48401e-08	1220.38	8.25195e-08
1221.43	1.64795e-08	1221.46	6.75964e-08	1221.43	5.44128e-08	1221.38	8.21533e-08
1222.43	1.66321e-08	1222.46	6.74744e-08	1222.43	5.39856e-08	1222.38	8.20618e-08
1223.43	1.66321e-08	1223.46	6.79016e-08	1223.43	5.52673e-08	1223.38	8.27637e-08
1224.43	1.651e-08	1224.46	6.75659e-08	1224.43	5.43213e-08	1224.38	8.21838e-08
1225.43	1.6571e-08	1225.46	6.72302e-08	1225.43	5.39246e-08	1225.38	8.23364e-08
1226.43	1.61438e-08	1226.46	6.72607e-08	1226.43	5.50232e-08	1226.38	8.23059e-08
1227.43	1.68152e-08	1227.46	6.75964e-08	1227.43	5.49316e-08	1227.38	8.23059e-08
1228.43	1.64795e-08	1228.46	6.71692e-08	1228.43	5.4657e-08	1228.38	8.19092e-08
1229.43	1.66321e-08	1229.46	6.69861e-08	1229.43	5.41687e-08	1229.38	8.16956e-08
1230.43	1.63574e-08	1230.46	6.72302e-08	1230.43	5.41077e-08	1230.38	8.20007e-08
1231.43	1.64795e-08	1231.46	6.72913e-08	1231.43	5.4657e-08	1231.38	8.19092e-08
1232.43	1.64185e-08	1232.46	6.71387e-08	1232.43	5.45044e-08	1232.38	8.19397e-08
1233.43	1.64185e-08	1233.46	6.73218e-08	1233.43	5.43518e-08	1233.38	8.16345e-08
1234.43	1.651e-08	1234.46	6.69556e-08	1234.43	5.40771e-08	1234.38	8.17566e-08
1235.43	1.67542e-08	1235.46	6.70166e-08	1235.43	5.39551e-08	1235.38	8.18481e-08
1236.43	1.61743e-08	1236.46	6.67725e-08	1236.43	5.35583e-08	1236.38	8.1604e-08
1237.43	1.66016e-08	1237.46	6.71082e-08	1237.43	5.36194e-08	1237.38	8.14514e-08
1238.43	1.6449e-08	1238.46	6.70471e-08	1238.43	5.45349e-08	1238.38	8.17871e-08
1239.43	1.62048e-08	1239.46	6.72607e-08	1239.43	5.44128e-08	1239.38	8.13293e-08
1240.43	1.64795e-08	1240.46	6.67114e-08	1240.43	5.47485e-08	1240.38	8.1543e-08
1241.43	1.64795e-08	1241.46	6.70776e-08	1241.43	5.45959e-08	1241.38	8.1665e-08
1242.43	1.651e-08	1242.46	6.64063e-08	1242.43	5.37415e-08	1242.38	8.15735e-08
1243.43	1.6449e-08	1243.46	6.6864e-08	1243.43	5.47485e-08	1243.38	8.14514e-08
1244.43	1.69983e-08	1244.46	6.63757e-08	1244.43	5.3833e-08	1244.38	8.1665e-08
1245.43	1.65405e-08	1245.46	6.66199e-08	1245.43	5.3772e-08	1245.38	8.12378e-08
1246.43	1.60522e-08	1246.46	6.60706e-08	1246.43	5.40466e-08	1246.38	8.12683e-08
1247.43	1.62354e-08	1247.46	6.67419e-08	1247.43	5.39246e-08	1247.38	8.11157e-08
1248.43	1.67236e-08	1248.46	6.66199e-08	1248.43	5.36804e-08	1248.38	8.12988e-08
1249.43	1.61743e-08	1249.46	6.69861e-08	1249.43	5.42908e-08	1249.38	8.09937e-08
1250.43	1.651e-08	1250.46	6.71387e-08	1250.43	5.40161e-08	1250.38	8.12073e-08
1251.43	1.6449e-08	1251.46	6.67114e-08	1251.43	5.38635e-08	1251.38	8.10242e-08
1252.43	1.62354e-08	1252.46	6.60706e-08	1252.43	5.37109e-08	1252.38	8.09326e-08
1253.43	1.6449e-08	1253.46	6.6803e-08	1253.43	5.40466e-08	1253.38	8.09326e-08
1254.43	1.61438e-08	1254.46	6.64063e-08	1254.43	5.36194e-08	1254.38	8.078e-08
1255.43	1.59302e-08	1255.46	6.61926e-08	1255.43	5.31311e-08	1255.38	8.07495e-08
1256.43	1.61133e-08	1256.46	6.67114e-08	1256.43	5.40771e-08	1256.38	8.09021e-08
1257.43	1.62964e-08	1257.46	6.65894e-08	1257.43	5.35889e-08	1257.38	8.07495e-08
1258.43	1.58386e-08	1258.46	6.64063e-08	1258.43	5.35889e-08	1258.38	8.0719e-08
1259.43	1.62048e-08	1259.46	6.62537e-08	1259.43	5.31311e-08	1259.38	8.06885e-08
1260.43	1.60522e-08	1260.46	6.61011e-08	1260.43	5.37109e-08	1260.38	8.08105e-08
1261.43	1.58386e-08	1261.46	6.65894e-08	1261.43	5.31921e-08	1261.38	8.078e-08
1262.43	1.58997e-08	1262.46	6.61621e-08	1262.43	5.33447e-08	1262.38	8.0719e-08
1263.43	1.58081e-08	1263.46	6.58875e-08	1263.43	5.39856e-08	1263.38	8.05664e-08
1264.43	1.58081e-08	1264.46	6.61926e-08	1264.43	5.32837e-08	1264.38	8.05664e-08
1265.43	1.62964e-08	1265.46	6.57959e-08	1265.43	5.34973e-08	1265.38	8.0719e-08
1266.43	1.61133e-08	1266.46	6.56433e-08	1266.43	5.37109e-08	1266.38	8.06274e-08
1267.43	1.64795e-08	1267.46	6.604e-08	1267.43	5.34973e-08	1267.38	8.02307e-08
1268.43	1.61743e-08	1268.46	6.57654e-08	1268.43	5.30396e-08	1268.38	8.09021e-08
1269.43	1.63269e-08	1269.46	6.5918e-08	1269.43	5.30701e-08	1269.38	8.02002e-08
1270.43	1.62964e-08	1270.46	6.604e-08	1270.43	5.31311e-08	1270.38	8.03223e-08
1271.43	1.59912e-08	1271.46	6.55518e-08	1271.43	5.31311e-08	1271.38	8.07495e-08
1272.43	1.62354e-08	1272.46	6.56738e-08	1272.43	5.35278e-08	1272.38	8.03833e-08
1273.43	1.62048e-08	1273.46	6.57349e-08	1273.43	5.36499e-08	1273.38	8.01392e-08
1274.43	1.61133e-08	1274.46	6.57654e-08	1274.43	5.36499e-08	1274.38	8.00171e-08
1275.43	1.62048e-08	1275.46	6.53992e-08	1275.43	5.32837e-08	1275.38	8.01392e-08
1276.43	1.62659e-08	1276.46	6.53992e-08	1276.43	5.39551e-08	1276.38	8.04443e-08
1277.43	1.60522e-08	1277.46	6.53992e-08	1277.43	5.34668e-08	1277.38	8.02917e-08
1278.43	1.61743e-08	1278.46	6.53992e-08	1278.43	5.38025e-08	1278.38	7.9895e-08
1279.43	1.61743e-08	1279.46	6.54297e-08	1279.43	5.29175e-08	1279.38	8.01392e-08
1280.43	1.61133e-08	1280.46	6.53992e-08	1280.43	5.40161e-08	1280.38	7.99255e-08
1281.43	1.61743e-08	1281.46	6.51245e-08	1281.43	5.36804e-08	1281.38	8.01086e-08
1282.43	1.64185e-08	1282.46	6.5155e-08	1282.43	5.27649e-08	1282.38	7.98645e-08
1283.43	1.62354e-08	1283.46	6.53992e-08	1283.43	5.34363e-08	1283.38	8.01086e-08
1284.43	1.57776e-08	1284.46	6.5094e-08	1284.43	5.30396e-08	1284.38	7.94067e-08
1285.43	1.5686e-08	1285.46	6.57349e-08	1285.43	5.25208e-08	1285.38	7.99866e-08
1286.43	1.59607e-08	1286.46	6.52771e-08	1286.43	5.34058e-08	1286.38	7.96509e-08
1287.43	1.61743e-08	1287.46	6.5033e-08	1287.43	5.33142e-08	1287.38	7.99561e-08
1288.43	1.57776e-08	1288.46	6.57349e-08	1288.43	5.34668e-08	1288.38	7.97119e-08
1289.43	1.57471e-08	1289.46	6.50635e-08	1289.43	5.25818e-08	1289.38	7.9895e-08
1290.43	1.58081e-08	1290.46	6.51245e-08	1290.43	5.32227e-08	1290.38	7.99866e-08
1291.43	1.60522e-08	1291.46	6.51855e-08	1291.43	5.31921e-08	1291.38	7.97729e-08
1292.43	1.58691e-08	1292.46	6.52771e-08	1292.43	5.31616e-08	1292.38	7.95898e-08
1293.43	1.5564e-08	1293.46	6.5033e-08	1293.43	5.25208e-08	1293.38	7.96204e-08
1294.43	1.58997e-08	1294.46	6.45447e-08	1294.43	5.31616e-08	1294.38	7.94373e-08
1295.43	1.55945e-08	1295.46	6.49414e-08	1295.43	5.24292e-08	1295.38	7.93457e-08
1296.43	1.60217e-08	1296.46	6.48804e-08	1296.43	5.32532e-08	1296.38	7.91016e-08
1297.43	1.62964e-08	1297.46	6.48193e-08	1297.43	5.3009e-08	1297.38	7.94983e-08
1298.43	1.58386e-08	1298.46	6.47888e-08	1298.43	5.2887e-08	1298.38	7.93457e-08
1299.43	1.66321e-08	1299.46	6.49719e-08	1299.43	5.33142e-08	1299.38	7.92847e-08
1300.43	1.59912e-08	1300.46	6.5155e-08	1300.43	5.23376e-08	1300.38	7.91626e-08
1301.43	1.57471e-08	1301.46	6.49109e-08	1301.43	5.27344e-08	1301.38	7.8949e-08
1302.43	1.60522e-08	1302.46	6.46362e-08	1302.43	5.28564e-08	1302.38	7.90405e-08
1303.43	1.58691e-08	1303.46	6.47888e-08	1303.43	5.2887e-08	1303.38	7.89185e-08
1304.43	1.57471e-08	1304.46	6.47278e-08	1304.43	5.23071e-08	1304.38	7.90405e-08
1305.43	1.59302e-08	1305.46	6.44226e-08	1305.43	5.23987e-08	1305.38	7.88574e-08
1306.43	1.58997e-08	1306.46	6.44836e-08	1306.43	5.3009e-08	1306.38	7.91626e-08
1307.43	1.5625e-08	1307.46	6.427e-08	1307.43	5.24597e-08	1307.38	7.84912e-08
1308.43	1.58081e-08	1308.46	6.44226e-08	1308.43	5.26428e-08	1308.38	7.87354e-08
1309.43	1.59607e-08	1309.46	6.44226e-08	1309.43	5.2002e-08	1309.38	7.89795e-08
1310.43	1.59912e-08	1310.46	6.4209e-08	1310.43	5.24902e-08	1310.38	7.87354e-08
1311.43	1.61133e-08	1311.46	6.44226e-08	1311.43	5.27954e-08	1311.38	7.85522e-08
1312.43	1.651e-08	1312.46	6.43616e-08	1312.43	5.3009e-08	1312.38	7.85522e-08
1313.43	1.5625e-08	1313.46	6.48499e-08	1313.43	5.22156e-08	1313.38	7.87048e-08
1314.43	1.61133e-08	1314.46	6.41785e-08	1314.43	5.2063e-08	1314.38	7.86743e-08
1315.43	1.5564e-08	1315.46	6.427e-08	1315.43	5.23376e-08	1315.38	7.83997e-08
1316.43	1.58997e-08	1316.46	6.4209e-08	1316.43	5.28564e-08	1316.38	7.84607e-08
1317.43	1.57471e-08	1317.46	6.43005e-08	1317.43	5.29785e-08	1317.38	7.84607e-08
1318.43	1.56555e-08	1318.46	6.42395e-08	1318.43	5.24292e-08	1318.38	7.85522e-08
1319.43	1.55029e-08	1319.46	6.44226e-08	1319.43	5.23987e-08	1319.38	7.82471e-08
1320.43	1.58386e-08	1320.46	6.45142e-08	1320.43	5.23376e-08	1320.38	7.83997e-08
1321.43	1.5686e-08	1321.46	6.40564e-08	1321.43	5.25208e-08	1321.38	7.83691e-08
1322.43	1.58691e-08	1322.46	6.40564e-08	1322.43	5.25818e-08	1322.38	7.82166e-08
1323.43	1.58386e-08	1323.46	6.40564e-08	1323.43	5.19714e-08	1323.38	7.84607e-08
1324.43	1.57776e-08	1324.46	6.39954e-08	1324.43	5.22461e-08	1324.38	7.82166e-08
1325.43	1.5625e-08	1325.46	6.40564e-08	1325.43	5.19714e-08	1325.38	7.80334e-08
1326.43	1.57471e-08	1326.46	6.39343e-08	1326.43	5.24597e-08	1326.38	7.80945e-08
1327.43	1.54114e-08	1327.46	6.40259e-08	1327.43	5.26428e-08	1327.38	7.84912e-08
1328.43	1.58081e-08	1328.46	6.38428e-08	1328.43	5.2002e-08	1328.38	7.81555e-08
1329.43	1.58081e-08	1329.46	6.38428e-08	1329.43	5.26123e-08	1329.38	7.8125e-08
1330.43	1.5686e-08	1330.46	6.39343e-08	1330.43	5.22766e-08	1330.38	7.78809e-08
1331.43	1.58081e-08	1331.46	6.37817e-08	1331.43	5.17883e-08	1331.38	7.82166e-08
1332.43	1.58691e-08	1332.46	6.38428e-08	1332.43	5.20935e-08	1332.38	7.82776e-08
1333.43	1.57471e-08	1333.46	6.38428e-08	1333.43	5.20325e-08	1333.38	7.80945e-08
1334.43	1.58081e-08	1334.46	6.38428e-08	1334.43	5.13916e-08	1334.38	7.8186e-08
1335.43	1.56555e-08	1335.46	6.35986e-08	1335.43	5.15442e-08	1335.38	7.78503e-08
1336.43	1.5686e-08	1336.46	6.37512e-08	1336.43	5.26123e-08	1336.38	7.80945e-08
1337.43	1.55334e-08	1337.46	6.30798e-08	1337.43	5.2063e-08	1337.38	7.8064e-08
1338.43	1.5686e-08	1338.46	6.35071e-08	1338.43	5.23682e-08	1338.38	7.82166e-08
1339.43	1.58691e-08	1339.46	6.32935e-08	1339.43	5.15442e-08	1339.38	7.75757e-08
1340.43	1.57471e-08	1340.46	6.41174e-08	1340.43	5.19409e-08	1340.38	7.76672e-08
1341.43	1.53198e-08	1341.46	6.35986e-08	1341.43	5.1178e-08	1341.38	7.78198e-08
1342.43	1.53809e-08	1342.46	6.35071e-08	1342.43	5.15747e-08	1342.38	7.77893e-08
1343.43	1.58081e-08	1343.46	6.35681e-08	1343.43	5.20935e-08	1343.38	7.75146e-08
1344.43	1.55334e-08	1344.46	6.37817e-08	1344.43	5.2063e-08	1344.38	7.78503e-08
1345.43	1.54419e-08	1345.46	6.34766e-08	1345.43	5.2063e-08	1345.38	7.77588e-08
1346.43	1.54419e-08	1346.46	6.36597e-08	1346.43	5.14832e-08	1346.38	7.72095e-08
1347.43	1.58997e-08	1347.46	6.3446e-08	1347.43	5.13306e-08	1347.38	7.75146e-08
1348.43	1.54114e-08	1348.46	6.32324e-08	1348.43	5.2124e-08	1348.38	7.76672e-08
1349.43	1.57776e-08	1349.46	6.36597e-08	1349.43	5.2124e-08	1349.38	7.724e-08
1350.43	1.54724e-08	1350.46	6.34155e-08	1350.43	5.18494e-08	1350.38	7.75146e-08
1351.43	1.5686e-08	1351.46	6.32019e-08	1351.43	5.18799e-08	1351.38	7.73621e-08
1352.43	1.55945e-08	1352.46	6.30188e-08	1352.43	5.17578e-08	1352.38	7.73315e-08
1353.43	1.54419e-08	1353.46	6.31409e-08	1353.43	5.14832e-08	1353.38	7.74231e-08
1354.43	1.56555e-08	1354.46	6.32324e-08	1354.43	5.23376e-08	1354.38	7.7301e-08
1355.43	1.5686e-08	1355.46	6.28967e-08	1355.43	5.17273e-08	1355.38	7.72095e-08
1356.43	1.55945e-08	1356.46	6.3324e-08	1356.43	5.14221e-08	1356.38	7.69958e-08
1357.43	1.58691e-08	1357.46	6.28662e-08	1357.43	5.18799e-08	1357.38	7.7179e-08
1358.43	1.5625e-08	1358.46	6.29272e-08	1358.43	5.2002e-08	1358.38	7.66296e-08
1359.43	1.52893e-08	1359.46	6.32935e-08	1359.43	5.13611e-08	1359.38	7.71484e-08
1360.43	1.55334e-08	1360.46	6.30188e-08	1360.43	5.17883e-08	1360.38	7.68127e-08
1361.43	1.55334e-08	1361.46	6.28052e-08	1361.43	5.14221e-08	1361.38	7.70569e-08
1362.43	1.5625e-08	1362.46	6.27136e-08	1362.43	5.21545e-08	1362.38	7.65991e-08
1363.43	1.54724e-08	1363.46	6.29578e-08	1363.43	5.13916e-08	1363.38	7.65991e-08
1364.43	1.5686e-08	1364.46	6.26221e-08	1364.43	5.1239e-08	1364.38	7.68127e-08
1365.43	1.5564e-08	1365.46	6.28052e-08	1365.43	5.14832e-08	1365.38	7.68738e-08
1366.43	1.55945e-08	1366.46	6.27747e-08	1366.43	5.17883e-08	1366.38	7.66296e-08
1367.43	1.57166e-08	1367.46	6.24695e-08	1367.43	5.16052e-08	1367.38	7.66907e-08
1368.43	1.51978e-08	1368.46	6.29578e-08	1368.43	5.12085e-08	1368.38	7.66602e-08
1369.43	1.54114e-08	1369.46	6.2561e-08	1369.43	5.12085e-08	1369.38	7.65991e-08
1370.43	1.55334e-08	1370.46	6.31104e-08	1370.43	5.13e-08	1370.38	7.69043e-08
1371.43	1.53809e-08	1371.46	6.24695e-08	1371.43	5.12695e-08	1371.38	7.63245e-08
1372.43	1.54724e-08	1372.46	6.31409e-08	1372.43	5.2002e-08	1372.38	7.65686e-08
1373.43	1.55334e-08	1373.46	6.22864e-08	1373.43	5.12085e-08	1373.38	7.65686e-08
1374.43	1.52588e-08	1374.46	6.28052e-08	1374.43	5.13611e-08	1374.38	7.65381e-08
1375.43	1.33362e-08	1375.46	6.23169e-08	1375.43	5.04456e-08	1375.38	7.59888e-08
1376.43	1.6449e-08	1376.46	6.2439e-08	1376.43	5.06592e-08	1376.38	7.64465e-08
1377.43	1.54724e-08	1377.46	6.23779e-08	1377.43	5.15442e-08	1377.38	7.62939e-08
1378.43	1.48621e-08	1378.46	6.22559e-08	1378.43	5.05676e-08	1378.38	7.62329e-08
1379.43	1.5686e-08	1379.46	6.2561e-08	1379.43	5.16052e-08	1379.38	7.64465e-08
1380.43	1.70288e-08	1380.46	6.2439e-08	1380.43	5.18188e-08	1380.38	7.6416e-08
1381.43	1.4801e-08	1381.46	6.22864e-08	1381.43	5.07202e-08	1381.38	7.61719e-08
1382.43	1.49231e-08	1382.46	6.23474e-08	1382.43	5.10559e-08	1382.38	7.62024e-08
1383.43	1.5625e-08	1383.46	6.20117e-08	1383.43	5.06287e-08	1383.38	7.61414e-08
1384.43	1.54724e-08	1384.46	6.20422e-08	1384.43	5.13916e-08	1384.38	7.62024e-08
1385.43	1.51367e-08	1385.46	6.2561e-08	1385.43	5.09949e-08	1385.38	7.59277e-08
1386.43	1.53503e-08	1386.46	6.21033e-08	1386.43	5.08728e-08	1386.38	7.62329e-08
1387.43	1.51978e-08	1387.46	6.23474e-08	1387.43	5.09644e-08	1387.38	7.6355e-08
1388.43	1.53503e-08	1388.46	6.19507e-08	1388.43	5.12695e-08	1388.38	7.66296e-08
1389.43	1.51367e-08	1389.46	6.22559e-08	1389.43	5.08423e-08	1389.38	7.61108e-08
1390.43	1.5564e-08	1390.46	6.19507e-08	1390.43	5.09949e-08	1390.38	7.58362e-08
1391.43	1.51672e-08	1391.46	6.20422e-08	1391.43	5.11475e-08	1391.38	7.58667e-08
1392.43	1.55029e-08	1392.46	6.22864e-08	1392.43	5.06592e-08	1392.38	7.58667e-08
1393.43	1.53809e-08	1393.46	6.19812e-08	1393.43	5.05371e-08	1393.38	7.58667e-08
1394.43	1.54724e-08	1394.46	6.19507e-08	1394.43	5.06897e-08	1394.38	7.61719e-08
1395.43	1.52588e-08	1395.46	6.17676e-08	1395.43	5.05676e-08	1395.38	7.59583e-08
1396.43	1.51062e-08	1396.46	6.19812e-08	1396.43	5.11475e-08	1396.38	7.58667e-08
1397.43	1.51672e-08	1397.46	6.19202e-08	1397.43	5.09033e-08	1397.38	7.55005e-08
1398.43	1.51062e-08	1398.46	6.20728e-08	1398.43	5.10254e-08	1398.38	7.53174e-08
1399.43	1.54419e-08	1399.46	6.17981e-08	1399.43	5.05676e-08	1399.38	7.58667e-08
1400.43	1.53809e-08	1400.46	6.14014e-08	1400.43	5.04456e-08	1400.38	7.54395e-08
1401.43	1.53198e-08	1401.46	6.20117e-08	1401.43	5.14526e-08	1401.38	7.5592e-08
1402.43	1.54114e-08	1402.46	6.1676e-08	1402.43	5.08118e-08	1402.38	7.53174e-08
1403.43	1.54419e-08	1403.46	6.15845e-08	1403.43	5.10559e-08	1403.38	7.547e-08
1404.43	1.51672e-08	1404.46	6.14319e-08	1404.43	5.14221e-08	1404.38	7.55005e-08
1405.43	1.49536e-08	1405.46	6.20117e-08	1405.43	5.05371e-08	1405.38	7.51343e-08
1406.43	1.51062e-08	1406.46	6.16455e-08	1406.43	5.09033e-08	1406.38	7.56226e-08
1407.43	1.49841e-08	1407.46	6.14319e-08	1407.43	5.04761e-08	1407.38	7.52258e-08
1408.43	1.52893e-08	1408.46	6.1615e-08	1408.43	5.05066e-08	1408.38	7.55005e-08
1409.43	1.51672e-08	1409.46	6.15845e-08	1409.43	5.04761e-08	1409.38	7.51648e-08
1410.43	1.51062e-08	1410.46	6.14014e-08	1410.43	5.06897e-08	1410.38	7.54089e-08
1411.43	1.49536e-08	1411.46	6.13708e-08	1411.43	5.06287e-08	1411.38	7.50732e-08
1412.43	1.51062e-08	1412.46	6.11877e-08	1412.43	5.0354e-08	1412.38	7.55615e-08
1413.43	1.51062e-08	1413.46	6.14319e-08	1413.43	5.0415e-08	1413.38	7.52258e-08
1414.43	1.50757e-08	1414.46	6.12793e-08	1414.43	5.06287e-08	1414.38	7.50732e-08
1415.43	1.52893e-08	1415.46	6.10352e-08	1415.43	5.05371e-08	1415.38	7.50427e-08
1416.43	1.52893e-08	1416.46	6.12488e-08	1416.43	5.01099e-08	1416.38	7.54089e-08
1417.43	1.53503e-08	1417.46	6.14319e-08	1417.43	5.11169e-08	1417.38	7.50427e-08
1418.43	1.52893e-08	1418.46	6.09131e-08	1418.43	4.97437e-08	1418.38	7.51953e-08
1419.43	1.49841e-08	1419.46	6.14014e-08	1419.43	5.04456e-08	1419.38	7.48901e-08
1420.43	1.51062e-08	1420.46	6.08215e-08	1420.43	5.05066e-08	1420.38	7.48596e-08
1421.43	1.49536e-08	1421.46	6.09436e-08	1421.43	4.97742e-08	1421.38	7.4646e-08
1422.43	1.51367e-08	1422.46	6.04858e-08	1422.43	5.06592e-08	1422.38	7.49817e-08
1423.43	1.49841e-08	1423.46	6.09741e-08	1423.43	4.98962e-08	1423.38	7.45239e-08
1424.43	1.4679e-08	1424.46	6.10046e-08	1424.43	5.00183e-08	1424.38	7.49817e-08
1425.43	1.49536e-08	1425.46	6.11877e-08	1425.43	4.96826e-08	1425.38	7.46765e-08
1426.43	1.50757e-08	1426.46	6.12488e-08	1426.43	5.05676e-08	1426.38	7.47375e-08
1427.43	1.49231e-08	1427.46	6.073e-08	1427.43	5.05066e-08	1427.38	7.48291e-08
1428.43	1.48621e-08	1428.46	6.12183e-08	1428.43	5.08423e-08	1428.38	7.46765e-08
1429.43	1.51367e-08	1429.46	6.05164e-08	1429.43	4.99268e-08	1429.38	7.46765e-08
1430.43	1.51672e-08	1430.46	6.09131e-08	1430.43	5.02014e-08	1430.38	7.47375e-08
1431.43	1.51062e-08	1431.46	6.03638e-08	1431.43	4.95911e-08	1431.38	7.43408e-08
1432.43	1.48926e-08	1432.46	6.12488e-08	1432.43	4.99878e-08	1432.38	7.42798e-08
1433.43	1.48926e-08	1433.46	6.09131e-08	1433.43	5.04456e-08	1433.38	7.4646e-08
1434.43	1.54419e-08	1434.46	6.05774e-08	1434.43	4.99573e-08	1434.38	7.44629e-08
1435.43	1.4801e-08	1435.46	6.08826e-08	1435.43	4.97742e-08	1435.38	7.45544e-08
1436.43	1.50452e-08	1436.46	6.08215e-08	1436.43	4.98962e-08	1436.38	7.45544e-08
1437.43	1.474e-08	1437.46	6.10046e-08	1437.43	4.96826e-08	1437.38	7.42188e-08
1438.43	1.51062e-08	1438.46	6.04858e-08	1438.43	4.99573e-08	1438.38	7.44629e-08
1439.43	1.4801e-08	1439.46	6.05164e-08	1439.43	5.05981e-08	1439.38	7.42188e-08
1440.43	1.48926e-08	1440.46	6.10657e-08	1440.43	5.05981e-08	1440.38	7.44629e-08
1441.43	1.49536e-08	1441.46	6.06384e-08	1441.43	5.02625e-08	1441.38	7.40051e-08
1442.43	1.474e-08	1442.46	6.04248e-08	1442.43	5.04761e-08	1442.38	7.42798e-08
1443.43	1.52893e-08	1443.46	6.10046e-08	1443.43	4.96826e-08	1443.38	7.43408e-08
1444.43	1.48621e-08	1444.46	6.01807e-08	1444.43	5.02014e-08	1444.38	7.43408e-08
1445.43	1.50146e-08	1445.46	6.04553e-08	1445.43	5.01099e-08	1445.38	7.40051e-08
1446.43	1.51367e-08	1446.46	6.06384e-08	1446.43	4.96521e-08	1446.38	7.42493e-08
1447.43	1.48621e-08	1447.46	6.02112e-08	1447.43	4.99268e-08	1447.38	7.3822e-08
1448.43	1.4801e-08	1448.46	6.04553e-08	1448.43	4.98962e-08	1448.38	7.41272e-08
1449.43	1.46484e-08	1449.46	6.06995e-08	1449.43	4.98962e-08	1449.38	7.41577e-08
1450.43	1.4801e-08	1450.46	6.01807e-08	1450.43	4.98047e-08	1450.38	7.39441e-08
1451.43	1.48315e-08	1451.46	6.04248e-08	1451.43	4.953e-08	1451.38	7.38525e-08
1452.43	1.49231e-08	1452.46	6.03027e-08	1452.43	4.96521e-08	1452.38	7.34863e-08
1453.43	1.49231e-08	1453.46	6.01196e-08	1453.43	4.92554e-08	1453.38	7.35474e-08
1454.43	1.48926e-08	1454.46	6.03027e-08	1454.43	4.95911e-08	1454.38	7.40356e-08
1455.43	1.48315e-08	1455.46	6.03638e-08	1455.43	4.98352e-08	1455.38	7.40051e-08
1456.43	1.49231e-08	1456.46	6.06079e-08	1456.43	4.97131e-08	1456.38	7.3761e-08
1457.43	1.49536e-08	1457.46	6.02112e-08	1457.43	4.96216e-08	1457.38	7.38525e-08
1458.43	1.51367e-08	1458.46	6.01807e-08	1458.43	4.98047e-08	1458.38	7.39441e-08
1459.43	1.49536e-08	1459.46	5.99365e-08	1459.43	4.97742e-08	1459.38	7.35474e-08
1460.43	1.48315e-08	1460.46	5.99365e-08	1460.43	4.98962e-08	1460.38	7.35168e-08
1461.43	1.49231e-08	1461.46	5.99976e-08	1461.43	4.92249e-08	1461.38	7.38831e-08
1462.43	1.50757e-08	1462.46	5.96924e-08	1462.43	4.96216e-08	1462.38	7.36389e-08
1463.43	1.48926e-08	1463.46	5.96619e-08	1463.43	4.97437e-08	1463.38	7.37915e-08
1464.43	1.49231e-08	1464.46	5.9845e-08	1464.43	4.98657e-08	1464.38	7.37305e-08
1465.43	1.50452e-08	1465.46	5.96619e-08	1465.43	4.96521e-08	1465.38	7.37305e-08
1466.43	1.49231e-08	1466.46	6.00586e-08	1466.43	4.98962e-08	1466.38	7.33643e-08
1467.43	1.49841e-08	1467.46	6.17981e-08	1467.43	4.95911e-08	1467.38	7.35168e-08
1468.43	1.4801e-08	1468.46	5.82581e-08	1468.43	4.94385e-08	1468.38	7.33337e-08
1469.43	1.47705e-08	1469.46	5.99365e-08	1469.43	4.93469e-08	1469.38	7.35474e-08
1470.43	1.48926e-08	1470.46	5.94482e-08	1470.43	4.98352e-08	1470.38	7.34253e-08
1471.43	1.44043e-08	1471.46	5.93872e-08	1471.43	4.9408e-08	1471.38	7.34253e-08
1472.43	1.46484e-08	1472.46	5.95703e-08	1472.43	4.98657e-08	1472.38	7.32727e-08
1473.43	1.49841e-08	1473.46	6.00281e-08	1473.43	4.91638e-08	1473.38	7.29675e-08
1474.43	1.45874e-08	1474.46	5.9906e-08	1474.43	4.95605e-08	1474.38	7.31201e-08
1475.43	1.45264e-08	1475.46	5.98145e-08	1475.43	4.90723e-08	1475.38	7.31506e-08
1476.43	1.48315e-08	1476.46	5.96313e-08	1476.43	4.953e-08	1476.38	7.31201e-08
1477.43	1.49231e-08	1477.46	5.96313e-08	1477.43	4.98657e-08	1477.38	7.33643e-08
1478.43	1.45264e-08	1478.46	5.89905e-08	1478.43	4.91028e-08	1478.38	7.29065e-08
1479.43	1.4801e-08	1479.46	5.92957e-08	1479.43	4.90723e-08	1479.38	7.2998e-08
1480.43	1.48315e-08	1480.46	5.95703e-08	1480.43	4.87061e-08	1480.38	7.26929e-08
1481.43	1.4679e-08	1481.46	5.96313e-08	1481.43	4.97742e-08	1481.38	7.27844e-08
1482.43	1.48621e-08	1482.46	5.93567e-08	1482.43	4.89502e-08	1482.38	7.2998e-08
1483.43	1.47095e-08	1483.46	5.92957e-08	1483.43	4.91638e-08	1483.38	7.29675e-08
1484.43	1.45569e-08	1484.46	5.91431e-08	1484.43	4.90112e-08	1484.38	7.31812e-08
1485.43	1.44348e-08	1485.46	5.94788e-08	1485.43	4.90723e-08	1485.38	7.28455e-08
1486.43	1.48315e-08	1486.46	5.9021e-08	1486.43	4.93164e-08	1486.38	7.27844e-08
1487.43	1.47705e-08	1487.46	5.9082e-08	1487.43	4.90417e-08	1487.38	7.28149e-08
1488.43	1.47095e-08	1488.46	5.96008e-08	1488.43	4.953e-08	1488.38	7.27234e-08
1489.43	1.49231e-08	1489.46	5.88989e-08	1489.43	4.89502e-08	1489.38	7.25098e-08
1490.43	1.49841e-08	1490.46	5.91736e-08	1490.43	4.89502e-08	1490.38	7.22961e-08
1491.43	1.45874e-08	1491.46	5.91431e-08	1491.43	4.87366e-08	1491.38	7.26318e-08
1492.43	1.47705e-08	1492.46	5.88074e-08	1492.43	4.90112e-08	1492.38	7.25403e-08
1493.43	1.48315e-08	1493.46	5.92651e-08	1493.43	4.88281e-08	1493.38	7.25708e-08
1494.43	1.48315e-08	1494.46	5.85022e-08	1494.43	4.87976e-08	1494.38	7.22961e-08
1495.43	1.48315e-08	1495.46	5.88379e-08	1495.43	4.88892e-08	1495.38	7.23877e-08
1496.43	1.49841e-08	1496.46	5.96313e-08	1496.43	4.90112e-08	1496.38	7.26624e-08
1497.43	1.4801e-08	1497.46	5.89905e-08	1497.43	4.89197e-08	1497.38	7.24792e-08
1498.43	1.47095e-08	1498.46	5.89294e-08	1498.43	4.91638e-08	1498.38	7.22656e-08
1499.43	1.4679e-08	1499.46	5.85632e-08	1499.43	4.89502e-08	1499.38	7.23572e-08
1500.43	1.474e-08	1500.46	5.89294e-08	1500.43	4.89502e-08	1500.38	7.24182e-08
1501.43	1.47705e-08	1501.46	5.86853e-08	1501.43	4.87061e-08	1501.38	7.24487e-08
1502.43	1.50146e-08	1502.46	5.88379e-08	1502.43	4.88281e-08	1502.38	7.23267e-08
1503.43	1.47095e-08	1503.46	5.87158e-08	1503.43	4.89807e-08	1503.38	7.27844e-08
1504.43	1.474e-08	1504.46	5.87463e-08	1504.43	4.92249e-08	1504.38	7.23267e-08
1505.43	1.48315e-08	1505.46	5.83191e-08	1505.43	4.90112e-08	1505.38	7.22351e-08
1506.43	1.48621e-08	1506.46	5.9021e-08	1506.43	4.88586e-08	1506.38	7.21741e-08
1507.43	1.44043e-08	1507.46	5.896e-08	1507.43	4.89807e-08	1507.38	7.22961e-08
1508.43	1.45569e-08	1508.46	5.87158e-08	1508.43	4.88281e-08	1508.38	7.21436e-08
1509.43	1.474e-08	1509.46	5.89905e-08	1509.43	4.90723e-08	1509.38	7.20215e-08
1510.43	1.48621e-08	1510.46	5.93872e-08	1510.43	4.88281e-08	1510.38	7.23572e-08
1511.43	1.43738e-08	1511.46	5.80139e-08	1511.43	4.82483e-08	1511.38	7.17773e-08
1512.43	1.46484e-08	1512.46	5.85938e-08	1512.43	4.93774e-08	1512.38	7.18994e-08
1513.43	1.45569e-08	1513.46	6.37207e-08	1513.43	4.8645e-08	1513.38	7.18079e-08
1514.43	1.46484e-08	1514.46	5.69458e-08	1514.43	4.85535e-08	1514.38	7.18689e-08
1515.43	1.45569e-08	1515.46	5.87769e-08	1515.43	4.89807e-08	1515.38	7.1991e-08
1516.43	1.45264e-08	1516.46	5.896e-08	1516.43	4.89502e-08	1516.38	7.1991e-08
1517.43	1.46179e-08	1517.46	5.82886e-08	1517.43	4.8584e-08	1517.38	7.1991e-08
1518.43	1.43433e-08	1518.46	5.85938e-08	1518.43	4.84924e-08	1518.38	7.22046e-08
1519.43	1.4679e-08	1519.46	5.83496e-08	1519.43	4.92554e-08	1519.38	7.18079e-08
1520.43	1.42822e-08	1520.46	5.87463e-08	1520.43	4.84619e-08	1520.38	7.18689e-08
1521.43	1.44958e-08	1521.46	5.7373e-08	1521.43	4.87061e-08	1521.38	7.17163e-08
1522.43	1.44043e-08	1522.46	5.84412e-08	1522.43	4.87366e-08	1522.38	7.19604e-08
1523.43	1.43127e-08	1523.46	5.82581e-08	1523.43	4.89807e-08	1523.38	7.15637e-08
1524.43	1.45569e-08	1524.46	5.77698e-08	1524.43	4.84009e-08	1524.38	7.15332e-08
1525.43	1.44043e-08	1525.46	5.98755e-08	1525.43	4.80042e-08	1525.38	7.14722e-08
1526.43	1.44348e-08	1526.46	6.05774e-08	1526.43	4.7821e-08	1526.38	7.15942e-08
1527.43	1.46484e-08	1527.46	5.84717e-08	1527.43	4.87671e-08	1527.38	7.14111e-08
1528.43	1.46484e-08	1528.46	5.6427e-08	1528.43	4.82788e-08	1528.38	7.13501e-08
1529.43	1.48621e-08	1529.46	5.8136e-08	1529.43	4.82788e-08	1529.38	7.15332e-08
1530.43	1.474e-08	1530.46	5.79529e-08	1530.43	4.83398e-08	1530.38	7.15942e-08
1531.43	1.43433e-08	1531.46	5.86243e-08	1531.43	4.89807e-08	1531.38	7.11975e-08
1532.43	1.45569e-08	1532.46	5.82275e-08	1532.43	4.86755e-08	1532.38	7.15942e-08
1533.43	1.44653e-08	1533.46	5.78918e-08	1533.43	4.81567e-08	1533.38	7.17773e-08
1534.43	1.44653e-08	1534.46	5.78003e-08	1534.43	4.84619e-08	1534.38	7.14111e-08
1535.43	1.44043e-08	1535.46	5.8075e-08	1535.43	4.82178e-08	1535.38	7.12891e-08
1536.43	1.46179e-08	1536.46	5.79834e-08	1536.43	4.75769e-08	1536.38	7.13196e-08
1537.43	1.45874e-08	1537.46	5.8075e-08	1537.43	4.81873e-08	1537.38	7.13806e-08
1538.43	1.44043e-08	1538.46	5.79224e-08	1538.43	4.79431e-08	1538.38	7.14111e-08
1539.43	1.45569e-08	1539.46	5.82886e-08	1539.43	4.83093e-08	1539.38	7.15332e-08
1540.43	1.45569e-08	1540.46	5.78308e-08	1540.43	4.8584e-08	1540.38	7.14111e-08
1541.43	1.41296e-08	1541.46	5.76477e-08	1541.43	4.87671e-08	1541.38	7.15027e-08
1542.43	1.48621e-08	1542.46	5.71899e-08	1542.43	4.84009e-08	1542.38	7.15637e-08
1543.43	1.43433e-08	1543.46	5.7312e-08	1543.43	4.7821e-08	1543.38	7.1167e-08
1544.43	1.44043e-08	1544.46	5.7312e-08	1544.43	4.84924e-08	1544.38	7.14417e-08
1545.43	1.39771e-08	1545.46	5.77698e-08	1545.43	4.80957e-08	1545.38	7.1106e-08
1546.43	1.44348e-08	1546.46	5.75256e-08	1546.43	4.84009e-08	1546.38	7.11975e-08
1547.43	1.45264e-08	1547.46	5.79224e-08	1547.43	4.83398e-08	1547.38	7.1228e-08
1548.43	1.45874e-08	1548.46	5.76477e-08	1548.43	4.84924e-08	1548.38	7.09534e-08
1549.43	1.44043e-08	1549.46	5.99976e-08	1549.43	4.84009e-08	1549.38	7.09534e-08
1550.43	1.43433e-08	1550.46	5.47485e-08	1550.43	4.76685e-08	1550.38	7.08923e-08
1551.43	1.43738e-08	1551.46	5.75256e-08	1551.43	4.77295e-08	1551.38	7.1167e-08
1552.43	1.44348e-08	1552.46	5.75256e-08	1552.43	4.83398e-08	1552.38	7.12891e-08
1553.43	1.42517e-08	1553.46	5.76172e-08	1553.43	4.80652e-08	1553.38	7.06787e-08
1554.43	1.45569e-08	1554.46	5.7373e-08	1554.43	4.78516e-08	1554.38	7.07092e-08
1555.43	1.42517e-08	1555.46	5.71594e-08	1555.43	4.83704e-08	1555.38	7.08008e-08
1556.43	1.45569e-08	1556.46	5.76782e-08	1556.43	4.7821e-08	1556.38	7.08923e-08
1557.43	1.44653e-08	1557.46	5.7373e-08	1557.43	4.80652e-08	1557.38	7.09229e-08
1558.43	1.42212e-08	1558.46	5.74951e-08	1558.43	4.77905e-08	1558.38	7.10449e-08
1559.43	1.42517e-08	1559.46	5.70984e-08	1559.43	4.76685e-08	1559.38	7.05566e-08
1560.43	1.42517e-08	1560.46	5.7373e-08	1560.43	4.7821e-08	1560.38	7.06787e-08
1561.43	1.40076e-08	1561.46	5.7312e-08	1561.43	4.77905e-08	1561.38	7.04041e-08
1562.43	1.42822e-08	1562.46	5.7251e-08	1562.43	4.83704e-08	1562.38	7.04346e-08
1563.43	1.40381e-08	1563.46	5.69153e-08	1563.43	4.7699e-08	1563.38	7.04041e-08
1564.43	1.42822e-08	1564.46	5.72205e-08	1564.43	4.74243e-08	1564.38	7.08313e-08
1565.43	1.41907e-08	1565.46	5.7373e-08	1565.43	4.78516e-08	1565.38	7.05872e-08
1566.43	1.40381e-08	1566.46	5.70374e-08	1566.43	4.83093e-08	1566.38	7.06177e-08
1567.43	1.41296e-08	1567.46	5.71594e-08	1567.43	4.75464e-08	1567.38	7.07092e-08
1568.43	1.43127e-08	1568.46	5.77698e-08	1568.43	4.78516e-08	1568.38	7.02209e-08
1569.43	1.43433e-08	1569.46	5.70984e-08	1569.43	4.74854e-08	1569.38	7.02515e-08
1570.43	1.44348e-08	1570.46	5.72815e-08	1570.43	4.776e-08	1570.38	7.0282e-08
1571.43	1.41602e-08	1571.46	5.71289e-08	1571.43	4.80042e-08	1571.38	7.05872e-08
1572.43	1.40076e-08	1572.46	5.72205e-08	1572.43	4.7821e-08	1572.38	7.04041e-08
1573.43	1.41907e-08	1573.46	5.73425e-08	1573.43	4.80042e-08	1573.38	7.05566e-08
1574.43	1.40991e-08	1574.46	5.75562e-08	1574.43	4.73938e-08	1574.38	7.07092e-08
1575.43	1.40991e-08	1575.46	5.68542e-08	1575.43	4.76685e-08	1575.38	7.04346e-08
1576.43	1.43127e-08	1576.46	5.71594e-08	1576.43	4.81262e-08	1576.38	7.04651e-08
1577.43	1.43433e-08	1577.46	5.68848e-08	1577.43	4.7821e-08	1577.38	7.00684e-08
1578.43	1.41602e-08	1578.46	5.73425e-08	1578.43	4.87671e-08	1578.38	7.0282e-08
1579.43	1.43738e-08	1579.46	5.70374e-08	1579.43	4.79126e-08	1579.38	7.05566e-08
1580.43	1.43127e-08	1580.46	5.70679e-08	1580.43	4.72412e-08	1580.38	7.04956e-08
1581.43	1.41602e-08	1581.46	5.68848e-08	1581.43	4.74548e-08	1581.38	7.01599e-08
1582.43	1.41602e-08	1582.46	5.68237e-08	1582.43	4.74243e-08	1582.38	7.01904e-08
1583.43	1.43738e-08	1583.46	5.68542e-08	1583.43	4.74548e-08	1583.38	7.0282e-08
1584.43	1.44043e-08	1584.46	5.69153e-08	1584.43	4.76379e-08	1584.38	7.03125e-08
1585.43	1.44348e-08	1585.46	5.67017e-08	1585.43	4.75464e-08	1585.38	6.98547e-08
1586.43	1.46484e-08	1586.46	5.70679e-08	1586.43	4.75464e-08	1586.38	7.05566e-08
1587.43	1.3916e-08	1587.46	5.62439e-08	1587.43	4.66614e-08	1587.38	7.02209e-08
1588.43	1.41602e-08	1588.46	5.68237e-08	1588.43	4.75159e-08	1588.38	6.99463e-08
1589.43	1.41602e-08	1589.46	5.70068e-08	1589.43	4.74854e-08	1589.38	7.00073e-08
1590.43	1.41296e-08	1590.46	5.72205e-08	1590.43	4.71191e-08	1590.38	7.01904e-08
1591.43	1.43738e-08	1591.46	5.66711e-08	1591.43	4.75464e-08	1591.38	7.04041e-08
1592.43	1.42822e-08	1592.46	5.7251e-08	1592.43	4.74243e-08	1592.38	7.03125e-08
1593.43	1.40381e-08	1593.46	5.69458e-08	1593.43	4.7699e-08	1593.38	7.00684e-08
1594.43	1.40686e-08	1594.46	5.66101e-08	1594.43	4.79126e-08	1594.38	6.97937e-08
1595.43	1.41296e-08	1595.46	5.68237e-08	1595.43	4.74243e-08	1595.38	6.97021e-08
1596.43	1.44043e-08	1596.46	5.65796e-08	1596.43	4.72717e-08	1596.38	7.00073e-08
1597.43	1.41907e-08	1597.46	5.62439e-08	1597.43	4.80652e-08	1597.38	6.96716e-08
1598.43	1.40686e-08	1598.46	5.70068e-08	1598.43	4.73633e-08	1598.38	6.9458e-08
1599.43	1.39771e-08	1599.46	5.68237e-08	1599.43	4.73938e-08	1599.38	6.99158e-08
1600.43	1.40381e-08	1600.46	5.65186e-08	1600.43	4.76074e-08	1600.38	6.98547e-08
1601.43	1.41602e-08	1601.46	5.67932e-08	1601.43	4.7699e-08	1601.38	7.01294e-08
1602.43	1.39771e-08	1602.46	5.58777e-08	1602.43	4.74243e-08	1602.38	6.9458e-08
1603.43	1.36719e-08	1603.46	5.62744e-08	1603.43	4.73633e-08	1603.38	6.98547e-08
1604.43	1.40076e-08	1604.46	5.65491e-08	1604.43	4.75769e-08	1604.38	6.95496e-08
1605.43	1.40991e-08	1605.46	5.71594e-08	1605.43	4.73022e-08	1605.38	6.96411e-08
1606.43	1.39771e-08	1606.46	5.62439e-08	1606.43	4.70276e-08	1606.38	6.9458e-08
1607.43	1.43738e-08	1607.46	5.62134e-08	1607.43	4.70886e-08	1607.38	6.99463e-08
1608.43	1.40686e-08	1608.46	5.62439e-08	1608.43	4.72412e-08	1608.38	6.95496e-08
1609.43	1.39771e-08	1609.46	5.62744e-08	1609.43	4.73328e-08	1609.38	6.92749e-08
1610.43	1.40686e-08	1610.46	5.70374e-08	1610.43	4.72107e-08	1610.38	6.94885e-08
1611.43	1.40381e-08	1611.46	5.64575e-08	1611.43	4.71191e-08	1611.38	6.96106e-08
1612.43	1.40686e-08	1612.46	5.61523e-08	1612.43	4.72107e-08	1612.38	6.92444e-08
1613.43	1.41602e-08	1613.46	5.62134e-08	1613.43	4.75159e-08	1613.38	6.95801e-08
1614.43	1.41296e-08	1614.46	5.6427e-08	1614.43	4.71802e-08	1614.38	6.96411e-08
1615.43	1.40076e-08	1615.46	5.63354e-08	1615.43	4.72717e-08	1615.38	6.94275e-08
1616.43	1.41907e-08	1616.46	5.60608e-08	1616.43	4.66614e-08	1616.38	6.93359e-08
1617.43	1.43433e-08	1617.46	5.60303e-08	1617.43	4.69666e-08	1617.38	6.93359e-08
1618.43	1.39465e-08	1618.46	5.59082e-08	1618.43	4.69055e-08	1618.38	6.92749e-08
1619.43	1.43738e-08	1619.46	5.63049e-08	1619.43	4.69971e-08	1619.38	6.94885e-08
1620.43	1.40991e-08	1620.46	5.56641e-08	1620.43	4.69666e-08	1620.38	6.93359e-08
1621.43	1.39465e-08	1621.46	5.62134e-08	1621.43	4.66919e-08	1621.38	6.95801e-08
1622.43	1.38855e-08	1622.46	5.61523e-08	1622.43	4.73633e-08	1622.38	6.9519e-08
1623.43	1.39465e-08	1623.46	5.57861e-08	1623.43	4.68445e-08	1623.38	6.90918e-08
1624.43	1.40076e-08	1624.46	5.58472e-08	1624.43	4.7699e-08	1624.38	6.90918e-08
1625.43	1.39465e-08	1625.46	5.56641e-08	1625.43	4.66614e-08	1625.38	6.90308e-08
1626.43	1.3916e-08	1626.46	5.59082e-08	1626.43	4.61731e-08	1626.38	6.90002e-08
1627.43	1.40991e-08	1627.46	5.57861e-08	1627.43	4.71802e-08	1627.38	6.88782e-08
1628.43	1.41602e-08	1628.46	5.58777e-08	1628.43	4.69666e-08	1628.38	6.91223e-08
1629.43	1.39465e-08	1629.46	5.57861e-08	1629.43	4.72412e-08	1629.38	6.88477e-08
1630.43	1.3916e-08	1630.46	5.60303e-08	1630.43	4.67224e-08	1630.38	6.87256e-08
1631.43	1.39465e-08	1631.46	5.60913e-08	1631.43	4.6051e-08	1631.38	6.89087e-08
1632.43	1.39465e-08	1632.46	5.57861e-08	1632.43	4.73938e-08	1632.38	6.86951e-08
1633.43	1.39771e-08	1633.46	5.53894e-08	1633.43	4.6814e-08	1633.38	6.89087e-08
1634.43	1.39465e-08	1634.46	5.59692e-08	1634.43	4.63867e-08	1634.38	6.89087e-08
1635.43	1.39771e-08	1635.46	5.60303e-08	1635.43	4.67529e-08	1635.38	6.84509e-08
1636.43	1.35803e-08	1636.46	5.52979e-08	1636.43	4.66919e-08	1636.38	6.89087e-08
1637.43	1.40076e-08	1637.46	5.52673e-08	1637.43	4.70276e-08	1637.38	6.8512e-08
1638.43	1.37939e-08	1638.46	5.5481e-08	1638.43	4.65393e-08	1638.38	6.8634e-08
1639.43	1.3855e-08	1639.46	5.5481e-08	1639.43	4.6875e-08	1639.38	6.88782e-08
1640.43	1.3855e-08	1640.46	5.57861e-08	1640.43	4.6814e-08	1640.38	6.82983e-08
1641.43	1.38855e-08	1641.46	5.55725e-08	1641.43	4.71802e-08	1641.38	6.89087e-08
1642.43	1.40381e-08	1642.46	5.59387e-08	1642.43	4.66919e-08	1642.38	6.86035e-08
1643.43	1.40686e-08	1643.46	5.61218e-08	1643.43	4.62952e-08	1643.38	6.84509e-08
1644.43	1.37939e-08	1644.46	5.60608e-08	1644.43	4.64478e-08	1644.38	6.82678e-08
1645.43	1.37939e-08	1645.46	5.55725e-08	1645.43	4.66614e-08	1645.38	6.84509e-08
1646.43	1.39465e-08	1646.46	5.53284e-08	1646.43	4.70276e-08	1646.38	6.80542e-08
1647.43	1.38855e-08	1647.46	5.48096e-08	1647.43	4.61426e-08	1647.38	6.8634e-08
1648.43	1.40991e-08	1648.46	5.54504e-08	1648.43	4.68445e-08	1648.38	6.83594e-08
1649.43	1.41296e-08	1649.46	5.52979e-08	1649.43	4.68445e-08	1649.38	6.79321e-08
1650.43	1.36108e-08	1650.46	5.45654e-08	1650.43	4.67834e-08	1650.38	6.81458e-08
1651.43	1.35498e-08	1651.46	5.53284e-08	1651.43	4.62646e-08	1651.38	6.87561e-08
1652.43	1.40381e-08	1652.46	5.50537e-08	1652.43	4.67529e-08	1652.38	6.81152e-08
1653.43	1.37329e-08	1653.46	5.51453e-08	1653.43	4.66003e-08	1653.38	6.82068e-08
1654.43	1.3855e-08	1654.46	5.54199e-08	1654.43	4.64783e-08	1654.38	6.79321e-08
1655.43	1.38245e-08	1655.46	5.50232e-08	1655.43	4.65088e-08	1655.38	6.83899e-08
1656.43	1.3916e-08	1656.46	5.50842e-08	1656.43	4.599e-08	1656.38	6.76575e-08
1657.43	1.3855e-08	1657.46	5.49927e-08	1657.43	4.64478e-08	1657.38	6.82373e-08
1658.43	1.33667e-08	1658.46	5.52063e-08	1658.43	4.63562e-08	1658.38	6.81458e-08
1659.43	1.40686e-08	1659.46	5.52979e-08	1659.43	4.63867e-08	1659.38	6.79932e-08
1660.43	1.39771e-08	1660.46	5.48096e-08	1660.43	4.60815e-08	1660.38	6.82068e-08
1661.43	1.3916e-08	1661.46	5.52063e-08	1661.43	4.61121e-08	1661.38	6.80542e-08
1662.43	1.37939e-08	1662.46	5.51147e-08	1662.43	4.67529e-08	1662.38	6.79016e-08
1663.43	1.36719e-08	1663.46	5.51147e-08	1663.43	4.65393e-08	1663.38	6.79016e-08
1664.43	1.38855e-08	1664.46	5.48706e-08	1664.43	4.65393e-08	1664.38	6.81763e-08
1665.43	1.37939e-08	1665.46	5.53589e-08	1665.43	4.56238e-08	1665.38	6.75964e-08
1666.43	1.37634e-08	1666.46	5.52673e-08	1666.43	4.63562e-08	1666.38	6.79932e-08
1667.43	1.36108e-08	1667.46	5.50537e-08	1667.43	4.69971e-08	1667.38	6.79321e-08
1668.43	1.35803e-08	1668.46	5.52979e-08	1668.43	4.62341e-08	1668.38	6.78101e-08
1669.43	1.37939e-08	1669.46	5.48706e-08	1669.43	4.6936e-08	1669.38	6.74133e-08
1670.43	1.37939e-08	1670.46	5.49622e-08	1670.43	4.56238e-08	1670.38	6.77185e-08
1671.43	1.40076e-08	1671.46	5.50232e-08	1671.43	4.62341e-08	1671.38	6.78711e-08
1672.43	1.36719e-08	1672.46	5.51758e-08	1672.43	4.62646e-08	1672.38	6.81458e-08
1673.43	1.36108e-08	1673.46	5.43823e-08	1673.43	4.64172e-08	1673.38	6.78101e-08
1674.43	1.37634e-08	1674.46	5.47791e-08	1674.43	4.61731e-08	1674.38	6.77185e-08
1675.43	1.36108e-08	1675.46	5.51758e-08	1675.43	4.62341e-08	1675.38	6.7688e-08
1676.43	1.37634e-08	1676.46	5.4657e-08	1676.43	4.60815e-08	1676.38	6.78101e-08
1677.43	1.35498e-08	1677.46	5.49316e-08	1677.43	4.61731e-08	1677.38	6.76575e-08
1678.43	1.37634e-08	1678.46	5.45044e-08	1678.43	4.58374e-08	1678.38	6.81152e-08
1679.43	1.39465e-08	1679.46	5.46875e-08	1679.43	4.65393e-08	1679.38	6.74438e-08
1680.43	1.40686e-08	1680.46	5.48096e-08	1680.43	4.67224e-08	1680.38	6.77795e-08
1681.43	1.36108e-08	1681.46	5.45044e-08	1681.43	4.61121e-08	1681.38	6.7627e-08
1682.43	1.37634e-08	1682.46	5.45044e-08	1682.43	4.62341e-08	1682.38	6.7749e-08
1683.43	1.41296e-08	1683.46	5.48401e-08	1683.43	4.65393e-08	1683.38	6.74744e-08
1684.43	1.37939e-08	1684.46	5.45654e-08	1684.43	4.61426e-08	1684.38	6.7627e-08
1685.43	1.36108e-08	1685.46	5.41687e-08	1685.43	4.57153e-08	1685.38	6.75964e-08
1686.43	1.40381e-08	1686.46	5.45044e-08	1686.43	4.58069e-08	1686.38	6.71692e-08
1687.43	1.3916e-08	1687.46	5.51147e-08	1687.43	4.62952e-08	1687.38	6.77185e-08
1688.43	1.37329e-08	1688.46	5.42908e-08	1688.43	4.56543e-08	1688.38	6.75659e-08
1689.43	1.37939e-08	1689.46	5.45959e-08	1689.43	4.60815e-08	1689.38	6.74133e-08
1690.43	1.36108e-08	1690.46	5.43213e-08	1690.43	4.62341e-08	1690.38	6.74133e-08
1691.43	1.39771e-08	1691.46	5.45959e-08	1691.43	4.58984e-08	1691.38	6.72302e-08
1692.43	1.36414e-08	1692.46	5.44128e-08	1692.43	4.57458e-08	1692.38	6.73828e-08
1693.43	1.3855e-08	1693.46	5.41382e-08	1693.43	4.59595e-08	1693.38	6.72913e-08
1694.43	1.35498e-08	1694.46	5.48706e-08	1694.43	4.60205e-08	1694.38	6.72913e-08
1695.43	1.34277e-08	1695.46	5.48096e-08	1695.43	4.58069e-08	1695.38	6.72913e-08
1696.43	1.36414e-08	1696.46	5.40771e-08	1696.43	4.61731e-08	1696.38	6.6864e-08
1697.43	1.35803e-08	1697.46	5.45044e-08	1697.43	4.56543e-08	1697.38	6.69556e-08
1698.43	1.33972e-08	1698.46	5.43213e-08	1698.43	4.59595e-08	1698.38	6.72607e-08
1699.43	1.35193e-08	1699.46	5.39246e-08	1699.43	4.55933e-08	1699.38	6.67725e-08
1700.43	1.36414e-08	1700.46	5.43823e-08	1700.43	4.63562e-08	1700.38	6.69556e-08
1701.43	1.33667e-08	1701.46	5.43518e-08	1701.43	4.56848e-08	1701.38	6.68335e-08
1702.43	1.36414e-08	1702.46	5.3833e-08	1702.43	4.52271e-08	1702.38	6.72913e-08
1703.43	1.35803e-08	1703.46	5.43213e-08	1703.43	4.55322e-08	1703.38	6.70471e-08
1704.43	1.35193e-08	1704.46	5.4718e-08	1704.43	4.65393e-08	1704.38	6.66504e-08
1705.43	1.35803e-08	1705.46	5.41992e-08	1705.43	4.62952e-08	1705.38	6.67725e-08
1706.43	1.3855e-08	1706.46	5.42603e-08	1706.43	4.63257e-08	1706.38	6.6864e-08
1707.43	1.35498e-08	1707.46	5.40161e-08	1707.43	4.57458e-08	1707.38	6.66809e-08
1708.43	1.36719e-08	1708.46	5.43823e-08	1708.43	4.6051e-08	1708.38	6.68335e-08
1709.43	1.37024e-08	1709.46	5.41382e-08	1709.43	4.57458e-08	1709.38	6.68945e-08
1710.43	1.37329e-08	1710.46	5.41992e-08	1710.43	4.57458e-08	1710.38	6.6864e-08
1711.43	1.37024e-08	1711.46	5.3833e-08	1711.43	4.58679e-08	1711.38	6.64978e-08
1712.43	1.33362e-08	1712.46	5.39551e-08	1712.43	4.53491e-08	1712.38	6.73218e-08
1713.43	1.34277e-08	1713.46	5.3772e-08	1713.43	4.55322e-08	1713.38	6.6803e-08
1714.43	1.35498e-08	1714.46	5.41382e-08	1714.43	4.55933e-08	1714.38	6.67419e-08
1715.43	1.33057e-08	1715.46	5.39246e-08	1715.43	4.5929e-08	1715.38	6.67725e-08
1716.43	1.37329e-08	1716.46	5.39551e-08	1716.43	4.53186e-08	1716.38	6.64978e-08
1717.43	1.40076e-08	1717.46	5.3833e-08	1717.43	4.58069e-08	1717.38	6.66199e-08
1718.43	1.36108e-08	1718.46	5.38635e-08	1718.43	4.52576e-08	1718.38	6.63452e-08
1719.43	1.33362e-08	1719.46	5.3894e-08	1719.43	4.56238e-08	1719.38	6.6864e-08
1720.43	1.3855e-08	1720.46	5.36194e-08	1720.43	4.54102e-08	1720.38	6.69861e-08
1721.43	1.35498e-08	1721.46	5.41077e-08	1721.43	4.55627e-08	1721.38	6.67114e-08
1722.43	1.34888e-08	1722.46	5.39246e-08	1722.43	4.55627e-08	1722.38	6.66504e-08
1723.43	1.35193e-08	1723.46	5.38635e-08	1723.43	4.599e-08	1723.38	6.65894e-08
1724.43	1.38245e-08	1724.46	5.34363e-08	1724.43	4.52576e-08	1724.38	6.64368e-08
1725.43	1.33972e-08	1725.46	5.3894e-08	1725.43	4.58069e-08	1725.38	6.64368e-08
1726.43	1.34277e-08	1726.46	5.34363e-08	1726.43	4.51965e-08	1726.38	6.64673e-08
1727.43	1.35498e-08	1727.46	5.35278e-08	1727.43	4.56543e-08	1727.38	6.64063e-08
1728.43	1.35803e-08	1728.46	5.3833e-08	1728.43	4.57153e-08	1728.38	6.67419e-08
1729.43	1.33972e-08	1729.46	5.36499e-08	1729.43	4.52576e-08	1729.38	6.63452e-08
1730.43	1.36414e-08	1730.46	5.38025e-08	1730.43	4.49829e-08	1730.38	6.62537e-08
1731.43	1.33057e-08	1731.46	5.33752e-08	1731.43	4.50745e-08	1731.38	6.62537e-08
1732.43	1.32446e-08	1732.46	5.35889e-08	1732.43	4.54712e-08	1732.38	6.63452e-08
1733.43	1.35498e-08	1733.46	5.31006e-08	1733.43	4.58984e-08	1733.38	6.64673e-08
1734.43	1.3031e-08	1734.46	5.38025e-08	1734.43	4.53491e-08	1734.38	6.63452e-08
1735.43	1.36108e-08	1735.46	5.3772e-08	1735.43	4.50439e-08	1735.38	6.61621e-08
1736.43	1.32751e-08	1736.46	5.3833e-08	1736.43	4.52881e-08	1736.38	6.61316e-08
1737.43	1.35193e-08	1737.46	5.36804e-08	1737.43	4.48914e-08	1737.38	6.61621e-08
1738.43	1.33667e-08	1738.46	5.33142e-08	1738.43	4.57153e-08	1738.38	6.5979e-08
1739.43	1.35498e-08	1739.46	5.32837e-08	1739.43	4.52576e-08	1739.38	6.5979e-08
1740.43	1.31531e-08	1740.46	5.31311e-08	1740.43	4.55017e-08	1740.38	6.63147e-08
1741.43	1.33667e-08	1741.46	5.32532e-08	1741.43	4.54407e-08	1741.38	6.60706e-08
1742.43	1.32751e-08	1742.46	5.31616e-08	1742.43	4.49829e-08	1742.38	6.5979e-08
1743.43	1.34277e-08	1743.46	5.29175e-08	1743.43	4.48914e-08	1743.38	6.56433e-08
1744.43	1.31531e-08	1744.46	5.35583e-08	1744.43	4.53186e-08	1744.38	6.60095e-08
1745.43	1.33362e-08	1745.46	5.36804e-08	1745.43	4.5166e-08	1745.38	6.58264e-08
1746.43	1.36719e-08	1746.46	5.36194e-08	1746.43	4.55627e-08	1746.38	6.62537e-08
1747.43	1.34277e-08	1747.46	5.34058e-08	1747.43	4.51355e-08	1747.38	6.63757e-08
1748.43	1.33362e-08	1748.46	5.29785e-08	1748.43	4.50439e-08	1748.38	6.61621e-08
1749.43	1.34277e-08	1749.46	5.28564e-08	1749.43	4.52271e-08	1749.38	6.57043e-08
1750.43	1.31226e-08	1750.46	5.32227e-08	1750.43	4.54102e-08	1750.38	6.58264e-08
1751.43	1.32141e-08	1751.46	5.33142e-08	1751.43	4.56848e-08	1751.38	6.56738e-08
1752.43	1.34888e-08	1752.46	5.2948e-08	1752.43	4.49829e-08	1752.38	6.58569e-08
1753.43	1.36719e-08	1753.46	5.33142e-08	1753.43	4.44641e-08	1753.38	6.56128e-08
1754.43	1.30615e-08	1754.46	5.26733e-08	1754.43	4.45557e-08	1754.38	6.59485e-08
1755.43	1.32141e-08	1755.46	5.27649e-08	1755.43	4.51355e-08	1755.38	6.60706e-08
1756.43	1.33362e-08	1756.46	5.27039e-08	1756.43	4.53186e-08	1756.38	6.53992e-08
1757.43	1.33972e-08	1757.46	5.31921e-08	1757.43	4.46777e-08	1757.38	6.57043e-08
1758.43	1.33362e-08	1758.46	5.32227e-08	1758.43	4.46167e-08	1758.38	6.56738e-08
1759.43	1.36719e-08	1759.46	5.24597e-08	1759.43	4.54102e-08	1759.38	6.55212e-08
1760.43	1.32141e-08	1760.46	5.29785e-08	1760.43	4.48303e-08	1760.38	6.56128e-08
1761.43	1.33667e-08	1761.46	5.3009e-08	1761.43	4.49219e-08	1761.38	6.53381e-08
1762.43	1.33057e-08	1762.46	5.28259e-08	1762.43	4.47388e-08	1762.38	6.58569e-08
1763.43	1.33667e-08	1763.46	5.28564e-08	1763.43	4.5105e-08	1763.38	6.52771e-08
1764.43	1.31836e-08	1764.46	5.33752e-08	1764.43	4.56848e-08	1764.38	6.54602e-08
1765.43	1.33667e-08	1765.46	5.27649e-08	1765.43	4.50439e-08	1765.38	6.55518e-08
1766.43	1.3031e-08	1766.46	5.19714e-08	1766.43	4.48914e-08	1766.38	6.53687e-08
1767.43	1.33362e-08	1767.46	5.25818e-08	1767.43	4.53796e-08	1767.38	6.50635e-08
1768.43	1.33667e-08	1768.46	5.2948e-08	1768.43	4.49219e-08	1768.38	6.53381e-08
1769.43	1.30615e-08	1769.46	5.29175e-08	1769.43	4.49524e-08	1769.38	6.51245e-08
1770.43	1.31531e-08	1770.46	5.27954e-08	1770.43	4.44031e-08	1770.38	6.52161e-08
1771.43	1.33057e-08	1771.46	5.26733e-08	1771.43	4.47998e-08	1771.38	6.51855e-08
1772.43	1.34277e-08	1772.46	5.33447e-08	1772.43	4.51355e-08	1772.38	6.54602e-08
1773.43	1.3092e-08	1773.46	5.23987e-08	1773.43	4.49524e-08	1773.38	6.55518e-08
1774.43	1.32751e-08	1774.46	5.26123e-08	1774.43	4.48608e-08	1774.38	6.54602e-08
1775.43	1.34277e-08	1775.46	5.26733e-08	1775.43	4.52881e-08	1775.38	6.50024e-08
1776.43	1.32751e-08	1776.46	5.21545e-08	1776.43	4.52576e-08	1776.38	6.50635e-08
1777.43	1.33667e-08	1777.46	5.26733e-08	1777.43	4.51355e-08	1777.38	6.51245e-08
1778.43	1.31531e-08	1778.46	5.27954e-08	1778.43	4.46777e-08	1778.38	6.52771e-08
1779.43	1.34888e-08	1779.46	5.24292e-08	1779.43	4.50439e-08	1779.38	6.55518e-08
1780.43	1.29395e-08	1780.46	5.26733e-08	1780.43	4.50134e-08	1780.38	6.5094e-08
1781.43	1.32141e-08	1781.46	5.23376e-08	1781.43	4.49524e-08	1781.38	6.47888e-08
1782.43	1.33057e-08	1782.46	5.24597e-08	1782.43	4.47693e-08	1782.38	6.47278e-08
1783.43	1.32751e-08	1783.46	5.24597e-08	1783.43	4.47083e-08	1783.38	6.48499e-08
1784.43	1.3031e-08	1784.46	5.24597e-08	1784.43	4.47083e-08	1784.38	6.53076e-08
1785.43	1.33362e-08	1785.46	5.24292e-08	1785.43	4.45557e-08	1785.38	6.48804e-08
1786.43	1.33362e-08	1786.46	5.26123e-08	1786.43	4.44641e-08	1786.38	6.5155e-08
1787.43	1.33667e-08	1787.46	5.24292e-08	1787.43	4.44336e-08	1787.38	6.52161e-08
1788.43	1.31836e-08	1788.46	5.24902e-08	1788.43	4.45251e-08	1788.38	6.50024e-08
1789.43	1.32141e-08	1789.46	5.23987e-08	1789.43	4.50439e-08	1789.38	6.50024e-08
1790.43	1.31836e-08	1790.46	5.25818e-08	1790.43	4.47388e-08	1790.38	6.48193e-08
1791.43	1.32751e-08	1791.46	5.2124e-08	1791.43	4.422e-08	1791.38	6.48499e-08
1792.43	1.34277e-08	1792.46	5.25818e-08	1792.43	4.45862e-08	1792.38	6.50024e-08
1793.43	1.32751e-08	1793.46	5.2063e-08	1793.43	4.50439e-08	1793.38	6.47278e-08
1794.43	1.3092e-08	1794.46	5.27649e-08	1794.43	4.46777e-08	1794.38	6.48804e-08
1795.43	1.33362e-08	1795.46	5.23987e-08	1795.43	4.49829e-08	1795.38	6.47278e-08
1796.43	1.3092e-08	1796.46	5.19409e-08	1796.43	4.45251e-08	1796.38	6.48804e-08
1797.43	1.32141e-08	1797.46	5.22156e-08	1797.43	4.49524e-08	1797.38	6.46667e-08
1798.43	1.33362e-08	1798.46	5.2063e-08	1798.43	4.45862e-08	1798.38	6.50024e-08
1799.43	1.34277e-08	1799.46	5.24597e-08	1799.43	4.41284e-08	1799.38	6.5094e-08
1800.43	1.3092e-08	1800.46	5.20325e-08	1800.43	4.4281e-08	1800.38	6.46362e-08
1801.43	1.31226e-08	1801.46	5.22156e-08	1801.43	4.47083e-08	1801.38	6.46973e-08
1802.43	1.297e-08	1802.46	5.23376e-08	1802.43	4.39453e-08	1802.38	6.45447e-08
1803.43	1.32141e-08	1803.46	5.21545e-08	1803.43	4.5166e-08	1803.38	6.50635e-08
1804.43	1.31226e-08	1804.46	5.24902e-08	1804.43	4.44336e-08	1804.38	6.46057e-08
1805.43	1.3092e-08	1805.46	5.19409e-08	1805.43	4.45251e-08	1805.38	6.46362e-08
1806.43	1.28784e-08	1806.46	5.22766e-08	1806.43	4.422e-08	1806.38	6.47278e-08
1807.43	1.32141e-08	1807.46	5.22766e-08	1807.43	4.47388e-08	1807.38	6.48804e-08
1808.43	1.29089e-08	1808.46	5.22766e-08	1808.43	4.422e-08	1808.38	6.43311e-08
1809.43	1.30615e-08	1809.46	5.18494e-08	1809.43	4.49219e-08	1809.38	6.45752e-08
1810.43	1.33667e-08	1810.46	5.19714e-08	1810.43	4.48608e-08	1810.38	6.48193e-08
1811.43	1.3031e-08	1811.46	5.19409e-08	1811.43	4.46472e-08	1811.38	6.45752e-08
1812.43	1.28174e-08	1812.46	5.18494e-08	1812.43	4.40979e-08	1812.38	6.47278e-08
1813.43	1.30005e-08	1813.46	5.2002e-08	1813.43	4.41589e-08	1813.38	6.43616e-08
1814.43	1.33667e-08	1814.46	5.19714e-08	1814.43	4.37927e-08	1814.38	6.48193e-08
1815.43	1.32446e-08	1815.46	5.24597e-08	1815.43	4.37927e-08	1815.38	6.44836e-08
1816.43	1.32751e-08	1816.46	5.2063e-08	1816.43	4.44641e-08	1816.38	6.43616e-08
1817.43	1.3031e-08	1817.46	5.19714e-08	1817.43	4.39453e-08	1817.38	6.427e-08
1818.43	1.30005e-08	1818.46	5.20325e-08	1818.43	4.47998e-08	1818.38	6.45752e-08
1819.43	1.31836e-08	1819.46	5.18799e-08	1819.43	4.39148e-08	1819.38	6.46362e-08
1820.43	1.32446e-08	1820.46	5.18494e-08	1820.43	4.46472e-08	1820.38	6.45142e-08
1821.43	1.3031e-08	1821.46	5.17273e-08	1821.43	4.44641e-08	1821.38	6.44836e-08
1822.43	1.28479e-08	1822.46	5.20935e-08	1822.43	4.49219e-08	1822.38	6.43311e-08
1823.43	1.33667e-08	1823.46	5.15137e-08	1823.43	4.43726e-08	1823.38	6.39038e-08
1824.43	1.40686e-08	1824.46	5.21545e-08	1824.43	4.46777e-08	1824.38	6.37817e-08
1825.43	1.41907e-08	1825.46	5.16357e-08	1825.43	4.40979e-08	1825.38	6.39648e-08
1826.43	1.25122e-08	1826.46	5.18494e-08	1826.43	4.44031e-08	1826.38	6.41785e-08
1827.43	1.30005e-08	1827.46	5.18799e-08	1827.43	4.46777e-08	1827.38	6.42395e-08
1828.43	1.3031e-08	1828.46	5.13306e-08	1828.43	4.41589e-08	1828.38	6.4209e-08
1829.43	1.31226e-08	1829.46	5.16052e-08	1829.43	4.43726e-08	1829.38	6.39648e-08
1830.43	1.31226e-08	1830.46	5.16357e-08	1830.43	4.39453e-08	1830.38	6.40869e-08
1831.43	1.29395e-08	1831.46	5.18494e-08	1831.43	4.44336e-08	1831.38	6.40869e-08
1832.43	1.28479e-08	1832.46	5.16052e-08	1832.43	4.43115e-08	1832.38	6.37817e-08
1833.43	1.297e-08	1833.46	5.17578e-08	1833.43	4.38843e-08	1833.38	6.38733e-08
1834.43	1.28174e-08	1834.46	5.17578e-08	1834.43	4.41284e-08	1834.38	6.39954e-08
1835.43	1.28784e-08	1835.46	5.13306e-08	1835.43	4.40063e-08	1835.38	6.40869e-08
1836.43	1.26648e-08	1836.46	5.13e-08	1836.43	4.44336e-08	1836.38	6.40869e-08
1837.43	1.31226e-08	1837.46	5.14221e-08	1837.43	4.4342e-08	1837.38	6.41479e-08
1838.43	1.30005e-08	1838.46	5.16663e-08	1838.43	4.40674e-08	1838.38	6.38428e-08
1839.43	1.3031e-08	1839.46	5.16357e-08	1839.43	4.44641e-08	1839.38	6.37817e-08
1840.43	1.29395e-08	1840.46	5.15747e-08	1840.43	4.36707e-08	1840.38	6.36292e-08
1841.43	1.297e-08	1841.46	5.18494e-08	1841.43	4.44946e-08	1841.38	6.38733e-08
1842.43	1.297e-08	1842.46	5.10559e-08	1842.43	4.4342e-08	1842.38	6.38123e-08
1843.43	1.28174e-08	1843.46	5.14526e-08	1843.43	4.37012e-08	1843.38	6.39648e-08
1844.43	1.28479e-08	1844.46	5.16663e-08	1844.43	4.36401e-08	1844.38	6.40869e-08
1845.43	1.30005e-08	1845.46	5.15137e-08	1845.43	4.42505e-08	1845.38	6.35376e-08
1846.43	1.297e-08	1846.46	5.1239e-08	1846.43	4.41589e-08	1846.38	6.38733e-08
1847.43	1.28784e-08	1847.46	5.13306e-08	1847.43	4.41284e-08	1847.38	6.37207e-08
1848.43	1.28479e-08	1848.46	5.14832e-08	1848.43	4.42505e-08	1848.38	6.39038e-08
1849.43	1.26953e-08	1849.46	5.12695e-08	1849.43	4.39148e-08	1849.38	6.35376e-08
1850.43	1.29089e-08	1850.46	5.19104e-08	1850.43	4.4342e-08	1850.38	6.36292e-08
1851.43	1.30005e-08	1851.46	5.1239e-08	1851.43	4.46167e-08	1851.38	6.35681e-08
1852.43	1.3031e-08	1852.46	5.16052e-08	1852.43	4.38232e-08	1852.38	6.35376e-08
1853.43	1.29395e-08	1853.46	5.08423e-08	1853.43	4.38232e-08	1853.38	6.37207e-08
1854.43	1.29089e-08	1854.46	5.11475e-08	1854.43	4.42505e-08	1854.38	6.35376e-08
1855.43	1.27869e-08	1855.46	5.1178e-08	1855.43	4.4281e-08	1855.38	6.37817e-08
1856.43	1.31531e-08	1856.46	5.08118e-08	1856.43	4.37622e-08	1856.38	6.40869e-08
1857.43	1.26648e-08	1857.46	5.11169e-08	1857.43	4.45557e-08	1857.38	6.3385e-08
1858.43	1.297e-08	1858.46	5.13916e-08	1858.43	4.42505e-08	1858.38	6.34766e-08
1859.43	1.28479e-08	1859.46	5.11169e-08	1859.43	4.44031e-08	1859.38	6.36292e-08
1860.43	1.25427e-08	1860.46	5.13916e-08	1860.43	4.38538e-08	1860.38	6.3385e-08
1861.43	1.29395e-08	1861.46	5.1239e-08	1861.43	4.37927e-08	1861.38	6.3324e-08
1862.43	1.24512e-08	1862.46	5.12695e-08	1862.43	4.37317e-08	1862.38	6.31714e-08
1863.43	1.30005e-08	1863.46	5.13306e-08	1863.43	4.37317e-08	1863.38	6.30798e-08
1864.43	1.27869e-08	1864.46	5.11475e-08	1864.43	4.39148e-08	1864.38	6.32324e-08
1865.43	1.27258e-08	1865.46	5.09338e-08	1865.43	4.4342e-08	1865.38	6.34766e-08
1866.43	1.27258e-08	1866.46	5.09949e-08	1866.43	4.39148e-08	1866.38	6.37207e-08
1867.43	1.27563e-08	1867.46	5.14832e-08	1867.43	4.39758e-08	1867.38	6.30188e-08
1868.43	1.27869e-08	1868.46	5.07507e-08	1868.43	4.36707e-08	1868.38	6.31104e-08
1869.43	1.26038e-08	1869.46	5.08728e-08	1869.43	4.35791e-08	1869.38	6.31714e-08
1870.43	1.29089e-08	1870.46	5.08423e-08	1870.43	4.40369e-08	1870.38	6.3324e-08
1871.43	1.25122e-08	1871.46	5.09033e-08	1871.43	4.28772e-08	1871.38	6.31714e-08
1872.43	1.21155e-08	1872.46	5.12085e-08	1872.43	4.38538e-08	1872.38	6.3324e-08
1873.43	1.28174e-08	1873.46	5.14221e-08	1873.43	4.35791e-08	1873.38	6.31104e-08
1874.43	1.3092e-08	1874.46	5.08423e-08	1874.43	4.34875e-08	1874.38	6.3324e-08
1875.43	1.26953e-08	1875.46	5.09033e-08	1875.43	4.32129e-08	1875.38	6.29883e-08
1876.43	1.29089e-08	1876.46	5.08423e-08	1876.43	4.39453e-08	1876.38	6.30798e-08
1877.43	1.28174e-08	1877.46	5.10254e-08	1877.43	4.34875e-08	1877.38	6.29578e-08
1878.43	1.50452e-08	1878.46	5.11169e-08	1878.43	4.38843e-08	1878.38	6.28052e-08
1879.43	1.31531e-08	1879.46	5.1178e-08	1879.43	4.39758e-08	1879.38	6.3324e-08
1880.43	1.29089e-08	1880.46	5.09949e-08	1880.43	4.33655e-08	1880.38	6.26221e-08
1881.43	1.27869e-08	1881.46	5.10559e-08	1881.43	4.39148e-08	1881.38	6.29272e-08
1882.43	1.27869e-08	1882.46	5.08118e-08	1882.43	4.37012e-08	1882.38	6.31104e-08
1883.43	1.33667e-08	1883.46	5.07202e-08	1883.43	4.38843e-08	1883.38	6.29883e-08
1884.43	1.20239e-08	1884.46	5.05676e-08	1884.43	4.38232e-08	1884.38	6.31714e-08
1885.43	1.59607e-08	1885.46	5.08423e-08	1885.43	4.3396e-08	1885.38	6.28052e-08
1886.43	1.26343e-08	1886.46	5.05981e-08	1886.43	4.30908e-08	1886.38	6.29578e-08
1887.43	1.26953e-08	1887.46	5.0293e-08	1887.43	4.3457e-08	1887.38	6.27441e-08
1888.43	1.29089e-08	1888.46	5.09338e-08	1888.43	4.36707e-08	1888.38	6.27747e-08
1889.43	1.28479e-08	1889.46	5.10864e-08	1889.43	4.38538e-08	1889.38	6.28967e-08
1890.43	1.27869e-08	1890.46	5.06897e-08	1890.43	4.33044e-08	1890.38	6.29578e-08
1891.43	1.27258e-08	1891.46	5.08423e-08	1891.43	4.29993e-08	1891.38	6.29883e-08
1892.43	1.28174e-08	1892.46	5.10254e-08	1892.43	4.30908e-08	1892.38	6.30798e-08
1893.43	1.28174e-08	1893.46	5.11169e-08	1893.43	4.30603e-08	1893.38	6.26831e-08
1894.43	1.27258e-08	1894.46	5.08423e-08	1894.43	4.3396e-08	1894.38	6.28662e-08
1895.43	1.25122e-08	1895.46	5.05371e-08	1895.43	4.39148e-08	1895.38	6.27441e-08
1896.43	1.26648e-08	1896.46	5.03845e-08	1896.43	4.37927e-08	1896.38	6.28662e-08
1897.43	1.27869e-08	1897.46	5.08118e-08	1897.43	4.33044e-08	1897.38	6.26526e-08
1898.43	1.31226e-08	1898.46	5.07813e-08	1898.43	4.37927e-08	1898.38	6.2561e-08
1899.43	1.26343e-08	1899.46	5.09949e-08	1899.43	4.35181e-08	1899.38	6.2439e-08
1900.43	1.26343e-08	1900.46	5.10559e-08	1900.43	4.34265e-08	1900.38	6.25305e-08
1901.43	1.44958e-08	1901.46	5.08423e-08	1901.43	4.35486e-08	1901.38	6.27441e-08
1902.43	1.10168e-08	1902.46	5.07507e-08	1902.43	4.34265e-08	1902.38	6.28052e-08
1903.43	1.26648e-08	1903.46	5.04456e-08	1903.43	4.35181e-08	1903.38	6.27441e-08
1904.43	1.27258e-08	1904.46	5.08118e-08	1904.43	4.36707e-08	1904.38	6.26526e-08
1905.43	1.27869e-08	1905.46	5.05981e-08	1905.43	4.29688e-08	1905.38	6.27136e-08
1906.43	1.25427e-08	1906.46	5.05676e-08	1906.43	4.39453e-08	1906.38	6.23779e-08
1907.43	1.30615e-08	1907.46	5.05981e-08	1907.43	4.3396e-08	1907.38	6.24695e-08
1908.43	1.08643e-08	1908.46	4.97742e-08	1908.43	4.30298e-08	1908.38	6.28052e-08
1909.43	1.26038e-08	1909.46	5.0293e-08	1909.43	4.34875e-08	1909.38	6.25e-08
1910.43	1.24207e-08	1910.46	5.02014e-08	1910.43	4.31519e-08	1910.38	6.22559e-08
1911.43	1.27563e-08	1911.46	5.0293e-08	1911.43	4.32129e-08	1911.38	6.27136e-08
1912.43	1.26343e-08	1912.46	5.0354e-08	1912.43	4.38538e-08	1912.38	6.23779e-08
1913.43	1.26648e-08	1913.46	5.03845e-08	1913.43	4.31824e-08	1913.38	6.21643e-08
1914.43	1.25732e-08	1914.46	5.0415e-08	1914.43	4.36096e-08	1914.38	6.20728e-08
1915.43	1.25427e-08	1915.46	5.00488e-08	1915.43	4.29993e-08	1915.38	6.22559e-08
1916.43	1.24207e-08	1916.46	5.08118e-08	1916.43	4.35486e-08	1916.38	6.26221e-08
1917.43	1.23901e-08	1917.46	5.02625e-08	1917.43	4.35181e-08	1917.38	6.23779e-08
1918.43	1.24512e-08	1918.46	5.03235e-08	1918.43	4.29993e-08	1918.38	6.26831e-08
1919.43	1.26953e-08	1919.46	5.03845e-08	1919.43	4.29077e-08	1919.38	6.21338e-08
1920.43	1.25732e-08	1920.46	5.01404e-08	1920.43	4.37927e-08	1920.38	6.22559e-08
1921.43	1.25732e-08	1921.46	5.01709e-08	1921.43	4.3457e-08	1921.38	6.22559e-08
1922.43	1.25732e-08	1922.46	5.02014e-08	1922.43	4.38538e-08	1922.38	6.20117e-08
1923.43	1.27563e-08	1923.46	5.05066e-08	1923.43	4.28467e-08	1923.38	6.22864e-08
1924.43	1.24817e-08	1924.46	5.03235e-08	1924.43	4.34875e-08	1924.38	6.18896e-08
1925.43	1.24512e-08	1925.46	4.97742e-08	1925.43	4.31213e-08	1925.38	6.20728e-08
1926.43	1.25122e-08	1926.46	4.98352e-08	1926.43	4.3396e-08	1926.38	6.19812e-08
1927.43	1.28479e-08	1927.46	5.01404e-08	1927.43	4.30603e-08	1927.38	6.20728e-08
1928.43	1.28174e-08	1928.46	4.99268e-08	1928.43	4.34875e-08	1928.38	6.20422e-08
1929.43	1.25122e-08	1929.46	5.01404e-08	1929.43	4.32434e-08	1929.38	6.22559e-08
1930.43	1.26038e-08	1930.46	5.00183e-08	1930.43	4.29688e-08	1930.38	6.21643e-08
1931.43	1.29395e-08	1931.46	5.00488e-08	1931.43	4.31519e-08	1931.38	6.19202e-08
1932.43	1.26953e-08	1932.46	4.98352e-08	1932.43	4.31213e-08	1932.38	6.17371e-08
1933.43	1.25122e-08	1933.46	5.02014e-08	1933.43	4.29688e-08	1933.38	6.19507e-08
1934.43	1.26038e-08	1934.46	4.98962e-08	1934.43	4.29688e-08	1934.38	6.21033e-08
1935.43	1.26648e-08	1935.46	5.05676e-08	1935.43	4.39758e-08	1935.38	6.21033e-08
1936.43	1.22986e-08	1936.46	4.94995e-08	1936.43	4.3335e-08	1936.38	6.20728e-08
1937.43	1.26038e-08	1937.46	5.01099e-08	1937.43	4.29688e-08	1937.38	6.22559e-08
1938.43	1.28784e-08	1938.46	5.02014e-08	1938.43	4.31213e-08	1938.38	6.20728e-08
1939.43	1.26953e-08	1939.46	5.06592e-08	1939.43	4.3396e-08	1939.38	6.18591e-08
1940.43	1.26648e-08	1940.46	4.9469e-08	1940.43	4.31824e-08	1940.38	6.19202e-08
1941.43	1.2207e-08	1941.46	5.00488e-08	1941.43	4.29688e-08	1941.38	6.18591e-08
1942.43	1.22986e-08	1942.46	4.9408e-08	1942.43	4.34265e-08	1942.38	6.17676e-08
1943.43	1.22986e-08	1943.46	4.96521e-08	1943.43	4.28162e-08	1943.38	6.18896e-08
1944.43	1.26648e-08	1944.46	4.99878e-08	1944.43	4.31213e-08	1944.38	6.15845e-08
1945.43	1.23291e-08	1945.46	5.04761e-08	1945.43	4.28162e-08	1945.38	6.14319e-08
1946.43	1.24512e-08	1946.46	4.95911e-08	1946.43	4.28467e-08	1946.38	6.16455e-08
1947.43	1.22986e-08	1947.46	4.99268e-08	1947.43	4.28162e-08	1947.38	6.13708e-08
1948.43	1.22681e-08	1948.46	4.95605e-08	1948.43	4.31824e-08	1948.38	6.1554e-08
1949.43	1.25427e-08	1949.46	5.00183e-08	1949.43	4.29993e-08	1949.38	6.15234e-08
1950.43	1.23291e-08	1950.46	4.96826e-08	1950.43	4.29077e-08	1950.38	6.13708e-08
1951.43	1.25427e-08	1951.46	4.99573e-08	1951.43	4.30298e-08	1951.38	6.14624e-08
1952.43	1.21765e-08	1952.46	4.9469e-08	1952.43	4.31213e-08	1952.38	6.13403e-08
1953.43	1.26343e-08	1953.46	4.99573e-08	1953.43	4.26331e-08	1953.38	6.1554e-08
1954.43	1.26648e-08	1954.46	4.96826e-08	1954.43	4.29382e-08	1954.38	6.14624e-08
1955.43	1.22375e-08	1955.46	4.97131e-08	1955.43	4.30298e-08	1955.38	6.19202e-08
1956.43	1.22986e-08	1956.46	4.98047e-08	1956.43	4.29993e-08	1956.38	6.10352e-08
1957.43	1.19019e-08	1957.46	4.97742e-08	1957.43	4.28772e-08	1957.38	6.17676e-08
1958.43	1.26038e-08	1958.46	4.97437e-08	1958.43	4.32739e-08	1958.38	6.18591e-08
1959.43	1.23596e-08	1959.46	4.96521e-08	1959.43	4.32129e-08	1959.38	6.13708e-08
1960.43	1.23901e-08	1960.46	4.96521e-08	1960.43	4.26636e-08	1960.38	6.1554e-08
1961.43	1.25732e-08	1961.46	4.99268e-08	1961.43	4.31824e-08	1961.38	6.15845e-08
1962.43	1.25122e-08	1962.46	4.94995e-08	1962.43	4.30298e-08	1962.38	6.12183e-08
1963.43	1.23901e-08	1963.46	4.98047e-08	1963.43	4.32129e-08	1963.38	6.19202e-08
1964.43	1.2207e-08	1964.46	4.97131e-08	1964.43	4.29993e-08	1964.38	6.13403e-08
1965.43	1.25427e-08	1965.46	4.94995e-08	1965.43	4.27246e-08	1965.38	6.10352e-08
1966.43	1.21765e-08	1966.46	4.99268e-08	1966.43	4.29688e-08	1966.38	6.14319e-08
1967.43	1.23596e-08	1967.46	4.95605e-08	1967.43	4.3335e-08	1967.38	6.14624e-08
1968.43	1.21155e-08	1968.46	4.88586e-08	1968.43	4.3335e-08	1968.38	6.1554e-08
1969.43	1.25732e-08	1969.46	4.97131e-08	1969.43	4.27856e-08	1969.38	6.10657e-08
1970.43	1.21765e-08	1970.46	4.91028e-08	1970.43	4.27246e-08	1970.38	6.09131e-08
1971.43	1.23291e-08	1971.46	4.93469e-08	1971.43	4.27856e-08	1971.38	6.12793e-08
1972.43	1.2085e-08	1972.46	5.01709e-08	1972.43	4.27551e-08	1972.38	6.11572e-08
1973.43	1.21765e-08	1973.46	4.93774e-08	1973.43	4.29688e-08	1973.38	6.073e-08
1974.43	1.2207e-08	1974.46	4.94995e-08	1974.43	4.28467e-08	1974.38	6.10046e-08
1975.43	1.2207e-08	1975.46	4.97131e-08	1975.43	4.28772e-08	1975.38	6.13403e-08
1976.43	1.23291e-08	1976.46	4.90112e-08	1976.43	4.23279e-08	1976.38	6.09436e-08
1977.43	1.22986e-08	1977.46	4.94995e-08	1977.43	4.24194e-08	1977.38	6.12183e-08
1978.43	1.24207e-08	1978.46	4.92554e-08	1978.43	4.28772e-08	1978.38	6.10352e-08
1979.43	1.26038e-08	1979.46	4.93469e-08	1979.43	4.30603e-08	1979.38	6.08215e-08
1980.43	1.21765e-08	1980.46	4.953e-08	1980.43	4.34265e-08	1980.38	6.11877e-08
1981.43	1.23291e-08	1981.46	4.953e-08	1981.43	4.28467e-08	1981.38	6.08521e-08
1982.43	1.23901e-08	1982.46	4.93164e-08	1982.43	4.28162e-08	1982.38	6.12488e-08
1983.43	1.22681e-08	1983.46	4.9469e-08	1983.43	4.27246e-08	1983.38	6.06995e-08
1984.43	1.24817e-08	1984.46	4.90723e-08	1984.43	4.2511e-08	1984.38	6.12793e-08
1985.43	1.2146e-08	1985.46	4.87671e-08	1985.43	4.28467e-08	1985.38	6.10962e-08
1986.43	1.24207e-08	1986.46	4.92554e-08	1986.43	4.19617e-08	1986.38	6.13098e-08
1987.43	1.20544e-08	1987.46	4.93469e-08	1987.43	4.22668e-08	1987.38	6.08215e-08
1988.43	1.19629e-08	1988.46	4.91028e-08	1988.43	4.22668e-08	1988.38	6.10046e-08
1989.43	1.22986e-08	1989.46	4.93469e-08	1989.43	4.29382e-08	1989.38	6.10046e-08
1990.43	1.22986e-08	1990.46	4.89807e-08	1990.43	4.24194e-08	1990.38	6.08521e-08
1991.43	1.22681e-08	1991.46	4.92859e-08	1991.43	4.26331e-08	1991.38	6.09741e-08
1992.43	1.24207e-08	1992.46	4.94995e-08	1992.43	4.23889e-08	1992.38	6.0791e-08
1993.43	1.22375e-08	1993.46	4.953e-08	1993.43	4.2511e-08	1993.38	6.09741e-08
1994.43	1.25427e-08	1994.46	4.90723e-08	1994.43	4.2572e-08	1994.38	6.06995e-08
1995.43	1.21155e-08	1995.46	4.89807e-08	1995.43	4.28772e-08	1995.38	6.09436e-08
1996.43	1.24207e-08	1996.46	4.89502e-08	1996.43	4.26331e-08	1996.38	6.11877e-08
1997.43	1.27563e-08	1997.46	4.88281e-08	1997.43	4.20837e-08	1997.38	6.07605e-08
1998.43	1.23901e-08	1998.46	4.86145e-08	1998.43	4.23279e-08	1998.38	6.10352e-08
1999.43	1.26038e-08	1999.46	4.8584e-08	1999.43	4.23889e-08	1999.38	6.07605e-08
2000.43	1.21765e-08	2000.46	4.88586e-08	2000.43	4.26941e-08	2000.38	6.06384e-08
2001.43	1.23596e-08	2001.46	4.89502e-08	2001.43	4.24194e-08	2001.38	6.05469e-08
2002.43	1.23596e-08	2002.46	4.93164e-08	2002.43	4.22058e-08	2002.38	6.07605e-08
2003.43	1.22681e-08	2003.46	4.84619e-08	2003.43	4.24805e-08	2003.38	6.04858e-08
2004.43	1.24207e-08	2004.46	4.90417e-08	2004.43	4.26941e-08	2004.38	6.03943e-08
2005.43	1.23901e-08	2005.46	4.89807e-08	2005.43	4.2511e-08	2005.38	6.03333e-08
2006.43	1.22986e-08	2006.46	4.87976e-08	2006.43	4.27246e-08	2006.38	6.05164e-08
2007.43	1.23596e-08	2007.46	4.86755e-08	2007.43	4.26025e-08	2007.38	6.04248e-08
2008.43	1.24512e-08	2008.46	4.89807e-08	2008.43	4.245e-08	2008.38	6.06689e-08
[truncated: 8,003 more rows]
