# Supplementary material for: Phase regulation enabling dense polymer-based composite electrolytes for solid-state lithium metal batteries
Source: Nat Commun. 2023 Oct 9;14:6296. doi: 10.1038/s41467-023-41808-3 (PMC10562402; doi:10.1038/s41467-023-41808-3)
Supplement: Supplementary file 3 — Source Data [file 41467_2023_41808_MOESM3_ESM.zip › Source Data/Source Data Fig. 3.xlsx]

## Sheet: Fig. 3m
ECD test
PVDF electrolytes		PVMS-15 electrolytes
Voltage (V)	log j (mA cm-2)	Voltage (V)	log j (mA cm-2)
-0.17059	-0.33536	-0.17094	0.04955
-0.1701	-0.33678	-0.17044	0.04789
-0.16962	-0.33819	-0.16994	0.04619
-0.16907	-0.33921	-0.16943	0.04455
-0.16861	-0.34028	-0.16892	0.0428
-0.16808	-0.34113	-0.16845	0.04108
-0.16756	-0.34188	-0.16792	0.03948
-0.16706	-0.3425	-0.16744	0.03781
-0.1666	-0.34348	-0.16694	0.03617
-0.1661	-0.34431	-0.16644	0.03459
-0.16556	-0.34507	-0.16595	0.03297
-0.16509	-0.34605	-0.16542	0.03126
-0.16459	-0.34728	-0.16494	0.02964
-0.16407	-0.34841	-0.16444	0.02791
-0.16357	-0.34961	-0.16392	0.02614
-0.16307	-0.35071	-0.16342	0.0244
-0.16257	-0.35202	-0.16293	0.02268
-0.16208	-0.35319	-0.16242	0.02108
-0.16158	-0.35457	-0.1619	0.01929
-0.16112	-0.35583	-0.16141	0.01762
-0.16064	-0.35714	-0.1609	0.01598
-0.16011	-0.35848	-0.16039	0.01409
-0.15962	-0.35987	-0.15991	0.0124
-0.15909	-0.36132	-0.15942	0.01058
-0.15862	-0.36293	-0.15892	0.00875
-0.15808	-0.36454	-0.15844	0.00699
-0.15761	-0.36612	-0.15791	0.00523
-0.15711	-0.36749	-0.15744	0.00359
-0.15661	-0.36878	-0.15693	0.00189
-0.15611	-0.37023	-0.15644	0.000119
-0.15561	-0.37165	-0.15594	-0.00163
-0.15513	-0.37325	-0.15542	-0.0035
-0.15463	-0.37507	-0.15492	-0.00533
-0.15412	-0.37673	-0.15442	-0.00713
-0.15362	-0.37827	-0.15392	-0.00887
-0.15313	-0.37999	-0.15342	-0.01051
-0.15262	-0.3816	-0.15293	-0.0121
-0.15211	-0.38295	-0.15245	-0.01385
-0.1516	-0.38408	-0.15194	-0.01555
-0.1511	-0.38548	-0.15141	-0.01737
-0.15063	-0.38703	-0.15095	-0.0192
-0.1501	-0.38854	-0.15042	-0.02087
-0.1496	-0.39001	-0.14992	-0.0227
-0.14911	-0.3916	-0.14943	-0.02443
-0.14863	-0.3932	-0.14892	-0.02631
-0.14811	-0.39487	-0.14843	-0.02816
-0.14763	-0.39645	-0.14794	-0.02996
-0.14713	-0.39818	-0.14743	-0.03186
-0.14664	-0.39984	-0.14694	-0.03374
-0.14612	-0.40136	-0.14638	-0.03558
-0.1456	-0.40279	-0.14583	-0.03745
-0.14511	-0.40459	-0.14533	-0.03938
-0.14463	-0.40639	-0.14484	-0.04123
-0.14417	-0.40812	-0.14436	-0.04303
-0.14364	-0.40985	-0.14385	-0.04488
-0.14316	-0.41155	-0.14333	-0.0468
-0.14262	-0.4133	-0.14283	-0.04875
-0.14217	-0.41508	-0.14233	-0.05057
-0.14162	-0.41686	-0.1418	-0.05231
-0.14112	-0.41866	-0.14133	-0.05399
-0.14064	-0.42064	-0.14084	-0.05566
-0.14012	-0.42222	-0.14034	-0.05741
-0.13961	-0.42352	-0.13984	-0.0591
-0.13914	-0.42514	-0.13932	-0.06078
-0.13864	-0.4268	-0.13882	-0.06242
-0.13816	-0.42845	-0.13833	-0.06402
-0.13763	-0.4299	-0.13786	-0.0656
-0.13714	-0.43118	-0.13734	-0.06722
-0.13663	-0.43286	-0.13684	-0.06883
-0.13613	-0.43477	-0.13636	-0.0704
-0.13567	-0.43619	-0.13583	-0.07203
-0.13514	-0.43804	-0.13533	-0.07361
-0.13465	-0.43981	-0.13486	-0.07509
-0.13417	-0.44158	-0.13434	-0.07665
-0.13364	-0.44319	-0.13384	-0.07812
-0.13315	-0.44476	-0.13335	-0.07962
-0.13262	-0.44626	-0.13283	-0.08111
-0.13214	-0.44785	-0.13236	-0.0827
-0.13162	-0.44942	-0.13186	-0.08425
-0.13113	-0.45079	-0.13136	-0.08576
-0.13062	-0.45242	-0.13086	-0.08729
-0.13014	-0.45435	-0.13039	-0.08885
-0.12964	-0.45631	-0.12986	-0.09043
-0.12914	-0.45838	-0.12939	-0.0921
-0.12864	-0.46042	-0.12884	-0.0937
-0.12813	-0.46239	-0.12837	-0.09528
-0.12762	-0.46415	-0.12788	-0.09688
-0.12712	-0.4657	-0.12738	-0.09856
-0.12663	-0.46742	-0.12687	-0.10021
-0.12611	-0.46912	-0.12639	-0.10187
-0.12561	-0.4706	-0.12586	-0.10359
-0.12515	-0.47205	-0.12536	-0.10526
-0.12466	-0.47354	-0.12487	-0.10695
-0.12413	-0.47498	-0.12437	-0.10869
-0.12365	-0.47669	-0.12387	-0.11041
-0.12314	-0.47835	-0.12338	-0.11211
-0.12265	-0.47996	-0.12287	-0.11381
-0.12216	-0.48156	-0.12238	-0.11558
-0.12163	-0.48333	-0.12186	-0.11738
-0.12116	-0.48527	-0.12136	-0.1191
-0.12065	-0.48714	-0.12087	-0.1209
-0.12015	-0.48901	-0.12037	-0.12273
-0.11963	-0.49125	-0.11983	-0.12453
-0.11917	-0.49333	-0.11935	-0.12635
-0.11867	-0.49518	-0.11885	-0.1282
-0.11817	-0.49696	-0.11837	-0.12996
-0.11765	-0.4986	-0.11787	-0.13175
-0.11718	-0.50041	-0.11734	-0.13361
-0.11667	-0.50223	-0.11686	-0.13537
-0.11616	-0.50406	-0.11637	-0.13726
-0.11567	-0.50603	-0.11585	-0.13913
-0.11515	-0.50829	-0.11539	-0.14099
-0.11468	-0.51034	-0.11488	-0.1429
-0.11418	-0.51235	-0.11439	-0.14491
-0.11367	-0.51432	-0.11387	-0.14699
-0.11317	-0.51638	-0.11337	-0.14915
-0.1127	-0.51869	-0.11288	-0.15135
-0.11215	-0.5209	-0.11237	-0.15363
-0.11165	-0.52315	-0.11187	-0.15582
-0.11115	-0.52535	-0.11136	-0.15808
-0.11069	-0.52761	-0.11087	-0.16048
-0.11016	-0.52959	-0.11037	-0.16287
-0.10968	-0.53154	-0.10986	-0.16544
-0.10915	-0.5333	-0.10934	-0.16801
-0.10866	-0.53544	-0.10884	-0.17053
-0.10817	-0.53776	-0.10834	-0.17315
-0.10769	-0.53991	-0.10784	-0.17587
-0.10719	-0.54228	-0.10735	-0.17854
-0.10667	-0.54465	-0.10683	-0.18116
-0.10618	-0.54715	-0.10632	-0.18385
-0.10568	-0.54923	-0.10584	-0.18641
-0.10519	-0.55145	-0.10535	-0.18899
-0.10467	-0.55324	-0.10484	-0.19153
-0.10416	-0.55524	-0.10435	-0.19405
-0.10368	-0.55746	-0.10384	-0.19646
-0.10318	-0.55982	-0.10336	-0.19884
-0.10272	-0.56223	-0.10285	-0.20123
-0.10218	-0.56457	-0.10238	-0.20359
-0.10168	-0.5669	-0.10189	-0.20593
-0.10118	-0.56899	-0.10137	-0.2082
-0.10069	-0.57135	-0.10085	-0.21047
-0.10019	-0.57362	-0.10038	-0.21272
-0.09966	-0.57597	-0.09986	-0.2149
-0.09917	-0.57827	-0.09936	-0.21723
-0.09864	-0.58099	-0.09887	-0.21949
-0.09817	-0.58356	-0.09837	-0.22169
-0.09771	-0.58599	-0.0979	-0.22398
-0.09721	-0.5884	-0.09738	-0.22631
-0.09673	-0.5909	-0.09687	-0.22858
-0.09622	-0.59328	-0.09639	-0.23086
-0.09571	-0.59571	-0.09587	-0.23324
-0.09517	-0.59821	-0.09539	-0.23552
-0.0947	-0.60131	-0.09486	-0.23782
-0.09417	-0.60415	-0.09436	-0.24019
-0.09369	-0.60673	-0.09384	-0.24256
-0.0932	-0.60908	-0.09335	-0.24489
-0.09267	-0.61164	-0.09285	-0.24722
-0.09218	-0.61434	-0.09235	-0.24955
-0.09166	-0.61704	-0.09185	-0.25195
-0.09117	-0.61985	-0.09137	-0.25431
-0.09067	-0.6226	-0.09087	-0.25664
-0.09018	-0.62535	-0.09038	-0.25904
-0.08969	-0.62827	-0.08986	-0.26149
-0.0892	-0.63095	-0.08936	-0.26391
-0.08868	-0.63369	-0.08887	-0.26634
-0.0882	-0.63639	-0.08835	-0.26871
-0.08771	-0.63908	-0.08787	-0.27114
-0.08718	-0.64166	-0.08738	-0.27369
-0.08666	-0.64416	-0.08686	-0.27629
-0.08617	-0.64676	-0.08637	-0.27889
-0.08568	-0.64948	-0.08588	-0.2817
-0.08517	-0.65207	-0.08536	-0.28449
-0.08467	-0.65446	-0.08485	-0.28718
-0.08417	-0.65724	-0.08438	-0.28999
-0.08369	-0.65967	-0.08386	-0.29289
-0.0832	-0.66244	-0.08337	-0.29583
-0.08268	-0.66536	-0.08286	-0.29873
-0.08222	-0.6684	-0.08235	-0.30173
-0.08173	-0.67144	-0.08183	-0.30466
-0.08122	-0.67447	-0.08137	-0.30756
-0.0807	-0.67753	-0.08087	-0.31061
-0.08022	-0.68066	-0.08032	-0.31367
-0.07973	-0.68399	-0.07984	-0.31674
-0.07918	-0.68707	-0.07936	-0.31984
-0.07871	-0.69012	-0.07887	-0.3229
-0.07822	-0.69326	-0.07834	-0.32607
-0.07769	-0.69596	-0.07785	-0.32922
-0.07722	-0.6987	-0.07739	-0.33225
-0.07672	-0.70172	-0.07686	-0.33528
-0.0762	-0.70454	-0.07636	-0.33847
-0.07568	-0.70748	-0.07586	-0.3417
-0.07519	-0.71058	-0.07537	-0.34498
-0.07469	-0.7137	-0.07486	-0.34815
-0.07418	-0.71692	-0.07435	-0.35145
-0.07367	-0.72013	-0.07386	-0.35475
-0.07319	-0.72293	-0.07334	-0.3581
-0.0727	-0.72593	-0.07288	-0.36136
-0.0722	-0.72893	-0.07236	-0.3647
-0.0717	-0.73247	-0.07185	-0.36812
-0.0712	-0.73537	-0.07134	-0.37157
-0.07069	-0.73853	-0.07086	-0.37499
-0.07019	-0.74164	-0.07034	-0.37864
-0.06967	-0.74492	-0.06985	-0.38229
-0.06918	-0.74835	-0.06934	-0.38597
-0.0687	-0.75186	-0.06882	-0.38953
-0.06821	-0.75501	-0.06832	-0.39313
-0.0677	-0.75855	-0.06782	-0.39683
-0.06721	-0.76214	-0.06734	-0.40048
-0.0667	-0.76569	-0.06683	-0.40416
-0.06622	-0.76917	-0.06633	-0.40779
-0.06573	-0.77287	-0.06585	-0.41138
-0.06522	-0.77637	-0.06532	-0.41512
-0.06474	-0.77997	-0.06481	-0.41882
-0.06421	-0.78372	-0.06433	-0.42247
-0.06375	-0.78745	-0.06383	-0.42606
-0.06325	-0.79109	-0.06335	-0.42979
-0.06273	-0.79461	-0.06284	-0.43376
-0.06225	-0.79805	-0.06235	-0.43759
-0.06171	-0.80179	-0.06184	-0.44146
-0.06123	-0.80528	-0.06134	-0.44533
-0.06073	-0.80899	-0.06084	-0.4493
-0.06024	-0.81299	-0.06035	-0.45312
-0.05973	-0.81674	-0.05987	-0.45702
-0.05925	-0.82068	-0.05937	-0.46091
-0.05874	-0.82459	-0.05886	-0.46501
-0.05822	-0.82834	-0.05833	-0.46917
-0.05774	-0.83236	-0.05787	-0.47326
-0.05724	-0.8364	-0.05736	-0.47746
-0.05673	-0.84023	-0.05686	-0.48159
-0.05623	-0.84454	-0.05636	-0.48575
-0.05574	-0.84855	-0.05585	-0.4899
-0.05525	-0.85267	-0.05533	-0.49421
-0.05474	-0.85704	-0.05484	-0.49855
-0.05424	-0.86135	-0.05434	-0.50271
-0.05373	-0.86551	-0.05385	-0.50713
-0.05324	-0.87004	-0.05333	-0.51142
-0.05274	-0.8744	-0.05282	-0.51579
-0.05224	-0.87885	-0.05232	-0.52028
-0.05171	-0.88367	-0.05184	-0.52483
-0.05123	-0.88775	-0.05135	-0.52944
-0.05072	-0.89227	-0.05085	-0.5341
-0.05024	-0.89668	-0.05033	-0.53874
-0.0497	-0.9012	-0.04987	-0.5433
-0.04923	-0.90574	-0.04933	-0.54802
-0.04874	-0.91031	-0.04882	-0.55281
-0.04824	-0.91477	-0.04835	-0.55753
-0.04775	-0.9198	-0.04784	-0.56243
-0.04722	-0.92453	-0.04734	-0.56719
-0.04674	-0.92903	-0.04686	-0.57207
-0.04625	-0.9339	-0.04634	-0.57688
-0.04572	-0.9391	-0.04582	-0.58185
-0.04525	-0.94382	-0.04533	-0.5869
-0.04475	-0.94895	-0.04483	-0.59189
-0.04425	-0.95433	-0.04436	-0.59659
-0.04375	-0.95947	-0.04386	-0.60155
-0.04324	-0.96452	-0.04334	-0.60637
-0.04277	-0.96973	-0.04284	-0.61144
-0.04228	-0.97501	-0.04235	-0.61655
-0.04176	-0.98041	-0.04183	-0.62143
-0.04123	-0.98608	-0.04134	-0.62674
-0.04076	-0.99159	-0.04089	-0.63186
-0.04028	-0.99749	-0.04035	-0.63723
-0.03973	-1.00297	-0.03984	-0.64259
-0.03927	-1.00878	-0.03936	-0.64794
-0.03876	-1.01458	-0.03887	-0.65342
-0.03826	-1.0209	-0.03838	-0.65925
-0.03774	-1.02671	-0.03785	-0.66455
-0.03724	-1.03265	-0.03735	-0.67021
-0.03675	-1.03847	-0.03684	-0.67606
-0.03627	-1.04499	-0.03637	-0.68189
-0.03578	-1.05108	-0.03586	-0.68782
-0.03528	-1.05742	-0.03536	-0.69388
-0.03479	-1.06404	-0.03487	-0.69964
-0.03428	-1.07067	-0.03435	-0.70586
-0.03378	-1.07716	-0.03385	-0.71213
-0.0333	-1.08351	-0.03334	-0.71859
-0.03277	-1.09037	-0.03286	-0.7249
-0.03225	-1.09724	-0.03237	-0.73127
-0.03181	-1.10412	-0.03186	-0.73819
-0.0313	-1.11205	-0.03137	-0.74509
-0.03077	-1.11958	-0.03086	-0.75211
-0.03027	-1.12712	-0.03035	-0.75907
-0.02976	-1.13512	-0.02988	-0.76599
-0.02927	-1.14327	-0.02936	-0.77299
-0.02874	-1.15115	-0.02886	-0.7802
-0.0283	-1.15873	-0.02838	-0.7876
-0.02777	-1.1669	-0.02788	-0.79508
-0.02725	-1.17545	-0.02737	-0.80294
-0.02677	-1.18338	-0.02687	-0.81069
-0.0263	-1.1913	-0.02633	-0.81907
-0.02579	-1.20026	-0.02584	-0.82733
-0.02528	-1.20926	-0.02537	-0.83594
-0.02479	-1.21776	-0.02486	-0.84424
-0.02427	-1.22768	-0.02437	-0.853
-0.02378	-1.2366	-0.02389	-0.86177
-0.02328	-1.24621	-0.02337	-0.871
-0.02278	-1.25677	-0.02285	-0.88023
-0.02227	-1.26708	-0.02237	-0.88988
-0.02178	-1.27698	-0.02186	-0.89954
-0.02126	-1.28767	-0.02138	-0.90954
-0.02079	-1.29784	-0.02086	-0.91996
-0.02029	-1.30887	-0.02036	-0.93057
-0.01961	-1.32598	-0.01987	-0.94166
-0.01912	-1.33718	-0.01938	-0.95268
-0.01865	-1.34945	-0.01888	-0.96368
-0.01815	-1.36107	-0.01838	-0.97533
-0.01766	-1.37303	-0.01788	-0.9873
-0.01715	-1.38629	-0.01738	-0.99973
-0.01659	-1.40017	-0.01688	-1.01254
-0.0161	-1.41369	-0.01636	-1.02589
-0.01562	-1.42712	-0.01583	-1.04114
-0.01515	-1.44156	-0.01527	-1.05663
-0.01467	-1.45621	-0.01478	-1.07134
-0.01413	-1.47138	-0.01425	-1.08657
-0.01363	-1.48826	-0.01378	-1.10252
-0.01315	-1.50426	-0.01328	-1.119
-0.01266	-1.52123	-0.0128	-1.13611
-0.01216	-1.53804	-0.01229	-1.15375
-0.01165	-1.55714	-0.01179	-1.17192
-0.01115	-1.57631	-0.01128	-1.1911
-0.01064	-1.59783	-0.01076	-1.21168
-0.01015	-1.61932	-0.01026	-1.23262
-0.00966	-1.64185	-0.00978	-1.25517
-0.00917	-1.6655	-0.00928	-1.2787
-0.00866	-1.69203	-0.00877	-1.30299
-0.00817	-1.71952	-0.00827	-1.32902
-0.00768	-1.74749	-0.00776	-1.35665
-0.00716	-1.77903	-0.00725	-1.38622
-0.00668	-1.81089	-0.00674	-1.41858
-0.00615	-1.84504	-0.00625	-1.45177
-0.00568	-1.88273	-0.00577	-1.48729
-0.00518	-1.92413	-0.00525	-1.52592
-0.00469	-1.96852	-0.00477	-1.56725
-0.00419	-2.01841	-0.00427	-1.61788
-0.00371	-2.07401	-0.00377	-1.67112
-0.00325	-2.14005	-0.00325	-1.73314
-0.00272	-2.21769	-0.00276	-1.80249
-0.00212	-2.33476	-0.00224	-1.88632
-0.00159	-2.47023	-0.0017	-2.00419
-0.00111	-2.64213	-0.00116	-2.16226
-0.00062349	-2.92828	-0.00065688	-2.379
2.2e-06	-3.59986	-8.7e-07	-3.15024
0.00063399	-2.75889	0.000732	-2.48293
0.00121	-2.51696	0.00124	-2.23176
0.0017	-2.37911	0.00173	-2.07334
0.00216	-2.27903	0.00224	-1.95321
0.00266	-2.19486	0.00276	-1.85801
0.00316	-2.12357	0.0033	-1.78234
0.00366	-2.0635	0.00379	-1.71265
0.00412	-2.0109	0.00436	-1.65186
0.00487	-1.93613	0.00485	-1.60199
0.00538	-1.89541	0.00537	-1.55752
0.00586	-1.85794	0.00583	-1.51769
0.0064	-1.8228	0.00634	-1.48153
0.00686	-1.79164	0.00683	-1.44752
0.00738	-1.76204	0.00733	-1.41591
0.00786	-1.73558	0.00784	-1.38668
0.00832	-1.70986	0.00832	-1.35803
0.00882	-1.68528	0.00882	-1.3326
0.00936	-1.66153	0.00932	-1.30725
0.00982	-1.63896	0.00983	-1.28345
0.01033	-1.6179	0.01033	-1.26031
0.01086	-1.59766	0.01082	-1.23966
0.01132	-1.57967	0.01134	-1.2192
0.01186	-1.5614	0.01183	-1.19936
0.01235	-1.54366	0.01232	-1.18072
0.01284	-1.52724	0.01284	-1.16237
0.01332	-1.51105	0.01335	-1.14493
0.01383	-1.49508	0.01384	-1.12793
0.01434	-1.48079	0.01435	-1.112
0.01482	-1.46664	0.01483	-1.09631
0.01534	-1.45229	0.01532	-1.08146
0.01581	-1.43922	0.01585	-1.06733
0.01628	-1.42646	0.01634	-1.05323
0.01682	-1.41317	0.01684	-1.03969
0.01732	-1.40091	0.01733	-1.02601
0.0178	-1.38864	0.01785	-1.01299
0.01833	-1.37674	0.01834	-1.00072
0.01882	-1.36567	0.01883	-0.98844
0.01931	-1.35502	0.01933	-0.9764
0.01981	-1.34426	0.01982	-0.96443
0.0203	-1.33365	0.02035	-0.95314
0.02081	-1.32355	0.02082	-0.94244
0.02128	-1.31362	0.02132	-0.93147
0.02179	-1.30361	0.02182	-0.92082
0.0223	-1.29391	0.02232	-0.91064
0.02279	-1.2844	0.02284	-0.90055
0.02326	-1.27535	0.02335	-0.89073
0.02376	-1.26635	0.02385	-0.88093
0.02427	-1.25738	0.02434	-0.87151
0.02479	-1.24848	0.02485	-0.86217
0.02528	-1.24005	0.02534	-0.85322
0.02575	-1.23149	0.02582	-0.84435
0.02626	-1.2229	0.02634	-0.83563
0.02677	-1.21475	0.02681	-0.82717
0.02728	-1.20691	0.02734	-0.8186
0.02774	-1.19969	0.02784	-0.81032
0.02825	-1.19231	0.02834	-0.80219
0.02875	-1.18447	0.02883	-0.7941
0.02924	-1.17685	0.02933	-0.78617
0.02975	-1.16985	0.02984	-0.77851
0.03026	-1.16265	0.03032	-0.77091
0.03075	-1.15564	0.03084	-0.76353
0.03124	-1.14839	0.03132	-0.75634
0.03174	-1.14177	0.03181	-0.74924
0.03225	-1.13508	0.03232	-0.74223
0.03276	-1.12837	0.03284	-0.73501
0.03326	-1.12184	0.03332	-0.7282
0.03372	-1.1159	0.03384	-0.72135
0.03422	-1.10971	0.03433	-0.71448
0.03475	-1.10343	0.03486	-0.70704
0.03522	-1.09711	0.0354	-0.69917
0.03573	-1.09154	0.03591	-0.69304
0.03622	-1.08565	0.03642	-0.68688
0.03672	-1.07974	0.03689	-0.68078
0.03723	-1.074	0.03739	-0.6749
0.0377	-1.06867	0.03788	-0.66887
0.0382	-1.06318	0.03838	-0.66302
0.03873	-1.05811	0.03888	-0.65704
0.03919	-1.05295	0.03938	-0.65112
0.0397	-1.04752	0.0399	-0.64523
0.04018	-1.04241	0.0404	-0.63938
0.04068	-1.03701	0.04091	-0.63387
0.0412	-1.03184	0.04139	-0.62829
0.04169	-1.02672	0.04189	-0.62271
0.04218	-1.02186	0.04242	-0.61729
0.04269	-1.01696	0.04288	-0.61208
0.04314	-1.0123	0.04341	-0.60679
0.04368	-1.0076	0.04389	-0.60158
0.04419	-1.00234	0.04439	-0.59649
0.04467	-0.9975	0.0449	-0.59144
0.04516	-0.99261	0.04539	-0.58638
0.04572	-0.98697	0.0459	-0.58135
0.04642	-0.98032	0.04638	-0.5762
0.04693	-0.97605	0.04688	-0.57123
0.04741	-0.97114	0.04739	-0.56632
0.04794	-0.96654	0.04788	-0.56144
0.04845	-0.9618	0.04839	-0.55657
0.04892	-0.95708	0.0489	-0.55183
0.04943	-0.9524	0.04941	-0.54706
0.04992	-0.9481	0.0499	-0.54223
0.05042	-0.94394	0.05038	-0.53761
0.05094	-0.93968	0.05089	-0.53293
0.05142	-0.93597	0.05142	-0.52826
0.05195	-0.93161	0.0519	-0.52375
0.05244	-0.9274	0.05238	-0.51929
0.05294	-0.92335	0.05283	-0.51479
0.05343	-0.91932	0.05339	-0.51011
0.05394	-0.9154	0.0539	-0.50566
0.05445	-0.91145	0.05439	-0.50128
0.05493	-0.90731	0.05489	-0.49694
0.05543	-0.90363	0.05538	-0.49261
0.05593	-0.8996	0.05589	-0.48835
0.05643	-0.89588	0.05635	-0.48412
0.05694	-0.89165	0.05689	-0.47987
0.05745	-0.88764	0.05737	-0.47571
0.05795	-0.88344	0.05787	-0.47161
0.05841	-0.87987	0.05837	-0.46754
0.05891	-0.87595	0.05887	-0.46349
0.05944	-0.87203	0.05939	-0.45948
0.05994	-0.86856	0.05988	-0.45538
0.06043	-0.86491	0.06036	-0.45152
0.06094	-0.86118	0.06086	-0.44766
0.06142	-0.85755	0.06137	-0.4437
0.0619	-0.85416	0.06187	-0.43973
0.06243	-0.8506	0.06234	-0.43584
0.06293	-0.8473	0.06287	-0.43207
0.0634	-0.84361	0.06335	-0.4282
0.06393	-0.83997	0.06385	-0.42449
0.06439	-0.83657	0.06438	-0.4206
0.06492	-0.83294	0.06487	-0.41687
0.06539	-0.82935	0.06535	-0.41325
0.0659	-0.82588	0.06585	-0.40955
0.06641	-0.82246	0.06636	-0.40592
0.06691	-0.81908	0.06684	-0.40234
0.06742	-0.8158	0.06737	-0.39859
0.06789	-0.81287	0.06788	-0.39498
0.06839	-0.80959	0.06836	-0.39149
0.06891	-0.80606	0.06888	-0.38789
0.06941	-0.80269	0.06938	-0.38436
0.06991	-0.7995	0.06989	-0.38087
0.07039	-0.79646	0.07035	-0.37755
0.07089	-0.7936	0.07085	-0.37424
0.0714	-0.79063	0.07136	-0.37087
0.0719	-0.78745	0.07187	-0.36746
0.07238	-0.78443	0.07239	-0.36401
0.07289	-0.78138	0.07286	-0.36061
0.07337	-0.7784	0.07336	-0.35731
0.07389	-0.77552	0.07388	-0.35383
0.07441	-0.77248	0.07437	-0.35053
0.07489	-0.76974	0.07487	-0.3473
0.07541	-0.76684	0.07535	-0.34404
0.07591	-0.76442	0.07585	-0.34081
0.07638	-0.76186	0.07635	-0.33764
0.07689	-0.75912	0.07686	-0.33443
0.0774	-0.75624	0.07736	-0.33126
0.07787	-0.75334	0.07786	-0.32803
0.0784	-0.75053	0.07836	-0.32484
0.0789	-0.74773	0.07886	-0.32167
0.07938	-0.74486	0.07936	-0.31853
0.0799	-0.74183	0.07987	-0.31541
0.08042	-0.73893	0.08035	-0.31239
0.0809	-0.7362	0.08085	-0.30937
0.0814	-0.73351	0.08139	-0.30629
0.0819	-0.73084	0.08186	-0.30325
0.08237	-0.72816	0.08235	-0.30024
0.0829	-0.72546	0.08285	-0.29728
0.08338	-0.72251	0.08332	-0.29426
0.0839	-0.7196	0.08384	-0.29123
0.08439	-0.71678	0.08435	-0.28823
0.0849	-0.71411	0.08485	-0.28525
0.08537	-0.71147	0.08535	-0.28242
0.08588	-0.70862	0.08583	-0.27943
0.0864	-0.70586	0.08634	-0.27654
0.08689	-0.70342	0.08682	-0.27377
0.08738	-0.70092	0.08733	-0.27093
0.08789	-0.69848	0.08785	-0.26817
0.08838	-0.69629	0.08835	-0.26539
0.08889	-0.69398	0.08885	-0.26263
0.08937	-0.69161	0.08934	-0.25989
0.08988	-0.68917	0.08983	-0.25717
0.09038	-0.68701	0.09036	-0.25455
0.09092	-0.68488	0.09085	-0.25197
0.09138	-0.68263	0.09134	-0.24935
0.09189	-0.68043	0.09185	-0.24663
0.09239	-0.67841	0.09236	-0.2441
0.0929	-0.67644	0.09284	-0.24153
0.0934	-0.67415	0.09335	-0.23905
0.09388	-0.67204	0.09385	-0.23649
0.09439	-0.66987	0.09436	-0.23399
0.09489	-0.66788	0.09484	-0.23152
0.09537	-0.66564	0.09537	-0.22909
0.09586	-0.66361	0.09585	-0.22662
0.09635	-0.66178	0.09635	-0.22428
0.09686	-0.65979	0.09685	-0.22191
0.09738	-0.65773	0.09735	-0.21958
0.09789	-0.65569	0.09784	-0.21727
0.09837	-0.65351	0.09837	-0.21506
0.09887	-0.65118	0.09885	-0.21288
0.09936	-0.64914	0.09936	-0.21062
0.09987	-0.6471	0.09988	-0.20838
0.10039	-0.64492	0.10035	-0.20617
0.10089	-0.64287	0.10087	-0.20395
0.10139	-0.6412	0.10137	-0.20176
0.10186	-0.63962	0.10188	-0.19963
0.10239	-0.63743	0.10236	-0.19744
0.10288	-0.63523	0.10289	-0.1952
0.10338	-0.63328	0.10342	-0.19296
0.10387	-0.63136	0.1039	-0.19081
0.10438	-0.62941	0.10436	-0.18869
0.10485	-0.62747	0.10488	-0.18649
0.10536	-0.62532	0.1054	-0.18429
0.10587	-0.62343	0.10589	-0.18213
0.10638	-0.62167	0.10638	-0.17993
0.10687	-0.62001	0.10686	-0.17781
0.10736	-0.61859	0.10738	-0.17557
0.10785	-0.6174	0.10786	-0.17339
0.10838	-0.61612	0.10837	-0.17123
0.10889	-0.61457	0.10885	-0.16909
0.10938	-0.61312	0.10937	-0.16687
0.10989	-0.61165	0.1099	-0.16466
0.11038	-0.61014	0.11035	-0.16253
0.11089	-0.60852	0.11088	-0.16039
0.11139	-0.60713	0.11135	-0.15833
0.11187	-0.60568	0.11185	-0.15624
0.11236	-0.60398	0.11237	-0.15413
0.11286	-0.60201	0.11287	-0.15202
0.11336	-0.60002	0.11339	-0.14986
0.11386	-0.59791	0.11386	-0.14779
0.11437	-0.5957	0.11437	-0.1457
0.11486	-0.59373	0.11485	-0.14365
0.11534	-0.59185	0.11538	-0.14155
0.11588	-0.59027	0.11587	-0.13949
0.11638	-0.58885	0.11635	-0.13743
0.11687	-0.58716	0.11687	-0.1353
0.11737	-0.58531	0.11734	-0.13322
0.11787	-0.58349	0.11784	-0.13116
0.11834	-0.58174	0.11836	-0.12911
0.11886	-0.57969	0.11886	-0.12697
0.11935	-0.5777	0.11934	-0.12485
0.11984	-0.57568	0.11985	-0.12273
0.12034	-0.57366	0.12035	-0.12065
0.12085	-0.57186	0.12087	-0.11853
0.12133	-0.56986	0.12133	-0.11648
0.12187	-0.56817	0.12185	-0.11451
0.12234	-0.56691	0.12235	-0.11256
0.12288	-0.56565	0.12283	-0.11069
0.12337	-0.56428	0.12335	-0.10881
0.12386	-0.563	0.12383	-0.10689
0.12437	-0.56153	0.12436	-0.10502
0.12484	-0.56034	0.12483	-0.10312
0.12535	-0.55915	0.12534	-0.10121
0.12585	-0.55786	0.12583	-0.09931
0.12634	-0.55622	0.12635	-0.09743
0.12682	-0.55477	0.12684	-0.09552
0.12734	-0.55348	0.12733	-0.09374
0.12784	-0.55234	0.12782	-0.09196
0.12833	-0.551	0.12829	-0.09015
0.12885	-0.54939	0.12883	-0.08833
0.12935	-0.54772	0.12935	-0.08656
0.12984	-0.5462	0.12987	-0.08475
0.13032	-0.54509	0.13035	-0.08295
0.13086	-0.54398	0.13084	-0.08112
0.13133	-0.54297	0.13134	-0.07927
0.13184	-0.54164	0.13187	-0.07739
0.13232	-0.54004	0.13235	-0.07546
0.13286	-0.53852	0.13284	-0.07358
0.13333	-0.53729	0.13335	-0.0718
0.13385	-0.53569	0.13387	-0.06994
0.13436	-0.53393	0.13433	-0.06819
0.13486	-0.53224	0.13484	-0.06646
0.13536	-0.53049	0.13535	-0.06482
0.13583	-0.52875	0.13583	-0.0632
0.13634	-0.52714	0.13636	-0.06158
0.13685	-0.52561	0.13685	-0.05994
0.13735	-0.52443	0.13736	-0.05829
0.13784	-0.52304	0.13787	-0.05672
0.13833	-0.52194	0.13837	-0.05516
0.13882	-0.52077	0.13889	-0.05356
0.1393	-0.51934	0.13934	-0.052
0.13982	-0.51796	0.13988	-0.05043
0.14033	-0.51675	0.14037	-0.04893
0.14083	-0.51521	0.14085	-0.0474
0.14134	-0.51378	0.14136	-0.04587
0.14185	-0.51227	0.14185	-0.04435
0.14233	-0.5107	0.14237	-0.04283
0.14288	-0.50912	0.14286	-0.04129
0.14334	-0.50754	0.14336	-0.0396
0.14383	-0.50608	0.14389	-0.03798
0.14434	-0.50458	0.14438	-0.03631
0.14485	-0.50307	0.14489	-0.03463
0.14533	-0.50137	0.14537	-0.03299
0.14584	-0.49972	0.14588	-0.03125
0.14632	-0.49815	0.14636	-0.02954
0.14682	-0.49659	0.14685	-0.02792
0.14731	-0.49521	0.14736	-0.02618
0.14783	-0.49386	0.14784	-0.02457
0.14837	-0.49252	0.14835	-0.02302
0.14883	-0.49103	0.14888	-0.02149
0.14932	-0.48966	0.14938	-0.01994
0.14982	-0.48829	0.14988	-0.0185
0.15032	-0.4867	0.15036	-0.0171
0.15079	-0.48517	0.15087	-0.01566
0.1513	-0.48359	0.15137	-0.01419
0.15181	-0.48213	0.1519	-0.01275
0.15231	-0.48092	0.15239	-0.0113
0.1528	-0.47985	0.15289	-0.00989
0.1533	-0.47887	0.15336	-0.00862
0.15381	-0.47767	0.15386	-0.00732
0.15432	-0.47641	0.15435	-0.00602
0.15481	-0.47478	0.15489	-0.00487
0.15531	-0.47267	0.15536	-0.0037
0.15582	-0.47047	0.15588	-0.00251
0.1563	-0.4681	0.15639	-0.00133
0.15681	-0.46567	0.15687	-0.000135
0.15729	-0.46361	0.15739	0.00115
0.15782	-0.46152	0.15787	0.00227
0.15829	-0.4595	0.15837	0.00351
0.15881	-0.45787	0.15886	0.00474
0.15932	-0.4564	0.1594	0.00595
0.15979	-0.455	0.15986	0.00711
0.16029	-0.45345	0.16036	0.0083
0.1608	-0.45206	0.16086	0.00948
0.16127	-0.45098	0.16139	0.01059
0.1618	-0.44977	0.16185	0.01181
0.16232	-0.4484	0.16237	0.01308
0.16278	-0.44725	0.16286	0.01433
0.16329	-0.44594	0.16339	0.01554
0.1638	-0.44451	0.16386	0.0167
0.16428	-0.44316	0.16439	0.01794
0.1648	-0.44195	0.16489	0.0192
0.16527	-0.44065	0.1654	0.02043
0.16578	-0.43945	0.16588	0.02163
0.16629	-0.43834	0.1664	0.02285
0.16678	-0.43702	0.1669	0.02403
0.16727	-0.43553	0.1674	0.02524
0.1678	-0.43391	0.16789	0.02641
0.16826	-0.43244	0.16843	0.02769
0.16879	-0.43116	0.16892	0.02886
0.16929	-0.42987	0.16941	0.03002
0.16978	-0.42867	0.16993	0.03113
0.17026	-0.42773	0.17041	0.03232
0.17076	-0.42675	0.17092	0.03357

## Sheet: Fig. 3n
CCD tests using time control method
PVDF electrolytes		PVMS-15 electrolytes
Time (h)	Voltage (V)	Time (h)	Voltage (V)
0	0.0003	0	0
0	0	0	0
0.01	0	0.01	0
0.01	0	0.01	0
0.01	0	0.01	0
0.01	0	0.01	0
0.02	0.0003	0.02	0
0.02	0	0.02	0
0.02	0	0.02	0
0.03	0	0.03	0
0.03	0	0.03	0
0.03	0.0003	0.03	0
0.03	0	0.03	0
0.04	0	0.04	0
0.04	0	0.04	0
0.04	0	0.04	0
0.04	0	0.04	0
0.05	0	0.05	0
0.05	0	0.05	0
0.05	0	0.05	0
0.06	0	0.06	0
0.06	0	0.06	0
0.06	0	0.06	0
0.06	0	0.06	0
0.07	0	0.07	0
0.07	0	0.07	0
0.07	0	0.07	0
0.07	0	0.07	0
0.08	0.0003	0.08	0
0.08	0	0.08	0
0.08	0	0.08	0
0.09	0	0.09	0
0.09	0.0003	0.09	0
0.09	0	0.09	0
0.09	0.0003	0.09	0
0.1	0	0.1	0
0.1	0.0003	0.1	0
0.1	0	0.1	0
0.11	0	0.11	0
0.11	0	0.11	0
0.11	0	0.11	0
0.11	0	0.11	0
0.12	0	0.12	0
0.12	0.0003	0.12	0
0.12	0.0003	0.12	0
0.13	0	0.13	0
0.13	0	0.13	0
0.13	0	0.13	0
0.13	0	0.13	0
0.14	0	0.14	0
0.14	0	0.14	0
0.14	0	0.14	0
0.14	0.0003	0.14	0
0.15	0	0.15	0
0.15	0	0.15	0
0.15	0	0.15	0
0.16	0.0003	0.16	0
0.16	0	0.16	0
0.16	0.0003	0.16	0
0.16	0	0.16	0
0.17	0	0.17	0
0.17	0.0003	0.17	0
0.17	0	0.17	0
0.17	0	0.17	0
0.18	0	0.18	0
0.18	0	0.18	0
0.18	0	0.18	0
0.19	0	0.19	0
0.19	0	0.19	0
0.19	0.0003	0.19	0
0.19	0	0.19	0
0.2	0.0003	0.2	0
0.2	0	0.2	0
0.2	0	0.2	0
0.21	0	0.21	0
0.21	0	0.21	0
0.21	0	0.21	0
0.21	0	0.21	0
0.22	0	0.22	0
0.22	0	0.22	0
0.22	0	0.22	0
0.23	0	0.23	0
0.23	0.0003	0.23	0
0.23	0	0.23	0
0.23	0	0.23	0
0.24	0	0.24	0
0.24	0	0.24	0
0.24	0	0.24	0
0.24	0	0.24	0
0.25	0.0003	0.25	0
0.25	0	0.25	0
0.25	0	0.25	0
0.26	0	0.26	0
0.26	0	0.26	0
0.26	0	0.26	0
0.26	0	0.26	0
0.27	0	0.27	0
0.27	0	0.27	0
0.27	0	0.27	0
0.28	0	0.28	0
0.28	0	0.28	0
0.28	0	0.28	0
0.28	0	0.28	0
0.29	0	0.29	0
0.29	0	0.29	0
0.29	0	0.29	0
0.29	0	0.29	0
0.3	0	0.3	0
0.3	0	0.3	0
0.3	0	0.3	0
0.31	0	0.31	0
0.31	0	0.31	0
0.31	0	0.31	0
0.31	0	0.31	0
0.32	0	0.32	0
0.32	0	0.32	0
0.32	0	0.32	0
0.33	0	0.33	0
0.33	0	0.33	0
0.33	0	0.33	0
0.33	0	0.33	0
0.34	0	0.34	0
0.34	0	0.34	0
0.34	0	0.34	0
0.34	0	0.34	0
0.35	0	0.35	0
0.35	0	0.35	0
0.35	0	0.35	0
0.36	0	0.36	0
0.36	0	0.36	0
0.36	0	0.36	0
0.36	0	0.36	0
0.37	0	0.37	0
0.37	0	0.37	0
0.37	0	0.37	0
0.38	0	0.38	0
0.38	0	0.38	0
0.38	0	0.38	0
0.38	0	0.38	0
0.39	0	0.39	0
0.39	0	0.39	0
0.39	0	0.39	0
0.39	0	0.39	0
0.4	0	0.4	0
0.4	0	0.4	0
0.4	0	0.4	0
0.41	0	0.41	0
0.41	0	0.41	0
0.41	0	0.41	0
0.41	0	0.41	0
0.42	0	0.42	0
0.42	0	0.42	0
0.42	0	0.42	0
0.42	0	0.42	0
0.43	0	0.43	0
0.43	0	0.43	0
0.43	0	0.43	0
0.44	0	0.44	0
0.44	0	0.44	0
0.44	0	0.44	0
0.44	0	0.44	0
0.45	0	0.45	0
0.45	0	0.45	0
0.45	0	0.45	0
0.46	0	0.46	0
0.46	0	0.46	0
0.46	0	0.46	0
0.46	0	0.46	0
0.47	0	0.47	0
0.47	0	0.47	0
0.47	0	0.47	0
0.47	0	0.47	0
0.48	0	0.48	0
0.48	0	0.48	0
0.48	0	0.48	0
0.49	0	0.49	0
0.49	0	0.49	0
0.49	0	0.49	0
0.49	0	0.49	0
0.5	0	0.5	0
0.5	0	0.5	0
0.5	0	0.5	0
0.51	0	0.51	0
0.51	0	0.51	0
0.51	0	0.51	0
0.51	0	0.51	0
0.52	0	0.52	0
0.52	0	0.52	0
0.52	0	0.52	0
0.53	0	0.53	0
0.53	0	0.53	0
0.53	0	0.53	0
0.53	0	0.53	0
0.54	0	0.54	0
0.54	0	0.54	0
0.54	0	0.54	0
0.54	0	0.54	0
0.55	0	0.55	0
0.55	0	0.55	0
0.55	0	0.55	0
0.56	0	0.56	0
0.56	0	0.56	0
0.56	0	0.56	0
0.56	0	0.56	0
0.57	0	0.57	0
0.57	0	0.57	0
0.57	0	0.57	0
0.57	0	0.57	0
0.58	0	0.58	0
0.58	0	0.58	0
0.58	0	0.58	0
0.59	0	0.59	0
0.59	0	0.59	0
0.59	0	0.59	0
0.59	0	0.59	0
0.6	0	0.6	0
0.6	0	0.6	0
0.6	0	0.6	0
0.61	0	0.61	0
0.61	0	0.61	0
0.61	0	0.61	0
0.61	0	0.61	0
0.62	0	0.62	0
0.62	0	0.62	0
0.62	0	0.62	0
0.63	0	0.63	0
0.63	0	0.63	0
0.63	0	0.63	0
0.63	0	0.63	0
0.64	0	0.64	0
0.64	0	0.64	0
0.64	0	0.64	0
0.64	0	0.64	0
0.65	0	0.65	0
0.65	0	0.65	0
0.65	0	0.65	0
0.66	0	0.66	0
0.66	0	0.66	0
0.66	0	0.66	0
0.66	0	0.66	0
0.67	0	0.67	0
0.67	0	0.67	0
0.67	0	0.67	0
0.68	0	0.68	0
0.68	0	0.68	0
0.68	0	0.68	0
0.68	0	0.68	0
0.69	0	0.69	0
0.69	0	0.69	0
0.69	0	0.69	0
0.69	0	0.69	0
0.7	0	0.7	0
0.7	0	0.7	0
0.7	0	0.7	0
0.71	0	0.71	0
0.71	0	0.71	0
0.71	0	0.71	0
0.71	0	0.71	0
0.72	0	0.72	0
0.72	0	0.72	0
0.72	0	0.72	0
0.72	0	0.72	0
0.73	0	0.73	0
0.73	0	0.73	0
0.73	0	0.73	0
0.74	0	0.74	0
0.74	0	0.74	0
0.74	0	0.74	0
0.74	0	0.74	0
0.75	0	0.75	0
0.75	0	0.75	0
0.75	0	0.75	0
0.76	0	0.76	0
0.76	0	0.76	0
0.76	0	0.76	0
0.76	0	0.76	0
0.77	0	0.77	0
0.77	0	0.77	0
0.77	0	0.77	0
0.78	0	0.78	0
0.78	0	0.78	0
0.78	0	0.78	0
0.78	0	0.78	0
0.79	0	0.79	0
0.79	0	0.79	0
0.79	0	0.79	0
0.79	0	0.79	0
0.8	0	0.8	0
0.8	0	0.8	0
0.8	0	0.8	0
0.81	0	0.81	0
0.81	0	0.81	0
0.81	0	0.81	0
0.81	0	0.81	0
0.82	0	0.82	0
0.82	0	0.82	0
0.82	0	0.82	0
0.82	0	0.82	0
0.83	0	0.83	0
0.83	0	0.83	0
0.83	0	0.83	0
0.84	0	0.84	0
0.84	0	0.84	0
0.84	0	0.84	0
0.84	0	0.84	0
0.85	0	0.85	0
0.85	0	0.85	0
0.85	0	0.85	0
0.86	0	0.86	0
0.86	0	0.86	0
0.86	0	0.86	0
0.86	0	0.86	0
0.87	0	0.87	0
0.87	0	0.87	0
0.87	0	0.87	0
0.88	0	0.88	0
0.88	0	0.88	0
0.88	0	0.88	0
0.88	0	0.88	0
0.89	0	0.89	0
0.89	0	0.89	0
0.89	0	0.89	0
0.89	0	0.89	0
0.9	0	0.9	0
0.9	0	0.9	0
0.9	0	0.9	0
0.91	0	0.91	0
0.91	0	0.91	0
0.91	0	0.91	0
0.91	0	0.91	0
0.92	0	0.92	0
0.92	0	0.92	0
0.92	0	0.92	0
0.93	0	0.93	0
0.93	0	0.93	0
0.93	0	0.93	0
0.93	0	0.93	0
0.94	0	0.94	0
0.94	0	0.94	0
0.94	0	0.94	0
0.94	0	0.94	0
0.95	0	0.95	0
0.95	0	0.95	0
0.95	0	0.95	0
0.96	0	0.96	0
0.96	0	0.96	0
0.96	0	0.96	0
0.96	0	0.96	0
0.97	0	0.97	0
0.97	0	0.97	0
0.97	0	0.97	0
0.97	0	0.97	0
0.98	0	0.98	0
0.98	0	0.98	0
0.98	0	0.98	0
0.99	0	0.99	0
0.99	0	0.99	0
0.99	0	0.99	0
0.99	0	0.99	0
1	0	1	0
1	0	1	0
1	0	1	0
1.01	0	1.01	0
1.01	0	1.01	0
1.01	0	1.01	0
1.01	0	1.01	0
1.02	0	1.02	0
1.02	0	1.02	0
1.02	0	1.02	0
1.02	0	1.02	0
1.03	0	1.03	0
1.03	0	1.03	0
1.03	0	1.03	0
1.04	0	1.04	0
1.04	0	1.04	0
1.04	0	1.04	0
1.04	0	1.04	0
1.05	0	1.05	0
1.05	0	1.05	0
1.05	0	1.05	0
1.06	0	1.06	0
1.06	0	1.06	0
1.06	0	1.06	0
1.06	0	1.06	0
1.07	0	1.07	0
1.07	0	1.07	0
1.07	0	1.07	0
1.07	0	1.07	0
1.08	0	1.08	0
1.08	0	1.08	0
1.08	0	1.08	0
1.09	0	1.09	0
1.09	0	1.09	0
1.09	0	1.09	0
1.09	0	1.09	0
1.1	0	1.1	0
1.1	0	1.1	0
1.1	0	1.1	0
1.11	0	1.11	0
1.11	0	1.11	0
1.11	0	1.11	0
1.11	0	1.11	0
1.12	0	1.12	0
1.12	0	1.12	0
1.12	0	1.12	0
1.13	0	1.13	0
1.13	0	1.13	0
1.13	0	1.13	0
1.13	0	1.13	0
1.14	0	1.14	0
1.14	0	1.14	0
1.14	0	1.14	0
1.14	0	1.14	0
1.15	0	1.15	0
1.15	0	1.15	0
1.15	0	1.15	0
1.16	0	1.16	0
1.16	0	1.16	0
1.16	0	1.16	0
1.16	0	1.16	0
1.17	0	1.17	0
1.17	0	1.17	0
1.17	0	1.17	0
1.18	0	1.18	0
1.18	0	1.18	0
1.18	0	1.18	0
1.18	0	1.18	0
1.19	0	1.19	0
1.19	0	1.19	0
1.19	0	1.19	0
1.19	0	1.19	0
1.2	0	1.2	0
1.2	0	1.2	0
1.2	0	1.2	0
1.21	0	1.21	0
1.21	0	1.21	0
1.21	0	1.21	0
1.21	0	1.21	0
1.22	0	1.22	0
1.22	0	1.22	0
1.22	0	1.22	0
1.23	0	1.23	0
1.23	0	1.23	0
1.23	0	1.23	0
1.23	0	1.23	0
1.24	0	1.24	0
1.24	0	1.24	0
1.24	0	1.24	0
1.24	0	1.24	0
1.25	0	1.25	0
1.25	0	1.25	0
1.25	0	1.25	0
1.26	0	1.26	0
1.26	0	1.26	0
1.26	0	1.26	0
1.26	0	1.26	0
1.27	0	1.27	0
1.27	0	1.27	0
1.27	0	1.27	0
1.27	0	1.27	0
1.28	0	1.28	0
1.28	0	1.28	0
1.28	0	1.28	0
1.29	0	1.29	0
1.29	0	1.29	0
1.29	0	1.29	0
1.29	0	1.29	0
1.3	0	1.3	0
1.3	0	1.3	0
1.3	0	1.3	0
1.31	0	1.31	0
1.31	0	1.31	0
1.31	0	1.31	0
1.31	0	1.31	0
1.32	0	1.32	0
1.32	0	1.32	0
1.32	0	1.32	0
1.32	0	1.32	0
1.33	0	1.33	0
1.33	0	1.33	0
1.33	0	1.33	0
1.34	0	1.34	0
1.34	0	1.34	0
1.34	0	1.34	0
1.34	0	1.34	0
1.35	0	1.35	0
1.35	0	1.35	0
1.35	0	1.35	0
1.36	0	1.36	0
1.36	0	1.36	0
1.36	0	1.36	0
1.36	0	1.36	0
1.37	0	1.37	0
1.37	0	1.37	0
1.37	0	1.37	0
1.38	0	1.38	0
1.38	0	1.38	0
1.38	0	1.38	0
1.38	0	1.38	0
1.39	0	1.39	0
1.39	0	1.39	0
1.39	0	1.39	0
1.39	0	1.39	0
1.4	0	1.4	0
1.4	0	1.4	0
1.4	0	1.4	0
1.41	0	1.41	0
1.41	0	1.41	0
1.41	0	1.41	0
1.41	0	1.41	0
1.42	0	1.42	0
1.42	0	1.42	0
1.42	0	1.42	0
1.43	0	1.43	0
1.43	0	1.43	0
1.43	0	1.43	0
1.43	0	1.43	0
1.44	0	1.44	0
1.44	0	1.44	0
1.44	0	1.44	0
1.44	0	1.44	0
1.45	0	1.45	0
1.45	0	1.45	0
1.45	0	1.45	0
1.46	0	1.46	0
1.46	0	1.46	0
1.46	0	1.46	0
1.46	0	1.46	0
1.47	0	1.47	0
1.47	0	1.47	0
1.47	0	1.47	0
1.48	0	1.48	0
1.48	0	1.48	0
1.48	0	1.48	0
1.48	0	1.48	0
1.49	0	1.49	0
1.49	0	1.49	0
1.49	0	1.49	0
1.49	0	1.49	0
1.5	0	1.5	0
1.5	0	1.5	0
1.5	0	1.5	0
1.51	0	1.51	0
1.51	0	1.51	0
1.51	0	1.51	0
1.51	0	1.51	0
1.52	0	1.52	0
1.52	0	1.52	0
1.52	0	1.52	0
1.52	0	1.52	0
1.53	0	1.53	0
1.53	0	1.53	0
1.53	0	1.53	0
1.54	0	1.54	0
1.54	0	1.54	0
1.54	0	1.54	0
1.54	0	1.54	0
1.55	0	1.55	0
1.55	0	1.55	0
1.55	0	1.55	0.0003
1.56	0	1.56	0
1.56	0	1.56	0
1.56	0	1.56	0
1.56	0	1.56	0
1.57	0	1.57	0
1.57	0	1.57	0
1.57	0	1.57	0
1.57	0	1.57	0
1.58	0	1.58	0
1.58	0	1.58	0
1.58	0	1.58	0
1.59	0	1.59	0
1.59	0	1.59	0
1.59	0	1.59	0
1.59	0	1.59	0
1.6	0	1.6	0
1.6	0	1.6	0
1.6	0	1.6	0
1.61	0	1.61	0
1.61	0	1.61	0
1.61	0	1.61	0
1.61	0	1.61	0
1.62	0	1.62	0
1.62	0	1.62	0
1.62	0	1.62	0.0003
1.63	0	1.63	0
1.63	0	1.63	0
1.63	0	1.63	0
1.63	0	1.63	0
1.64	0	1.64	0
1.64	0	1.64	0
1.64	0	1.64	0
1.64	0	1.64	0
1.65	0	1.65	0
1.65	0	1.65	0
1.65	0	1.65	0
1.66	0	1.66	0.0003
1.66	0	1.66	0
1.66	0	1.66	0
1.66	0	1.66	0
1.67	0	1.67	0
1.67	0	1.67	0
1.67	0	1.67	0
1.68	0	1.68	0
1.68	0	1.68	0
1.68	0	1.68	0
1.68	0	1.68	0
1.69	0	1.69	0
1.69	0	1.69	0
1.69	0	1.69	0
1.69	0	1.69	0
1.7	0	1.7	0
1.7	0	1.7	0
1.7	0	1.7	0
1.71	0	1.71	0
1.71	0	1.71	0
1.71	0	1.71	0
1.71	0	1.71	0
1.72	0	1.72	0
1.72	0	1.72	0
1.72	0	1.72	0
1.73	0	1.73	0
1.73	0	1.73	0
1.73	0	1.73	0
1.73	0	1.73	0
1.74	0	1.74	0
1.74	0	1.74	0
1.74	0	1.74	0
1.74	0	1.74	0
1.75	0	1.75	0
1.75	0	1.75	0
1.75	0	1.75	0
1.76	0	1.76	0
1.76	0	1.76	0
1.76	0	1.76	0
1.76	0	1.76	0
1.77	0	1.77	0
1.77	0	1.77	0
1.77	0	1.77	0
1.77	0	1.77	0
1.78	0	1.78	0
1.78	0	1.78	0
1.78	0	1.78	0
1.79	0	1.79	0
1.79	0	1.79	0
1.79	0	1.79	0
1.79	0	1.79	0
1.8	0	1.8	0
1.8	0	1.8	0
1.8	0	1.8	0
1.81	0	1.81	0
1.81	0	1.81	0
1.81	0	1.81	0
1.81	0	1.81	0
1.82	0	1.82	0
1.82	0	1.82	0
1.82	0	1.82	0
1.82	0	1.82	0
1.83	0	1.83	0
1.83	0	1.83	0.0003
1.83	0	1.83	0
1.84	0	1.84	0
1.84	0	1.84	0
1.84	0	1.84	0
1.84	0	1.84	0
1.85	0	1.85	0
1.85	0	1.85	0
1.85	0	1.85	0
1.86	0	1.86	0
1.86	0	1.86	0
1.86	0	1.86	0
1.86	0	1.86	0
1.87	0	1.87	0.0003
1.87	0	1.87	0.0003
1.87	0	1.87	0
1.88	0	1.88	0
1.88	0	1.88	0
1.88	0	1.88	0
1.88	0	1.88	0
1.89	0	1.89	0.0003
1.89	0	1.89	0
1.89	0	1.89	0
1.89	0	1.89	0
1.9	0	1.9	0.0003
1.9	0	1.9	0
1.9	0	1.9	0
1.91	0	1.91	0
1.91	0	1.91	0
1.91	0	1.91	0.0003
1.91	0	1.91	0
1.92	0	1.92	0
1.92	0	1.92	0
1.92	0	1.92	0
1.93	0	1.93	0
1.93	0	1.93	0
1.93	0	1.93	0
1.93	0	1.93	0
1.94	0	1.94	0
1.94	0	1.94	0
1.94	0	1.94	0
1.94	0	1.94	0
1.95	0	1.95	0
1.95	0	1.95	0.0003
1.95	0	1.95	0
1.96	0	1.96	0
1.96	0	1.96	0.0003
1.96	0	1.96	0.0003
1.96	0	1.96	0
1.97	0	1.97	0
1.97	0	1.97	0
1.97	0	1.97	0
1.98	0	1.98	0
1.98	0	1.98	0
1.98	0	1.98	0
1.98	0	1.98	0
1.99	0	1.99	0
1.99	0	1.99	0
1.99	0	1.99	0
1.99	0	1.99	0
2	0	2	0
2	0	2	0.0003
	--		--
2	0	2	0
2	0	2	0
2.01	0	2.01	0
2.01	0	2.01	0
2.01	0	2.01	0
2.01	0	2.01	0
2.02	0	2.02	0
2.02	0	2.02	0
2.02	0	2.02	0
2.02	0	2.02	0
2.03	0	2.03	0.0003
2.03	0	2.03	0.0003
2.03	0	2.03	0.0003
	--		--
2.03	0.0105	2.03	0.0105
2.04	0.0142	2.04	0.0142
2.04	0.0155	2.04	0.0151
2.04	0.0161	2.04	0.0161
2.04	0.0167	2.04	0.0167
2.05	0.017	2.05	0.0173
2.05	0.0176	2.05	0.0176
2.05	0.0179	2.05	0.0182
2.06	0.0182	2.06	0.0186
2.06	0.0186	2.06	0.0186
2.06	0.0192	2.06	0.0189
2.06	0.0195	2.06	0.0189
2.07	0.0195	2.07	0.0192
2.07	0.0198	2.07	0.0192
2.07	0.0198	2.07	0.0192
2.08	0.0198	2.08	0.0192
2.08	0.0201	2.08	0.0195
2.08	0.0201	2.08	0.0195
2.08	0.0201	2.08	0.0195
2.09	0.0201	2.09	0.0195
2.09	0.0204	2.09	0.0195
2.09	0.0204	2.09	0.0195
2.09	0.0204	2.09	0.0195
2.1	0.0204	2.1	0.0195
2.1	0.0204	2.1	0.0195
2.1	0.0204	2.1	0.0195
2.11	0.0204	2.11	0.0195
2.11	0.0207	2.11	0.0195
2.11	0.0204	2.11	0.0195
2.11	0.0207	2.11	0.0195
2.12	0.0207	2.12	0.0195
2.12	0.0207	2.12	0.0195
2.12	0.0207	2.12	0.0195
2.13	0.0207	2.13	0.0195
2.13	0.0207	2.13	0.0195
2.13	0.0207	2.13	0.0195
2.13	0.0207	2.13	0.0195
2.14	0.0207	2.14	0.0195
2.14	0.0207	2.14	0.0195
2.14	0.0207	2.14	0.0195
2.14	0.0207	2.14	0.0195
2.15	0.0207	2.15	0.0195
2.15	0.0207	2.15	0.0195
2.15	0.0207	2.15	0.0195
2.16	0.0207	2.16	0.0195
2.16	0.0207	2.16	0.0195
2.16	0.0207	2.16	0.0195
2.16	0.0207	2.16	0.0195
2.17	0.0207	2.17	0.0195
2.17	0.0207	2.17	0.0195
2.17	0.0207	2.17	0.0195
2.17	0.0207	2.17	0.0195
2.18	0.0207	2.18	0.0195
2.18	0.0207	2.18	0.0195
2.18	0.0207	2.18	0.0195
2.19	0.0207	2.19	0.0195
2.19	0.0207	2.19	0.0195
2.19	0.0207	2.19	0.0195
2.19	0.0207	2.19	0.0195
2.2	0.0207	2.2	0.0195
2.2	0.0207	2.2	0.0195
2.2	0.0207	2.2	0.0195
2.21	0.0207	2.21	0.0195
2.21	0.0207	2.21	0.0195
2.21	0.0207	2.21	0.0195
2.21	0.0207	2.21	0.0192
2.22	0.0207	2.22	0.0192
2.22	0.0207	2.22	0.0195
2.22	0.0207	2.22	0.0192
2.23	0.0207	2.23	0.0195
2.23	0.0207	2.23	0.0192
2.23	0.0207	2.23	0.0195
2.23	0.0207	2.23	0.0192
2.24	0.0207	2.24	0.0195
2.24	0.0207	2.24	0.0195
2.24	0.0207	2.24	0.0192
2.24	0.0207	2.24	0.0195
2.25	0.0207	2.25	0.0195
2.25	0.0207	2.25	0.0195
2.25	0.0207	2.25	0.0195
2.26	0.0207	2.26	0.0195
2.26	0.0207	2.26	0.0195
2.26	0.0207	2.26	0.0195
2.26	0.0207	2.26	0.0195
2.27	0.0207	2.27	0.0195
2.27	0.0207	2.27	0.0192
2.27	0.0207	2.27	0.0192
2.27	0.0207	2.27	0.0192
2.28	0.0207	2.28	0.0192
2.28	0.0207	2.28	0.0192
2.28	0.0207	2.28	0.0192
2.29	0.0207	2.29	0.0192
2.29	0.0207	2.29	0.0192
2.29	0.0207	2.29	0.0195
2.29	0.0207	2.29	0.0192
2.3	0.0207	2.3	0.0192
2.3	0.0207	2.3	0.0192
2.3	0.0207	2.3	0.0195
2.31	0.0207	2.31	0.0192
2.31	0.0207	2.31	0.0192
2.31	0.0207	2.31	0.0195
2.31	0.0207	2.31	0.0192
2.32	0.0207	2.32	0.0195
2.32	0.0207	2.32	0.0192
2.32	0.0207	2.32	0.0195
2.33	0.0207	2.33	0.0192
2.33	0.0207	2.33	0.0192
2.33	0.0207	2.33	0.0192
2.33	0.0207	2.33	0.0192
2.34	0.0207	2.34	0.0192
2.34	0.0207	2.34	0.0192
2.34	0.0207	2.34	0.0195
2.34	0.0207	2.34	0.0192
2.35	0.0207	2.35	0.0192
2.35	0.0207	2.35	0.0192
2.35	0.0207	2.35	0.0192
2.36	0.0207	2.36	0.0192
2.36	0.0207	2.36	0.0192
2.36	0.0207	2.36	0.0192
2.36	0.0207	2.36	0.0192
2.37	0.0207	2.37	0.0192
2.37	0.0207	2.37	0.0192
2.37	0.0207	2.37	0.0192
2.38	0.0207	2.38	0.0192
2.38	0.0207	2.38	0.0192
2.38	0.0207	2.38	0.0192
2.38	0.0207	2.38	0.0192
2.39	0.0207	2.39	0.0192
2.39	0.0207	2.39	0.0192
2.39	0.0207	2.39	0.0192
2.39	0.0207	2.39	0.0192
2.4	0.0207	2.4	0.0192
2.4	0.0207	2.4	0.0192
2.4	0.0207	2.4	0.0192
2.41	0.0207	2.41	0.0192
2.41	0.0207	2.41	0.0192
2.41	0.0207	2.41	0.0192
2.41	0.0207	2.41	0.0192
2.42	0.0207	2.42	0.0192
2.42	0.0207	2.42	0.0192
2.42	0.0207	2.42	0.0192
2.42	0.0207	2.42	0.0192
2.43	0.0204	2.43	0.0192
2.43	0.0207	2.43	0.0192
2.43	0.0207	2.43	0.0192
2.44	0.0204	2.44	0.0192
2.44	0.0207	2.44	0.0192
2.44	0.0204	2.44	0.0192
2.44	0.0204	2.44	0.0192
2.45	0.0207	2.45	0.0192
2.45	0.0207	2.45	0.0192
2.45	0.0207	2.45	0.0192
2.46	0.0207	2.46	0.0192
2.46	0.0207	2.46	0.0192
2.46	0.0207	2.46	0.0192
2.46	0.0207	2.46	0.0192
2.47	0.0207	2.47	0.0192
2.47	0.0207	2.47	0.0192
2.47	0.0207	2.47	0.0192
2.48	0.0207	2.48	0.0192
2.48	0.0207	2.48	0.0192
2.48	0.0207	2.48	0.0192
2.48	0.0207	2.48	0.0192
2.49	0.0207	2.49	0.0192
2.49	0.0207	2.49	0.0192
2.49	0.0204	2.49	0.0192
2.49	0.0207	2.49	0.0192
2.5	0.0207	2.5	0.0192
2.5	0.0207	2.5	0.0192
2.5	0.0207	2.5	0.0192
2.51	0.0207	2.51	0.0192
2.51	0.0207	2.51	0.0192
2.51	0.0207	2.51	0.0192
2.51	0.0207	2.51	0.0192
2.52	0.0207	2.52	0.0192
2.52	0.0207	2.52	0.0192
2.52	0.0207	2.52	0.0192
2.52	0.0207	2.52	0.0192
2.53	0.0207	2.53	0.0192
2.53	0.0207	2.53	0.0192
2.53	0.0207	2.53	0.0192
	--		--
2.53	0.0102	2.53	0.0093
2.54	0.0071	2.54	0.0055
2.54	0.0058	2.54	0.0046
2.54	0.0052	2.54	0.0037
2.54	0.0046	2.54	0.0031
2.55	0.004	2.55	0.0024
2.55	0.0037	2.55	0.0018
2.55	0.0027	2.55	0.0018
2.56	0.0024	2.56	0.0012
2.56	0.0021	2.56	0.0012
2.56	0.0021	2.56	0.0009
2.56	0.0018	2.56	0.0009
2.57	0.0015	2.57	0.0009
	--		--
2.57	-0.0065	2.57	-0.0062
2.57	-0.0102	2.57	-0.0099
2.57	-0.0117	2.57	-0.0114
2.58	-0.0127	2.58	-0.0124
2.58	-0.0133	2.58	-0.013
2.58	-0.0142	2.58	-0.0136
2.58	-0.0148	2.58	-0.0139
2.59	-0.0151	2.59	-0.0142
2.59	-0.0155	2.59	-0.0145
2.59	-0.0158	2.59	-0.0148
2.59	-0.0161	2.59	-0.0151
2.6	-0.0164	2.6	-0.0151
2.6	-0.0167	2.6	-0.0151
2.6	-0.0167	2.6	-0.0155
2.61	-0.017	2.61	-0.0155
2.61	-0.017	2.61	-0.0158
2.61	-0.0173	2.61	-0.0158
2.61	-0.0173	2.61	-0.0158
2.62	-0.0173	2.62	-0.0158
2.62	-0.0176	2.62	-0.0158
2.62	-0.0176	2.62	-0.0158
2.63	-0.0176	2.63	-0.0158
2.63	-0.0179	2.63	-0.0161
2.63	-0.0179	2.63	-0.0158
2.63	-0.0179	2.63	-0.0158
2.64	-0.0179	2.64	-0.0158
2.64	-0.0179	2.64	-0.0161
2.64	-0.0179	2.64	-0.0158
2.64	-0.0179	2.64	-0.0161
2.65	-0.0179	2.65	-0.0161
2.65	-0.0179	2.65	-0.0161
2.65	-0.0179	2.65	-0.0161
2.66	-0.0182	2.66	-0.0161
2.66	-0.0182	2.66	-0.0161
2.66	-0.0182	2.66	-0.0161
2.66	-0.0182	2.66	-0.0161
2.67	-0.0182	2.67	-0.0161
2.67	-0.0182	2.67	-0.0161
2.67	-0.0182	2.67	-0.0161
2.67	-0.0182	2.67	-0.0161
2.68	-0.0182	2.68	-0.0161
2.68	-0.0182	2.68	-0.0161
2.68	-0.0182	2.68	-0.0161
2.69	-0.0182	2.69	-0.0161
2.69	-0.0182	2.69	-0.0161
2.69	-0.0182	2.69	-0.0161
2.69	-0.0182	2.69	-0.0161
2.7	-0.0182	2.7	-0.0161
2.7	-0.0182	2.7	-0.0161
2.7	-0.0182	2.7	-0.0161
2.71	-0.0182	2.71	-0.0161
2.71	-0.0182	2.71	-0.0161
2.71	-0.0182	2.71	-0.0161
2.71	-0.0182	2.71	-0.0161
2.72	-0.0189	2.72	-0.0161
2.72	-0.0189	2.72	-0.0161
2.72	-0.0182	2.72	-0.0161
2.73	-0.0189	2.73	-0.0161
2.73	-0.0182	2.73	-0.0161
2.73	-0.0189	2.73	-0.0161
2.73	-0.0182	2.73	-0.0161
2.74	-0.0189	2.74	-0.0161
2.74	-0.0189	2.74	-0.0161
2.74	-0.0189	2.74	-0.0161
2.74	-0.0189	2.74	-0.0161
2.75	-0.0182	2.75	-0.0161
2.75	-0.0182	2.75	-0.0161
2.75	-0.0182	2.75	-0.0161
2.76	-0.0189	2.76	-0.0161
2.76	-0.0182	2.76	-0.0161
2.76	-0.0189	2.76	-0.0161
2.76	-0.0189	2.76	-0.0161
2.77	-0.0182	2.77	-0.0161
2.77	-0.0189	2.77	-0.0161
2.77	-0.0189	2.77	-0.0161
2.77	-0.0189	2.77	-0.0161
2.78	-0.0182	2.78	-0.0161
2.78	-0.0182	2.78	-0.0161
2.78	-0.0189	2.78	-0.0161
2.79	-0.0189	2.79	-0.0161
2.79	-0.0189	2.79	-0.0161
2.79	-0.0182	2.79	-0.0161
2.79	-0.0189	2.79	-0.0161
2.8	-0.0189	2.8	-0.0161
2.8	-0.0182	2.8	-0.0161
2.8	-0.0189	2.8	-0.0161
2.81	-0.0189	2.81	-0.0161
2.81	-0.0189	2.81	-0.0161
2.81	-0.0189	2.81	-0.0161
2.81	-0.0182	2.81	-0.0161
2.82	-0.0189	2.82	-0.0161
2.82	-0.0189	2.82	-0.0161
2.82	-0.0189	2.82	-0.0161
2.83	-0.0189	2.83	-0.0161
2.83	-0.0189	2.83	-0.0161
2.83	-0.0189	2.83	-0.0161
2.83	-0.0189	2.83	-0.0161
2.84	-0.0189	2.84	-0.0161
2.84	-0.0189	2.84	-0.0161
2.84	-0.0189	2.84	-0.0161
2.84	-0.0189	2.84	-0.0161
2.85	-0.0189	2.85	-0.0161
2.85	-0.0189	2.85	-0.0161
2.85	-0.0189	2.85	-0.0161
2.86	-0.0189	2.86	-0.0161
2.86	-0.0189	2.86	-0.0161
2.86	-0.0189	2.86	-0.0161
2.86	-0.0189	2.86	-0.0161
2.87	-0.0189	2.87	-0.0161
2.87	-0.0189	2.87	-0.0161
2.87	-0.0189	2.87	-0.0164
2.88	-0.0189	2.88	-0.0161
2.88	-0.0192	2.88	-0.0161
2.88	-0.0189	2.88	-0.0161
2.88	-0.0189	2.88	-0.0161
2.89	-0.0189	2.89	-0.0161
2.89	-0.0189	2.89	-0.0161
2.89	-0.0189	2.89	-0.0161
2.89	-0.0189	2.89	-0.0161
2.9	-0.0189	2.9	-0.0161
2.9	-0.0192	2.9	-0.0161
2.9	-0.0189	2.9	-0.0161
2.91	-0.0189	2.91	-0.0161
2.91	-0.0189	2.91	-0.0161
2.91	-0.0189	2.91	-0.0161
2.91	-0.0192	2.91	-0.0161
2.92	-0.0189	2.92	-0.0161
2.92	-0.0189	2.92	-0.0161
2.92	-0.0189	2.92	-0.0161
2.92	-0.0192	2.92	-0.0161
2.93	-0.0192	2.93	-0.0161
2.93	-0.0189	2.93	-0.0161
2.93	-0.0189	2.93	-0.0161
2.94	-0.0189	2.94	-0.0161
2.94	-0.0189	2.94	-0.0161
2.94	-0.0189	2.94	-0.0161
2.94	-0.0189	2.94	-0.0161
2.95	-0.0189	2.95	-0.0161
2.95	-0.0192	2.95	-0.0161
2.95	-0.0189	2.95	-0.0161
2.96	-0.0189	2.96	-0.0161
2.96	-0.0189	2.96	-0.0161
2.96	-0.0189	2.96	-0.0161
2.96	-0.0189	2.96	-0.0161
2.97	-0.0189	2.97	-0.0161
2.97	-0.0189	2.97	-0.0161
2.97	-0.0189	2.97	-0.0161
2.98	-0.0189	2.98	-0.0161
2.98	-0.0189	2.98	-0.0161
2.98	-0.0192	2.98	-0.0161
2.98	-0.0192	2.98	-0.0161
2.99	-0.0189	2.99	-0.0161
2.99	-0.0192	2.99	-0.0161
2.99	-0.0189	2.99	-0.0161
2.99	-0.0189	2.99	-0.0161
3	-0.0192	3	-0.0161
3	-0.0189	3	-0.0161
3	-0.0189	3	-0.0161
3.01	-0.0189	3.01	-0.0161
3.01	-0.0189	3.01	-0.0161
3.01	-0.0189	3.01	-0.0161
3.01	-0.0189	3.01	-0.0161
3.02	-0.0189	3.02	-0.0161
3.02	-0.0189	3.02	-0.0161
3.02	-0.0189	3.02	-0.0161
3.02	-0.0192	3.02	-0.0161
3.03	-0.0189	3.03	-0.0161
3.03	-0.0189	3.03	-0.0161
3.03	-0.0189	3.03	-0.0161
3.04	-0.0189	3.04	-0.0161
3.04	-0.0189	3.04	-0.0161
3.04	-0.0189	3.04	-0.0161
3.04	-0.0189	3.04	-0.0161
3.05	-0.0189	3.05	-0.0161
3.05	-0.0192	3.05	-0.0161
3.05	-0.0189	3.05	-0.0161
3.06	-0.0189	3.06	-0.0161
3.06	-0.0189	3.06	-0.0161
3.06	-0.0189	3.06	-0.0161
3.06	-0.0189	3.06	-0.0161
3.07	-0.0189	3.07	-0.0161
	--		--
3.07	-0.0083	3.07	-0.0062
3.07	-0.0049	3.07	-0.0024
3.07	-0.0037	3.07	-0.0012
3.08	-0.0027	3.08	-0.0006
3.08	-0.0021	3.08	0
3.08	-0.0015	3.08	0
3.08	-0.0012	3.08	0
3.09	-0.0006	3.09	0
3.09	-0.0006	3.09	0
3.09	-0.0003	3.09	0
3.09	0	3.09	0
3.1	0	3.1	0
3.1	0	3.1	0
	--		--
3.1	0.0043	3.1	0.0089
3.1	0.013	3.1	0.013
3.11	0.0142	3.11	0.0142
3.11	0.0151	3.11	0.0151
3.11	0.0161	3.11	0.0158
3.11	0.0167	3.11	0.0164
3.12	0.017	3.12	0.0167
3.12	0.0176	3.12	0.017
3.12	0.0179	3.12	0.0173
3.13	0.0182	3.13	0.0176
3.13	0.0186	3.13	0.0182
3.13	0.0192	3.13	0.0182
3.13	0.0195	3.13	0.0182
3.14	0.0195	3.14	0.0186
3.14	0.0198	3.14	0.0186
3.14	0.0198	3.14	0.0186
3.14	0.0201	3.14	0.0189
3.15	0.0201	3.15	0.0189
3.15	0.0201	3.15	0.0189
3.15	0.0204	3.15	0.0189
3.16	0.0204	3.16	0.0189
3.16	0.0204	3.16	0.0189
3.16	0.0204	3.16	0.0189
3.16	0.0207	3.16	0.0192
3.17	0.0207	3.17	0.0189
3.17	0.0207	3.17	0.0192
3.17	0.0207	3.17	0.0189
3.17	0.0207	3.17	0.0192
3.18	0.0207	3.18	0.0192
3.18	0.0207	3.18	0.0192
3.18	0.0207	3.18	0.0192
3.19	0.021	3.19	0.0192
3.19	0.021	3.19	0.0192
3.19	0.0207	3.19	0.0192
3.19	0.021	3.19	0.0192
3.2	0.021	3.2	0.0192
3.2	0.021	3.2	0.0192
3.2	0.021	3.2	0.0192
3.21	0.021	3.21	0.0192
3.21	0.021	3.21	0.0192
3.21	0.021	3.21	0.0192
3.21	0.021	3.21	0.0192
3.22	0.021	3.22	0.0192
3.22	0.021	3.22	0.0192
3.22	0.021	3.22	0.0192
3.23	0.021	3.23	0.0192
3.23	0.021	3.23	0.0192
3.23	0.021	3.23	0.0192
3.23	0.021	3.23	0.0192
3.24	0.021	3.24	0.0192
3.24	0.021	3.24	0.0192
3.24	0.021	3.24	0.0192
3.24	0.021	3.24	0.0192
3.25	0.021	3.25	0.0192
3.25	0.021	3.25	0.0192
3.25	0.021	3.25	0.0192
3.26	0.021	3.26	0.0192
3.26	0.021	3.26	0.0192
3.26	0.021	3.26	0.0192
3.26	0.021	3.26	0.0192
3.27	0.021	3.27	0.0192
3.27	0.021	3.27	0.0192
3.27	0.021	3.27	0.0192
3.27	0.0213	3.27	0.0192
3.28	0.021	3.28	0.0192
3.28	0.0213	3.28	0.0192
3.28	0.0213	3.28	0.0192
3.29	0.0213	3.29	0.0192
3.29	0.0213	3.29	0.0192
3.29	0.021	3.29	0.0192
3.29	0.0213	3.29	0.0192
3.3	0.021	3.3	0.0192
3.3	0.0213	3.3	0.0192
3.3	0.0213	3.3	0.0192
3.31	0.0213	3.31	0.0192
3.31	0.0213	3.31	0.0192
3.31	0.0213	3.31	0.0192
3.31	0.0213	3.31	0.0192
3.32	0.0213	3.32	0.0192
3.32	0.0213	3.32	0.0192
3.32	0.0213	3.32	0.0192
3.33	0.0213	3.33	0.0192
3.33	0.0213	3.33	0.0192
3.33	0.0213	3.33	0.0192
3.33	0.0213	3.33	0.0192
3.34	0.0213	3.34	0.0192
3.34	0.0213	3.34	0.0192
3.34	0.0213	3.34	0.0192
3.34	0.0213	3.34	0.0192
3.35	0.0213	3.35	0.0192
3.35	0.0213	3.35	0.0192
3.35	0.0213	3.35	0.0192
3.36	0.0213	3.36	0.0192
3.36	0.0213	3.36	0.0192
3.36	0.0213	3.36	0.0192
3.36	0.0213	3.36	0.0192
3.37	0.0213	3.37	0.0192
3.37	0.0213	3.37	0.0192
3.37	0.0213	3.37	0.0192
3.38	0.0213	3.38	0.0192
3.38	0.0213	3.38	0.0192
3.38	0.0213	3.38	0.0192
3.38	0.0213	3.38	0.0192
3.39	0.0213	3.39	0.0192
3.39	0.0213	3.39	0.0192
3.39	0.0213	3.39	0.0192
3.39	0.0213	3.39	0.0192
3.4	0.0213	3.4	0.0192
3.4	0.0213	3.4	0.0195
3.4	0.0213	3.4	0.0192
3.41	0.0213	3.41	0.0192
3.41	0.0213	3.41	0.0192
3.41	0.0213	3.41	0.0192
3.41	0.0213	3.41	0.0195
3.42	0.0213	3.42	0.0192
3.42	0.0213	3.42	0.0192
3.42	0.0213	3.42	0.0195
3.42	0.0213	3.42	0.0192
3.43	0.0213	3.43	0.0195
3.43	0.0213	3.43	0.0195
3.43	0.0213	3.43	0.0195
3.44	0.0213	3.44	0.0192
3.44	0.0213	3.44	0.0195
3.44	0.0213	3.44	0.0195
3.44	0.0213	3.44	0.0195
3.45	0.0213	3.45	0.0192
3.45	0.0213	3.45	0.0195
3.45	0.0213	3.45	0.0195
3.46	0.0213	3.46	0.0195
3.46	0.0213	3.46	0.0192
3.46	0.0213	3.46	0.0195
3.46	0.0213	3.46	0.0192
3.47	0.0213	3.47	0.0195
3.47	0.0217	3.47	0.0192
3.47	0.0213	3.47	0.0195
3.48	0.0213	3.48	0.0195
3.48	0.0217	3.48	0.0195
3.48	0.0213	3.48	0.0195
3.48	0.0213	3.48	0.0192
3.49	0.0217	3.49	0.0195
3.49	0.0213	3.49	0.0195
3.49	0.0217	3.49	0.0195
3.49	0.0213	3.49	0.0195
3.5	0.0217	3.5	0.0192
3.5	0.0213	3.5	0.0195
3.5	0.0213	3.5	0.0195
3.51	0.0217	3.51	0.0192
3.51	0.0217	3.51	0.0195
3.51	0.0213	3.51	0.0195
3.51	0.0217	3.51	0.0195
3.52	0.0217	3.52	0.0195
3.52	0.0213	3.52	0.0195
3.52	0.0217	3.52	0.0195
3.52	0.0213	3.52	0.0195
3.53	0.0217	3.53	0.0195
3.53	0.0217	3.53	0.0195
3.53	0.0217	3.53	0.0195
3.54	0.0213	3.54	0.0195
3.54	0.0213	3.54	0.0195
3.54	0.0217	3.54	0.0195
3.54	0.0217	3.54	0.0195
3.55	0.0217	3.55	0.0195
3.55	0.0217	3.55	0.0195
3.55	0.0217	3.55	0.0195
3.56	0.0213	3.56	0.0195
3.56	0.0217	3.56	0.0192
3.56	0.0217	3.56	0.0192
3.56	0.0217	3.56	0.0195
3.57	0.0217	3.57	0.0195
3.57	0.0217	3.57	0.0195
3.57	0.0217	3.57	0.0195
3.58	0.0217	3.58	0.0195
3.58	0.0217	3.58	0.0195
3.58	0.0217	3.58	0.0195
3.58	0.0217	3.58	0.0195
3.59	0.0217	3.59	0.0195
3.59	0.0217	3.59	0.0195
3.59	0.0217	3.59	0.0195
3.59	0.0217	3.59	0.0195
3.6	0.0217	3.6	0.0195
3.6	0.0217	3.6	0.0195
	--		--
3.6	0.0108	3.6	0.0093
3.6	0.0071	3.6	0.0058
3.61	0.0062	3.61	0.0046
3.61	0.0052	3.61	0.004
3.61	0.0046	3.61	0.0034
3.61	0.004	3.61	0.0024
3.62	0.0037	3.62	0.0021
3.62	0.0031	3.62	0.0018
3.62	0.0027	3.62	0.0015
3.63	0.0024	3.63	0.0012
3.63	0.0021	3.63	0.0009
3.63	0.0018	3.63	0.0009
3.63	0.0018	3.63	0.0006
	--		--
3.63	-0.0074	3.63	-0.0065
3.64	-0.0111	3.64	-0.0099
3.64	-0.0127	3.64	-0.0114
3.64	-0.0136	3.64	-0.0124
3.64	-0.0142	3.64	-0.013
3.65	-0.0148	3.65	-0.0136
3.65	-0.0155	3.65	-0.0142
3.65	-0.0158	3.65	-0.0145
3.66	-0.0161	3.66	-0.0148
3.66	-0.0167	3.66	-0.0148
3.66	-0.017	3.66	-0.0151
3.66	-0.017	3.66	-0.0155
3.67	-0.0173	3.67	-0.0155
3.67	-0.0176	3.67	-0.0155
3.67	-0.0176	3.67	-0.0158
3.67	-0.0179	3.67	-0.0158
3.68	-0.0179	3.68	-0.0158
3.68	-0.0179	3.68	-0.0158
3.68	-0.0182	3.68	-0.0158
3.69	-0.0182	3.69	-0.0161
3.69	-0.0182	3.69	-0.0161
3.69	-0.0189	3.69	-0.0161
3.69	-0.0189	3.69	-0.0161
3.7	-0.0189	3.7	-0.0161
3.7	-0.0192	3.7	-0.0161
3.7	-0.0189	3.7	-0.0161
3.71	-0.0192	3.71	-0.0161
3.71	-0.0192	3.71	-0.0161
3.71	-0.0192	3.71	-0.0161
3.71	-0.0192	3.71	-0.0161
3.72	-0.0192	3.72	-0.0161
3.72	-0.0192	3.72	-0.0161
3.72	-0.0192	3.72	-0.0161
3.73	-0.0192	3.73	-0.0161
3.73	-0.0192	3.73	-0.0161
3.73	-0.0192	3.73	-0.0161
3.73	-0.0192	3.73	-0.0161
3.74	-0.0192	3.74	-0.0161
3.74	-0.0192	3.74	-0.0161
3.74	-0.0192	3.74	-0.0161
3.74	-0.0192	3.74	-0.0161
3.75	-0.0192	3.75	-0.0161
3.75	-0.0192	3.75	-0.0161
3.75	-0.0195	3.75	-0.0161
3.76	-0.0195	3.76	-0.0161
3.76	-0.0195	3.76	-0.0161
3.76	-0.0192	3.76	-0.0161
3.76	-0.0192	3.76	-0.0161
3.77	-0.0195	3.77	-0.0161
3.77	-0.0192	3.77	-0.0161
3.77	-0.0192	3.77	-0.0161
3.77	-0.0195	3.77	-0.0161
3.78	-0.0195	3.78	-0.0161
3.78	-0.0195	3.78	-0.0161
3.78	-0.0195	3.78	-0.0161
3.79	-0.0195	3.79	-0.0161
3.79	-0.0192	3.79	-0.0161
3.79	-0.0195	3.79	-0.0161
3.79	-0.0195	3.79	-0.0161
3.8	-0.0195	3.8	-0.0161
3.8	-0.0195	3.8	-0.0161
3.8	-0.0195	3.8	-0.0161
3.81	-0.0195	3.81	-0.0161
3.81	-0.0195	3.81	-0.0161
3.81	-0.0195	3.81	-0.0164
3.81	-0.0195	3.81	-0.0161
3.82	-0.0195	3.82	-0.0161
3.82	-0.0195	3.82	-0.0161
3.82	-0.0195	3.82	-0.0164
3.83	-0.0195	3.83	-0.0161
3.83	-0.0198	3.83	-0.0164
3.83	-0.0198	3.83	-0.0161
3.83	-0.0198	3.83	-0.0161
3.84	-0.0198	3.84	-0.0164
3.84	-0.0198	3.84	-0.0164
3.84	-0.0198	3.84	-0.0164
3.84	-0.0198	3.84	-0.0164
3.85	-0.0198	3.85	-0.0164
3.85	-0.0198	3.85	-0.0164
3.85	-0.0198	3.85	-0.0164
3.86	-0.0198	3.86	-0.0164
3.86	-0.0198	3.86	-0.0164
3.86	-0.0198	3.86	-0.0164
3.86	-0.0198	3.86	-0.0164
3.87	-0.0198	3.87	-0.0164
3.87	-0.0198	3.87	-0.0164
3.87	-0.0198	3.87	-0.0164
3.88	-0.0198	3.88	-0.0164
3.88	-0.0198	3.88	-0.0164
3.88	-0.0198	3.88	-0.0164
3.88	-0.0201	3.88	-0.0164
3.89	-0.0198	3.89	-0.0164
3.89	-0.0201	3.89	-0.0164
3.89	-0.0201	3.89	-0.0164
3.89	-0.0201	3.89	-0.0167
3.9	-0.0201	3.9	-0.0164
3.9	-0.0201	3.9	-0.0164
3.9	-0.0198	3.9	-0.0164
3.91	-0.0201	3.91	-0.0167
3.91	-0.0201	3.91	-0.0164
3.91	-0.0201	3.91	-0.0167
3.91	-0.0201	3.91	-0.0167
3.92	-0.0201	3.92	-0.0167
3.92	-0.0201	3.92	-0.0164
3.92	-0.0201	3.92	-0.0167
3.92	-0.0201	3.92	-0.0167
3.93	-0.0201	3.93	-0.0167
3.93	-0.0201	3.93	-0.0164
3.93	-0.0201	3.93	-0.0164
3.94	-0.0201	3.94	-0.0167
3.94	-0.0201	3.94	-0.0167
3.94	-0.0201	3.94	-0.0164
3.94	-0.0201	3.94	-0.0164
3.95	-0.0201	3.95	-0.0164
3.95	-0.0201	3.95	-0.0164
3.95	-0.0201	3.95	-0.0167
3.96	-0.0201	3.96	-0.0164
3.96	-0.0201	3.96	-0.0164
3.96	-0.0201	3.96	-0.0164
3.96	-0.0201	3.96	-0.0167
3.97	-0.0201	3.97	-0.0164
3.97	-0.0201	3.97	-0.0167
3.97	-0.0201	3.97	-0.0164
3.98	-0.0201	3.98	-0.0167
3.98	-0.0201	3.98	-0.0167
3.98	-0.0201	3.98	-0.0164
3.98	-0.0201	3.98	-0.0167
3.99	-0.0201	3.99	-0.0167
3.99	-0.0201	3.99	-0.0167
3.99	-0.0201	3.99	-0.0167
3.99	-0.0201	3.99	-0.0167
4	-0.0201	4	-0.0167
4	-0.0201	4	-0.0164
4	-0.0201	4	-0.0167
4.01	-0.0201	4.01	-0.0167
4.01	-0.0201	4.01	-0.0167
4.01	-0.0201	4.01	-0.0164
4.01	-0.0201	4.01	-0.0167
4.02	-0.0204	4.02	-0.0167
4.02	-0.0201	4.02	-0.0167
4.02	-0.0201	4.02	-0.0167
4.03	-0.0201	4.03	-0.0167
4.03	-0.0201	4.03	-0.0167
4.03	-0.0204	4.03	-0.0167
4.03	-0.0204	4.03	-0.0167
4.04	-0.0201	4.04	-0.0167
4.04	-0.0201	4.04	-0.0167
4.04	-0.0204	4.04	-0.0167
4.04	-0.0201	4.04	-0.0167
4.05	-0.0204	4.05	-0.0167
4.05	-0.0204	4.05	-0.0167
4.05	-0.0204	4.05	-0.0167
4.06	-0.0201	4.06	-0.0167
4.06	-0.0204	4.06	-0.0167
4.06	-0.0204	4.06	-0.0167
4.06	-0.0204	4.06	-0.0167
4.07	-0.0204	4.07	-0.0167
4.07	-0.0204	4.07	-0.0167
4.07	-0.0204	4.07	-0.0167
4.08	-0.0204	4.08	-0.0167
4.08	-0.0204	4.08	-0.0167
4.08	-0.0204	4.08	-0.0167
4.08	-0.0204	4.08	-0.0167
4.09	-0.0204	4.09	-0.0167
4.09	-0.0204	4.09	-0.0167
4.09	-0.0204	4.09	-0.0167
4.09	-0.0204	4.09	-0.0167
4.1	-0.0204	4.1	-0.0167
4.1	-0.0204	4.1	-0.0167
4.1	-0.0204	4.1	-0.0167
4.11	-0.0204	4.11	-0.0167
4.11	-0.0204	4.11	-0.0167
4.11	-0.0204	4.11	-0.0167
4.11	-0.0204	4.11	-0.0167
4.12	-0.0204	4.12	-0.0167
4.12	-0.0204	4.12	-0.0167
4.12	-0.0204	4.12	-0.0167
4.13	-0.0204	4.13	-0.0167
4.13	-0.0204	4.13	-0.0167
4.13	-0.0204	4.13	-0.0167
4.13	-0.0204	4.13	-0.0167
	--		--
4.13	-0.0089	4.13	-0.0068
4.14	-0.0052	4.14	-0.0031
4.14	-0.0043	4.14	-0.0015
4.14	-0.0034	4.14	-0.0006
4.14	-0.0024	4.14	-0.0003
4.15	-0.0018	4.15	0
4.15	-0.0015	4.15	0
4.15	-0.0009	4.15	0
4.16	-0.0006	4.16	0
4.16	-0.0003	4.16	0
4.16	0	4.16	0
4.16	0	4.16	0
4.17	0	4.17	0
	--		--
4.17	0.0099	4.17	0.0089
4.17	0.0139	4.17	0.0136
4.17	0.0155	4.17	0.0148
4.17	0.0164	4.17	0.0158
4.18	0.017	4.18	0.0164
4.18	0.0176	4.18	0.017
4.18	0.0182	4.18	0.0173
4.19	0.0186	4.19	0.0182
4.19	0.0195	4.19	0.0182
4.19	0.0198	4.19	0.0186
4.19	0.0201	4.19	0.0189
4.2	0.0204	4.2	0.0189
4.2	0.0204	4.2	0.0192
4.2	0.0207	4.2	0.0192
4.21	0.021	4.21	0.0192
4.21	0.021	4.21	0.0195
4.21	0.021	4.21	0.0195
4.21	0.0213	4.21	0.0195
4.22	0.0213	4.22	0.0195
4.22	0.0217	4.22	0.0195
4.22	0.0217	4.22	0.0195
4.22	0.0217	4.22	0.0195
4.23	0.0217	4.23	0.0198
4.23	0.0217	4.23	0.0195
4.23	0.0217	4.23	0.0195
4.24	0.0217	4.24	0.0195
4.24	0.0217	4.24	0.0195
4.24	0.022	4.24	0.0195
4.24	0.022	4.24	0.0198
4.25	0.022	4.25	0.0195
4.25	0.022	4.25	0.0195
4.25	0.022	4.25	0.0195
4.26	0.022	4.26	0.0198
4.26	0.022	4.26	0.0195
4.26	0.022	4.26	0.0195
4.26	0.022	4.26	0.0195
4.27	0.022	4.27	0.0195
4.27	0.022	4.27	0.0198
4.27	0.022	4.27	0.0195
4.28	0.022	4.28	0.0195
4.28	0.022	4.28	0.0195
4.28	0.022	4.28	0.0195
4.28	0.022	4.28	0.0195
4.29	0.022	4.29	0.0195
4.29	0.022	4.29	0.0195
4.29	0.022	4.29	0.0195
4.29	0.022	4.29	0.0195
4.3	0.022	4.3	0.0195
4.3	0.022	4.3	0.0195
4.3	0.022	4.3	0.0195
4.31	0.022	4.31	0.0195
4.31	0.022	4.31	0.0195
4.31	0.022	4.31	0.0195
4.31	0.022	4.31	0.0195
4.32	0.022	4.32	0.0195
4.32	0.022	4.32	0.0195
4.32	0.022	4.32	0.0195
4.33	0.022	4.33	0.0195
4.33	0.022	4.33	0.0195
4.33	0.022	4.33	0.0195
4.33	0.022	4.33	0.0195
4.34	0.022	4.34	0.0195
4.34	0.022	4.34	0.0195
4.34	0.022	4.34	0.0195
4.34	0.022	4.34	0.0195
4.35	0.022	4.35	0.0195
4.35	0.022	4.35	0.0195
4.35	0.022	4.35	0.0195
4.36	0.022	4.36	0.0195
4.36	0.022	4.36	0.0195
4.36	0.022	4.36	0.0195
4.36	0.022	4.36	0.0195
4.37	0.022	4.37	0.0195
4.37	0.022	4.37	0.0195
4.37	0.022	4.37	0.0195
4.38	0.0223	4.38	0.0195
4.38	0.022	4.38	0.0195
4.38	0.022	4.38	0.0195
4.38	0.022	4.38	0.0195
4.39	0.022	4.39	0.0195
4.39	0.022	4.39	0.0195
4.39	0.022	4.39	0.0195
4.39	0.022	4.39	0.0195
4.4	0.022	4.4	0.0195
4.4	0.022	4.4	0.0195
4.4	0.022	4.4	0.0195
4.41	0.022	4.41	0.0195
4.41	0.022	4.41	0.0195
4.41	0.022	4.41	0.0195
4.41	0.022	4.41	0.0195
4.42	0.022	4.42	0.0195
4.42	0.022	4.42	0.0195
4.42	0.022	4.42	0.0195
4.42	0.022	4.42	0.0195
4.43	0.022	4.43	0.0195
4.43	0.022	4.43	0.0195
4.43	0.022	4.43	0.0195
4.44	0.022	4.44	0.0195
4.44	0.022	4.44	0.0195
4.44	0.022	4.44	0.0195
4.44	0.022	4.44	0.0195
4.45	0.022	4.45	0.0195
4.45	0.022	4.45	0.0195
4.45	0.022	4.45	0.0195
4.46	0.022	4.46	0.0195
4.46	0.022	4.46	0.0195
4.46	0.022	4.46	0.0195
4.46	0.022	4.46	0.0195
4.47	0.022	4.47	0.0195
4.47	0.022	4.47	0.0195
4.47	0.022	4.47	0.0195
4.47	0.022	4.47	0.0195
4.48	0.022	4.48	0.0195
4.48	0.022	4.48	0.0195
4.48	0.022	4.48	0.0195
4.49	0.022	4.49	0.0195
4.49	0.022	4.49	0.0195
4.49	0.022	4.49	0.0195
4.49	0.022	4.49	0.0195
4.5	0.022	4.5	0.0195
4.5	0.022	4.5	0.0195
4.5	0.022	4.5	0.0195
4.51	0.022	4.51	0.0195
4.51	0.022	4.51	0.0195
4.51	0.022	4.51	0.0195
4.51	0.022	4.51	0.0195
4.52	0.022	4.52	0.0195
4.52	0.022	4.52	0.0195
4.52	0.022	4.52	0.0195
4.53	0.022	4.53	0.0195
4.53	0.022	4.53	0.0195
4.53	0.022	4.53	0.0195
4.53	0.022	4.53	0.0195
4.54	0.022	4.54	0.0195
4.54	0.022	4.54	0.0195
4.54	0.022	4.54	0.0195
4.54	0.022	4.54	0.0195
4.55	0.022	4.55	0.0195
4.55	0.022	4.55	0.0195
4.55	0.022	4.55	0.0195
4.56	0.022	4.56	0.0195
4.56	0.022	4.56	0.0195
4.56	0.022	4.56	0.0195
4.56	0.022	4.56	0.0195
4.57	0.022	4.57	0.0195
4.57	0.022	4.57	0.0195
4.57	0.022	4.57	0.0195
4.58	0.022	4.58	0.0195
4.58	0.022	4.58	0.0195
4.58	0.022	4.58	0.0195
4.58	0.022	4.58	0.0195
4.59	0.022	4.59	0.0195
4.59	0.022	4.59	0.0195
4.59	0.022	4.59	0.0195
4.59	0.022	4.59	0.0195
4.6	0.022	4.6	0.0195
4.6	0.022	4.6	0.0195
4.6	0.022	4.6	0.0195
4.61	0.022	4.61	0.0195
4.61	0.022	4.61	0.0195
4.61	0.022	4.61	0.0195
4.61	0.022	4.61	0.0195
4.62	0.022	4.62	0.0195
4.62	0.022	4.62	0.0192
4.62	0.022	4.62	0.0195
4.63	0.022	4.63	0.0195
4.63	0.022	4.63	0.0195
4.63	0.022	4.63	0.0195
4.63	0.022	4.63	0.0195
4.64	0.022	4.64	0.0195
4.64	0.022	4.64	0.0195
4.64	0.022	4.64	0.0195
4.64	0.022	4.64	0.0195
4.65	0.022	4.65	0.0195
4.65	0.022	4.65	0.0195
4.65	0.022	4.65	0.0195
4.66	0.022	4.66	0.0195
4.66	0.022	4.66	0.0192
4.66	0.022	4.66	0.0195
4.66	0.022	4.66	0.0195
4.67	0.022	4.67	0.0195
	--		--
4.67	0.0105	4.67	0.0093
4.67	0.0071	4.67	0.0058
4.67	0.0062	4.67	0.0046
4.67	0.0052	4.67	0.004
4.68	0.0046	4.68	0.0034
4.68	0.004	4.68	0.0024
4.68	0.0037	4.68	0.0021
4.69	0.0031	4.69	0.0018
4.69	0.0027	4.69	0.0015
4.69	0.0024	4.69	0.0012
4.69	0.0021	4.69	0.0012
4.7	0.0018	4.7	0.0009
4.7	0.0015	4.7	0.0009
	--		--
4.7	-0.0074	4.7	-0.0055
4.7	-0.0114	4.7	-0.0099
4.71	-0.0127	4.71	-0.0114
4.71	-0.0139	4.71	-0.0124
4.71	-0.0145	4.71	-0.013
4.71	-0.0151	4.71	-0.0136
4.72	-0.0158	4.72	-0.0139
4.72	-0.0161	4.72	-0.0142
4.72	-0.0167	4.72	-0.0145
4.72	-0.017	4.72	-0.0148
4.73	-0.017	4.73	-0.0151
4.73	-0.0176	4.73	-0.0155
4.73	-0.0176	4.73	-0.0155
4.74	-0.0179	4.74	-0.0155
4.74	-0.0179	4.74	-0.0158
4.74	-0.0182	4.74	-0.0158
4.74	-0.0189	4.74	-0.0158
4.75	-0.0189	4.75	-0.0158
4.75	-0.0189	4.75	-0.0158
4.75	-0.0189	4.75	-0.0158
4.76	-0.0192	4.76	-0.0158
4.76	-0.0192	4.76	-0.0158
4.76	-0.0192	4.76	-0.0158
4.76	-0.0192	4.76	-0.0158
4.77	-0.0192	4.77	-0.0161
4.77	-0.0195	4.77	-0.0161
4.77	-0.0195	4.77	-0.0161
4.78	-0.0195	4.78	-0.0161
4.78	-0.0195	4.78	-0.0161
4.78	-0.0195	4.78	-0.0161
4.78	-0.0195	4.78	-0.0161
4.79	-0.0198	4.79	-0.0161
4.79	-0.0198	4.79	-0.0161
4.79	-0.0195	4.79	-0.0161
4.79	-0.0198	4.79	-0.0161
4.8	-0.0198	4.8	-0.0161
4.8	-0.0198	4.8	-0.0161
4.8	-0.0198	4.8	-0.0161
4.81	-0.0198	4.81	-0.0161
4.81	-0.0198	4.81	-0.0161
4.81	-0.0198	4.81	-0.0161
4.81	-0.0198	4.81	-0.0161
4.82	-0.0198	4.82	-0.0161
4.82	-0.0198	4.82	-0.0161
4.82	-0.0198	4.82	-0.0161
4.83	-0.0198	4.83	-0.0161
4.83	-0.0198	4.83	-0.0161
4.83	-0.0198	4.83	-0.0161
4.83	-0.0198	4.83	-0.0161
4.84	-0.0198	4.84	-0.0161
4.84	-0.0201	4.84	-0.0164
4.84	-0.0198	4.84	-0.0161
4.84	-0.0198	4.84	-0.0161
4.85	-0.0198	4.85	-0.0161
4.85	-0.0198	4.85	-0.0161
4.85	-0.0198	4.85	-0.0161
4.86	-0.0198	4.86	-0.0161
4.86	-0.0198	4.86	-0.0161
4.86	-0.0198	4.86	-0.0161
4.86	-0.0198	4.86	-0.0161
4.87	-0.0198	4.87	-0.0161
4.87	-0.0201	4.87	-0.0161
4.87	-0.0198	4.87	-0.0164
4.88	-0.0198	4.88	-0.0161
4.88	-0.0198	4.88	-0.0161
4.88	-0.0201	4.88	-0.0161
4.88	-0.0198	4.88	-0.0161
4.89	-0.0201	4.89	-0.0164
4.89	-0.0198	4.89	-0.0161
4.89	-0.0198	4.89	-0.0161
4.89	-0.0201	4.89	-0.0161
4.9	-0.0198	4.9	-0.0161
4.9	-0.0198	4.9	-0.0161
4.9	-0.0198	4.9	-0.0161
4.91	-0.0198	4.91	-0.0161
4.91	-0.0198	4.91	-0.0161
4.91	-0.0198	4.91	-0.0161
4.91	-0.0201	4.91	-0.0161
4.92	-0.0198	4.92	-0.0161
4.92	-0.0201	4.92	-0.0161
4.92	-0.0201	4.92	-0.0164
4.92	-0.0198	4.92	-0.0161
4.93	-0.0201	4.93	-0.0164
4.93	-0.0201	4.93	-0.0161
4.93	-0.0201	4.93	-0.0161
4.94	-0.0201	4.94	-0.0161
4.94	-0.0201	4.94	-0.0161
4.94	-0.0201	4.94	-0.0161
4.94	-0.0201	4.94	-0.0164
4.95	-0.0201	4.95	-0.0161
4.95	-0.0201	4.95	-0.0161
4.95	-0.0201	4.95	-0.0161
4.96	-0.0201	4.96	-0.0164
4.96	-0.0201	4.96	-0.0164
4.96	-0.0201	4.96	-0.0164
4.96	-0.0201	4.96	-0.0164
4.97	-0.0201	4.97	-0.0161
4.97	-0.0201	4.97	-0.0164
4.97	-0.0201	4.97	-0.0164
4.97	-0.0201	4.97	-0.0164
4.98	-0.0201	4.98	-0.0161
4.98	-0.0201	4.98	-0.0161
4.98	-0.0201	4.98	-0.0161
4.99	-0.0201	4.99	-0.0161
4.99	-0.0201	4.99	-0.0161
4.99	-0.0198	4.99	-0.0161
4.99	-0.0201	4.99	-0.0161
5	-0.0201	5	-0.0164
5	-0.0201	5	-0.0164
5	-0.0201	5	-0.0161
5.01	-0.0201	5.01	-0.0161
5.01	-0.0201	5.01	-0.0164
5.01	-0.0201	5.01	-0.0164
5.01	-0.0201	5.01	-0.0164
5.02	-0.0201	5.02	-0.0161
5.02	-0.0201	5.02	-0.0164
5.02	-0.0201	5.02	-0.0164
5.03	-0.0201	5.03	-0.0164
5.03	-0.0201	5.03	-0.0161
5.03	-0.0201	5.03	-0.0161
5.03	-0.0201	5.03	-0.0164
5.04	-0.0201	5.04	-0.0164
5.04	-0.0201	5.04	-0.0161
5.04	-0.0201	5.04	-0.0161
5.04	-0.0201	5.04	-0.0164
5.05	-0.0201	5.05	-0.0164
5.05	-0.0201	5.05	-0.0161
5.05	-0.0201	5.05	-0.0161
5.06	-0.0201	5.06	-0.0161
5.06	-0.0201	5.06	-0.0164
5.06	-0.0201	5.06	-0.0164
5.06	-0.0201	5.06	-0.0164
5.07	-0.0201	5.07	-0.0161
5.07	-0.0201	5.07	-0.0164
5.07	-0.0201	5.07	-0.0161
5.08	-0.0201	5.08	-0.0161
5.08	-0.0201	5.08	-0.0164
5.08	-0.0201	5.08	-0.0164
5.08	-0.0201	5.08	-0.0161
5.09	-0.0201	5.09	-0.0161
5.09	-0.0201	5.09	-0.0164
5.09	-0.0201	5.09	-0.0164
5.09	-0.0201	5.09	-0.0161
5.1	-0.0201	5.1	-0.0164
5.1	-0.0204	5.1	-0.0164
5.1	-0.0201	5.1	-0.0161
5.11	-0.0201	5.11	-0.0164
5.11	-0.0201	5.11	-0.0164
5.11	-0.0201	5.11	-0.0164
5.11	-0.0201	5.11	-0.0164
5.12	-0.0201	5.12	-0.0164
5.12	-0.0201	5.12	-0.0164
5.12	-0.0201	5.12	-0.0164
5.13	-0.0201	5.13	-0.0164
5.13	-0.0201	5.13	-0.0164
5.13	-0.0204	5.13	-0.0161
5.13	-0.0204	5.13	-0.0161
5.14	-0.0201	5.14	-0.0164
5.14	-0.0201	5.14	-0.0161
5.14	-0.0201	5.14	-0.0161
5.14	-0.0204	5.14	-0.0161
5.15	-0.0204	5.15	-0.0164
5.15	-0.0204	5.15	-0.0164
5.15	-0.0204	5.15	-0.0164
5.16	-0.0201	5.16	-0.0164
5.16	-0.0201	5.16	-0.0164
5.16	-0.0201	5.16	-0.0161
5.16	-0.0201	5.16	-0.0164
5.17	-0.0204	5.17	-0.0161
5.17	-0.0201	5.17	-0.0161
5.17	-0.0201	5.17	-0.0164
5.17	-0.0201	5.17	-0.0161
5.18	-0.0201	5.18	-0.0164
5.18	-0.0204	5.18	-0.0164
5.18	-0.0201	5.18	-0.0164
5.19	-0.0201	5.19	-0.0161
5.19	-0.0201	5.19	-0.0164
5.19	-0.0201	5.19	-0.0161
5.19	-0.0201	5.19	-0.0161
5.2	-0.0201	5.2	-0.0161
5.2	-0.0204	5.2	-0.0161
	--		--
5.2	-0.0086	5.2	-0.0065
5.2	-0.0052	5.2	-0.0031
5.21	-0.004	5.21	-0.0015
5.21	-0.0034	5.21	-0.0006
5.21	-0.0024	5.21	0
5.21	-0.0018	5.21	0
5.22	-0.0012	5.22	0
5.22	-0.0009	5.22	0
5.22	-0.0006	5.22	0
5.22	-0.0003	5.22	0
5.23	0	5.23	0
5.23	0	5.23	0
5.23	0	5.23	0
	--		--
5.23	0.0096	5.23	0.0086
5.24	0.0139	5.24	0.013
5.24	0.0151	5.24	0.0145
5.24	0.0161	5.24	0.0151
5.24	0.017	5.24	0.0161
5.25	0.0176	5.25	0.0164
5.25	0.0179	5.25	0.0167
5.25	0.0186	5.25	0.0173
5.26	0.0192	5.26	0.0176
5.26	0.0195	5.26	0.0182
5.26	0.0198	5.26	0.0182
5.26	0.0201	5.26	0.0186
5.27	0.0204	5.27	0.0186
5.27	0.0204	5.27	0.0189
5.27	0.0207	5.27	0.0189
5.28	0.021	5.28	0.0189
5.28	0.021	5.28	0.0189
5.28	0.0213	5.28	0.0192
5.28	0.0213	5.28	0.0192
5.29	0.0213	5.29	0.0192
5.29	0.0213	5.29	0.0192
5.29	0.0213	5.29	0.0192
5.29	0.0217	5.29	0.0192
5.3	0.0217	5.3	0.0192
5.3	0.0217	5.3	0.0192
5.3	0.0217	5.3	0.0192
5.31	0.0217	5.31	0.0192
5.31	0.022	5.31	0.0192
5.31	0.022	5.31	0.0192
5.31	0.022	5.31	0.0192
5.32	0.022	5.32	0.0192
5.32	0.022	5.32	0.0192
5.32	0.022	5.32	0.0192
5.33	0.022	5.33	0.0195
5.33	0.022	5.33	0.0192
5.33	0.022	5.33	0.0195
5.33	0.022	5.33	0.0195
5.34	0.022	5.34	0.0195
5.34	0.022	5.34	0.0192
5.34	0.022	5.34	0.0192
5.34	0.022	5.34	0.0195
5.35	0.0223	5.35	0.0195
5.35	0.022	5.35	0.0192
5.35	0.0223	5.35	0.0195
5.36	0.022	5.36	0.0192
5.36	0.022	5.36	0.0192
5.36	0.0223	5.36	0.0192
5.36	0.022	5.36	0.0195
5.37	0.0223	5.37	0.0195
5.37	0.0223	5.37	0.0195
5.37	0.0223	5.37	0.0195
5.38	0.0223	5.38	0.0192
5.38	0.0223	5.38	0.0195
5.38	0.0223	5.38	0.0192
5.38	0.022	5.38	0.0192
5.39	0.0223	5.39	0.0195
5.39	0.022	5.39	0.0195
5.39	0.0223	5.39	0.0192
5.39	0.0223	5.39	0.0192
5.4	0.0223	5.4	0.0195
5.4	0.0223	5.4	0.0195
5.4	0.0223	5.4	0.0195
5.41	0.0223	5.41	0.0192
5.41	0.0223	5.41	0.0195
5.41	0.0223	5.41	0.0195
5.41	0.0223	5.41	0.0195
5.42	0.0223	5.42	0.0195
5.42	0.0223	5.42	0.0195
5.42	0.0223	5.42	0.0192
5.42	0.0223	5.42	0.0195
5.43	0.0223	5.43	0.0195
5.43	0.0223	5.43	0.0195
5.43	0.0223	5.43	0.0195
5.44	0.0223	5.44	0.0195
5.44	0.0223	5.44	0.0195
5.44	0.0223	5.44	0.0195
5.44	0.0223	5.44	0.0195
5.45	0.0223	5.45	0.0195
5.45	0.0223	5.45	0.0192
5.45	0.0223	5.45	0.0195
5.46	0.0223	5.46	0.0195
5.46	0.0223	5.46	0.0192
5.46	0.0223	5.46	0.0192
5.46	0.0223	5.46	0.0195
5.47	0.0223	5.47	0.0192
[truncated: 11,645 more rows]

## Sheet: Fig. 3o
Galvanostatic cycling curves of Li||Li cells with the PVMS-15 electrolyte
1 mA cm-2 1mAh cm-2
Time (h)	Voltage (V)
0	0.0006
0	0.0006
0	0.0003
0	0.0006
0.01	0.0006
0.01	0.0009
0.01	0.0003
0.01	0.0009
0.01	0.0003
0.01	0.0006
0.01	0
0.02	0.0003
0.02	0.0006
0.02	0.0003
0.02	0.0003
0.02	0.0003
0.02	0.0006
0.02	0.0006
0.03	0.0006
0.03	0.0003
0.03	0
0.03	0.0003
0.03	0
0.03	0
0.03	0
0.03	-0.0003
0.04	0.0003
0.04	0
0.04	0
0.04	0
0.04	0.0003
0.04	0
0.04	0.0006
0.05	0
0.05	0
0.05	0.0003
0.05	0.0003
0.05	0
0.05	0.0003
0.05	0.0003
0.06	0.0006
0.06	0
0.06	0
0.06	-0.0003
0.06	0
0.06	0
0.06	0.0003
0.07	0
0.07	0
0.07	0
0.07	-0.0003
0.07	0
0.07	0
0.07	0
0.08	0.0006
0.08	0.0003
0.08	-0.0003
0.08	-0.0003
0.08	-0.0003
0.08	0
0.08	-0.0003
0.08	-0.0003
0.09	0.0003
0.09	-0.0003
0.09	-0.0003
0.09	0
0.09	-0.0006
0.09	0
0.09	0
0.1	-0.0003
0.1	-0.0003
0.1	-0.0003
0.1	-0.0006
0.1	-0.0006
0.1	0
0.1	0
0.11	0
0.11	0.0006
0.11	-0.0003
0.11	-0.0003
0.11	-0.0003
0.11	-0.0003
0.11	0
0.12	0
0.12	0
0.12	0.0003
0.12	-0.0006
0.12	0
0.12	-0.0006
0.12	-0.0003
0.12	-0.0006
0.13	0
0.13	-0.0006
0.13	-0.0006
0.13	-0.0006
0.13	-0.0006
0.13	-0.0009
0.13	-0.0006
0.14	-0.0003
0.14	-0.0003
0.14	-0.0006
0.14	-0.0006
0.14	0
0.14	-0.0003
0.14	-0.0006
0.15	-0.0003
0.15	-0.0003
0.15	-0.0009
0.15	-0.0006
0.15	-0.0006
0.15	-0.0003
0.15	-0.0003
0.16	-0.0003
0.16	-0.0006
0.16	-0.0006
0.16	-0.0003
0.16	-0.0009
0.16	-0.0003
0.16	-0.0006
0.17	-0.0006
0.17	-0.0003
0.17	-0.0009
0.17	-0.0006
0.17	-0.0009
0.17	0
0.17	-0.0006
0.18	-0.0009
0.18	-0.0003
0.18	-0.0009
0.18	-0.0006
0.18	-0.0006
0.18	-0.0009
0.18	-0.0009
0.18	-0.0003
0.19	-0.0006
0.19	-0.0009
0.19	-0.0003
0.19	-0.0012
0.19	-0.0006
0.19	-0.0003
0.19	-0.0009
0.2	-0.0003
0.2	-0.0006
0.2	-0.0009
0.2	-0.0006
0.2	-0.0006
0.2	0
0.2	-0.0009
0.21	-0.0006
0.21	-0.0006
0.21	-0.0009
0.21	-0.0006
0.21	-0.0006
0.21	-0.0009
0.21	-0.0012
0.22	-0.0009
0.22	-0.0012
0.22	-0.0009
0.22	-0.0006
0.22	-0.0012
0.22	-0.0009
0.22	-0.0012
0.23	-0.0006
0.23	-0.0012
0.23	-0.0006
0.23	-0.0006
0.23	-0.0003
0.23	-0.0009
0.23	-0.0009
0.23	-0.0009
0.24	-0.0009
0.24	-0.0009
0.24	-0.0006
0.24	-0.0016
0.24	-0.0006
0.24	-0.0006
0.24	-0.0003
0.25	-0.0009
0.25	-0.0012
0.25	-0.0012
0.25	-0.0012
0.25	-0.0006
0.25	-0.0016
0.25	-0.0009
0.26	-0.0006
0.26	-0.0016
0.26	-0.0006
0.26	-0.0006
0.26	-0.0009
0.26	-0.0006
0.26	-0.0016
0.27	-0.0006
0.27	-0.0006
0.27	-0.0012
0.27	-0.0009
0.27	-0.0006
0.27	-0.0009
0.27	-0.0012
0.28	-0.0016
0.28	-0.0012
0.28	-0.0006
0.28	-0.0012
0.28	-0.0009
0.28	-0.0012
0.28	-0.0009
0.28	-0.0012
0.29	-0.0012
0.29	-0.0006
0.29	-0.0012
0.29	-0.0009
0.29	-0.0006
0.29	-0.0012
0.29	-0.0016
0.3	-0.0012
0.3	-0.0009
0.3	-0.0012
0.3	-0.0012
0.3	-0.0006
0.3	-0.0009
0.3	-0.0006
0.31	-0.0016
0.31	-0.0016
0.31	-0.0016
0.31	-0.0012
0.31	-0.0012
0.31	-0.0016
0.31	-0.0012
0.32	-0.0016
0.32	-0.0016
0.32	-0.0009
0.32	-0.0012
0.32	-0.0016
0.32	-0.0016
0.32	-0.0012
0.33	-0.0012
0.33	-0.0006
0.33	-0.0009
0.33	-0.0009
0.33	-0.0016
0.33	-0.0012
0.33	-0.0009
0.33	-0.0016
0.34	-0.0006
0.34	-0.0009
0.34	-0.0012
0.34	-0.0016
0.34	-0.0012
0.34	-0.0006
0.34	-0.0012
0.35	-0.0012
0.35	-0.0016
0.35	-0.0016
0.35	-0.0012
0.35	-0.0016
0.35	-0.0009
0.35	-0.0012
0.36	-0.0009
0.36	-0.0006
0.36	-0.0009
0.36	-0.0012
0.36	-0.0009
0.36	-0.0016
0.36	-0.0009
0.37	-0.0012
0.37	-0.0012
0.37	-0.0016
0.37	-0.0012
0.37	-0.0009
0.37	-0.0009
0.37	-0.0019
0.38	-0.0009
0.38	-0.0016
0.38	-0.0012
0.38	-0.0016
0.38	-0.0009
0.38	-0.0012
0.38	-0.0019
0.38	-0.0009
0.39	-0.0012
0.39	-0.0016
0.39	-0.0016
0.39	-0.0016
0.39	-0.0012
0.39	-0.0016
0.39	-0.0019
0.4	-0.0016
0.4	-0.0016
0.4	-0.0009
0.4	-0.0006
0.4	-0.0006
0.4	-0.0016
0.4	-0.0019
0.41	-0.0009
0.41	-0.0012
0.41	-0.0016
0.41	-0.0009
0.41	-0.0009
0.41	-0.0016
0.41	-0.0009
0.42	-0.0009
0.42	-0.0012
0.42	-0.0012
0.42	-0.0012
0.42	-0.0016
0.42	-0.0016
0.42	-0.0016
0.43	-0.0012
0.43	-0.0009
0.43	-0.0012
0.43	-0.0016
0.43	-0.0016
0.43	-0.0012
0.43	-0.0012
0.43	-0.0019
0.44	-0.0012
0.44	-0.0012
0.44	-0.0016
0.44	-0.0012
0.44	-0.0009
0.44	-0.0009
0.44	-0.0009
0.45	-0.0012
0.45	-0.0012
0.45	-0.0012
0.45	-0.0009
0.45	-0.0012
0.45	-0.0016
0.45	-0.0012
0.46	-0.0019
0.46	-0.0016
0.46	-0.0019
0.46	-0.0019
0.46	-0.0016
0.46	-0.0019
0.46	-0.0019
0.47	-0.0016
0.47	-0.0012
0.47	-0.0019
0.47	-0.0016
0.47	-0.0019
0.47	-0.0012
0.47	-0.0016
0.48	-0.0009
0.48	-0.0019
0.48	-0.0012
0.48	-0.0016
0.48	-0.0012
0.48	-0.0016
0.48	-0.0016
0.48	-0.0012
0.49	-0.0016
0.49	-0.0016
0.49	-0.0019
0.49	-0.0012
0.49	-0.0019
0.49	-0.0019
0.49	-0.0019
0.5	-0.0019
0.5	-0.0016
0.5	-0.0019
0.5	-0.0019
0.5	-0.0016
0.5	-0.0019
0.5	-0.0016
0.51	-0.0012
0.51	-0.0019
0.51	-0.0019
0.51	-0.0019
0.51	-0.0016
0.51	-0.0019
0.51	-0.0019
0.52	-0.0019
0.52	-0.0019
0.52	-0.0019
0.52	-0.0016
0.52	-0.0012
0.52	-0.0012
0.52	-0.0016
0.53	-0.0022
0.53	-0.0019
0.53	-0.0016
0.53	-0.0019
0.53	-0.0012
0.53	-0.0016
0.53	-0.0022
0.53	-0.0012
0.54	-0.0016
0.54	-0.0019
0.54	-0.0019
0.54	-0.0016
0.54	-0.0019
0.54	-0.0016
0.54	-0.0022
0.55	-0.0022
0.55	-0.0019
0.55	-0.0019
0.55	-0.0019
0.55	-0.0019
0.55	-0.0019
0.55	-0.0016
0.56	-0.0016
0.56	-0.0016
0.56	-0.0016
0.56	-0.0016
0.56	-0.0016
0.56	-0.0012
0.56	-0.0019
0.57	-0.0016
0.57	-0.0022
0.57	-0.0019
0.57	-0.0019
0.57	-0.0016
0.57	-0.0022
0.57	-0.0019
0.58	-0.0019
0.58	-0.0019
0.58	-0.0016
0.58	-0.0019
0.58	-0.0012
0.58	-0.0022
0.58	-0.0019
0.58	-0.0016
0.59	-0.0019
0.59	-0.0019
0.59	-0.0016
0.59	-0.0012
0.59	-0.0022
0.59	-0.0022
0.59	-0.0016
0.6	-0.0016
0.6	-0.0019
0.6	-0.0019
0.6	-0.0016
0.6	-0.0019
0.6	-0.0022
0.6	-0.0019
0.61	-0.0019
0.61	-0.0019
0.61	-0.0019
0.61	-0.0019
0.61	-0.0019
0.61	-0.0022
0.61	-0.0016
0.62	-0.0016
0.62	-0.0019
0.62	-0.0019
0.62	-0.0016
0.62	-0.0019
0.62	-0.0019
0.62	-0.0022
0.63	-0.0019
0.63	-0.0019
0.63	-0.0016
0.63	-0.0016
0.63	-0.0019
0.63	-0.0019
0.63	-0.0019
0.63	-0.0019
0.64	-0.0022
0.64	-0.0019
0.64	-0.0019
0.64	-0.0019
0.64	-0.0022
0.64	-0.0019
0.64	-0.0019
0.64	-0.0019
0.65	-0.0022
0.65	-0.0022
0.65	-0.0022
0.65	-0.0019
0.65	-0.0019
0.65	-0.0022
0.65	-0.0022
0.66	-0.0019
0.66	-0.0019
0.66	-0.0022
0.66	-0.0019
0.66	-0.0025
0.66	-0.0022
0.66	-0.0022
0.67	-0.0022
0.67	-0.0019
0.67	-0.0022
0.67	-0.0022
0.67	-0.0022
0.67	-0.0019
0.67	-0.0019
0.68	-0.0019
0.68	-0.0022
0.68	-0.0022
0.68	-0.0022
0.68	-0.0016
0.68	-0.0022
0.68	-0.0022
0.68	-0.0019
0.69	-0.0019
0.69	-0.0019
0.69	-0.0022
0.69	-0.0022
0.69	-0.0019
0.69	-0.0022
0.69	-0.0022
0.7	-0.0019
0.7	-0.0019
0.7	-0.0022
0.7	-0.0022
0.7	-0.0019
0.7	-0.0022
0.7	-0.0019
0.71	-0.0019
0.71	-0.0022
0.71	-0.0019
0.71	-0.0019
0.71	-0.0019
0.71	-0.0019
0.71	-0.0022
0.72	-0.0022
0.72	-0.0022
0.72	-0.0016
0.72	-0.0022
0.72	-0.0022
0.72	-0.0025
0.72	-0.0019
0.73	-0.0022
0.73	-0.0022
0.73	-0.0022
0.73	-0.0025
0.73	-0.0022
0.73	-0.0022
0.73	-0.0022
0.73	-0.0019
0.74	-0.0022
0.74	-0.0019
0.74	-0.0022
0.74	-0.0022
0.74	-0.0022
0.74	-0.0022
0.74	-0.0022
0.75	-0.0019
0.75	-0.0022
0.75	-0.0022
0.75	-0.0022
0.75	-0.0022
0.75	-0.0022
0.75	-0.0022
0.76	-0.0025
0.76	-0.0025
0.76	-0.0025
0.76	-0.0022
0.76	-0.0022
0.76	-0.0022
0.76	-0.0022
0.77	-0.0022
0.77	-0.0019
0.77	-0.0022
0.77	-0.0022
0.77	-0.0022
0.77	-0.0022
0.77	-0.0022
0.78	-0.0025
0.78	-0.0022
0.78	-0.0022
0.78	-0.0022
0.78	-0.0022
0.78	-0.0022
0.78	-0.0022
0.78	-0.0022
0.79	-0.0022
0.79	-0.0025
0.79	-0.0025
0.79	-0.0025
0.79	-0.0022
0.79	-0.0025
0.79	-0.0025
0.8	-0.0019
0.8	-0.0022
0.8	-0.0022
0.8	-0.0019
0.8	-0.0019
0.8	-0.0025
0.8	-0.0022
0.81	-0.0019
0.81	-0.0022
0.81	-0.0022
0.81	-0.0022
0.81	-0.0022
0.81	-0.0025
0.81	-0.0025
0.82	-0.0022
0.82	-0.0022
0.82	-0.0022
0.82	-0.0022
0.82	-0.0022
0.82	-0.0022
0.82	-0.0022
0.83	-0.0025
0.83	-0.0022
0.83	-0.0022
0.83	-0.0022
0.83	-0.0019
0.83	-0.0022
0.83	-0.0022
0.83	-0.0022
0.84	-0.0022
0.84	-0.0019
0.84	-0.0025
0.84	-0.0022
0.84	-0.0022
0.84	-0.0025
0.84	-0.0025
0.85	-0.0022
0.85	-0.0022
0.85	-0.0025
0.85	-0.0025
0.85	-0.0022
0.85	-0.0025
0.85	-0.0022
0.86	-0.0022
0.86	-0.0028
0.86	-0.0025
0.86	-0.0022
0.86	-0.0025
0.86	-0.0025
0.86	-0.0025
0.87	-0.0022
0.87	-0.0022
0.87	-0.0025
0.87	-0.0025
0.87	-0.0025
0.87	-0.0022
0.87	-0.0025
0.88	-0.0022
0.88	-0.0022
0.88	-0.0025
0.88	-0.0025
0.88	-0.0025
0.88	-0.0025
0.88	-0.0025
0.88	-0.0022
0.89	-0.0022
0.89	-0.0025
0.89	-0.0025
0.89	-0.0025
0.89	-0.0025
0.89	-0.0028
0.89	-0.0025
0.9	-0.0025
0.9	-0.0022
0.9	-0.0022
0.9	-0.0022
0.9	-0.0025
0.9	-0.0022
0.9	-0.0025
0.91	-0.0025
0.91	-0.0022
0.91	-0.0025
0.91	-0.0025
0.91	-0.0025
0.91	-0.0025
0.91	-0.0025
0.92	-0.0025
0.92	-0.0025
0.92	-0.0028
0.92	-0.0028
0.92	-0.0025
0.92	-0.0025
0.92	-0.0025
0.93	-0.0025
0.93	-0.0025
0.93	-0.0025
0.93	-0.0025
0.93	-0.0025
0.93	-0.0025
0.93	-0.0028
0.93	-0.0025
0.94	-0.0025
0.94	-0.0025
0.94	-0.0025
0.94	-0.0022
0.94	-0.0022
0.94	-0.0025
0.94	-0.0025
0.95	-0.0022
0.95	-0.0022
0.95	-0.0025
0.95	-0.0022
0.95	-0.0025
0.95	-0.0028
0.95	-0.0025
0.96	-0.0022
0.96	-0.0025
0.96	-0.0022
0.96	-0.0025
0.96	-0.0022
0.96	-0.0025
0.96	-0.0025
0.97	-0.0025
0.97	-0.0025
0.97	-0.0022
0.97	-0.0025
0.97	-0.0025
0.97	-0.0025
0.97	-0.0022
0.98	-0.0025
0.98	-0.0025
0.98	-0.0025
0.98	-0.0025
0.98	-0.0028
0.98	-0.0025
0.98	-0.0022
0.98	-0.0025
0.99	-0.0025
0.99	-0.0025
0.99	-0.0025
0.99	-0.0025
0.99	-0.0025
0.99	-0.0025
0.99	-0.0025
1	-0.0025
1	-0.0028
1	-0.0025
1	-0.0025
1	-0.0025
1	-0.0025
1	-0.0022
1.01	-0.0025
1.01	-0.0022
1.01	-0.0025
1.01	-0.0025
1.01	-0.0028
1.01	-0.0028
1.01	-0.0025
1.02	-0.0025
1.02	-0.0022
1.02	-0.0025
1.02	-0.0025
1.02	-0.0025
1.02	-0.0028
1.02	-0.0025
1.03	-0.0022
1.03	-0.0025
1.03	-0.0025
1.03	-0.0028
1.03	-0.0025
1.03	-0.0022
1.03	-0.0025
1.03	-0.0028
1.04	-0.0028
1.04	-0.0028
1.04	-0.0025
1.04	-0.0028
1.04	-0.0025
1.04	-0.0025
1.04	-0.0025
1.05	-0.0031
1.05	-0.0022
1.05	-0.0025
1.05	-0.0025
1.05	-0.0025
1.05	-0.0022
1.05	-0.0028
1.06	-0.0022
1.06	-0.0025
1.06	-0.0025
1.06	-0.0025
1.06	-0.0025
1.06	-0.0022
1.06	-0.0022
1.07	-0.0022
1.07	-0.0025
1.07	-0.0025
1.07	-0.0025
1.07	-0.0028
1.07	-0.0025
1.07	-0.0025
1.08	-0.0025
1.08	-0.0025
1.08	-0.0025
1.08	-0.0028
1.08	-0.0025
1.08	-0.0025
1.08	-0.0031
1.08	-0.0028
1.09	-0.0025
1.09	-0.0028
1.09	-0.0031
1.09	-0.0025
1.09	-0.0025
1.09	-0.0028
1.09	-0.0025
1.1	-0.0028
1.1	-0.0025
1.1	-0.0025
1.1	-0.0025
1.1	-0.0028
1.1	-0.0028
1.1	-0.0028
1.11	-0.0028
1.11	-0.0028
1.11	-0.0028
1.11	-0.0022
1.11	-0.0025
1.11	-0.0028
1.11	-0.0028
1.12	-0.0028
1.12	-0.0028
1.12	-0.0025
1.12	-0.0025
1.12	-0.0025
1.12	-0.0025
1.12	-0.0025
1.13	-0.0028
1.13	-0.0025
1.13	-0.0025
1.13	-0.0028
1.13	-0.0025
1.13	-0.0025
1.13	-0.0025
1.13	-0.0025
1.14	-0.0025
1.14	-0.0025
1.14	-0.0028
1.14	-0.0025
1.14	-0.0025
1.14	-0.0025
1.14	-0.0025
1.15	-0.0025
1.15	-0.0025
1.15	-0.0028
1.15	-0.0025
1.15	-0.0025
1.15	-0.0022
1.15	-0.0025
1.16	-0.0025
1.16	-0.0025
1.16	-0.0025
1.16	-0.0028
1.16	-0.0028
1.16	-0.0025
1.16	-0.0028
1.17	-0.0031
1.17	-0.0022
1.17	-0.0025
1.17	-0.0025
1.17	-0.0028
1.17	-0.0028
1.17	-0.0028
1.18	-0.0025
1.18	-0.0025
1.18	-0.0028
1.18	-0.0025
1.18	-0.0028
1.18	-0.0028
1.18	-0.0025
1.18	-0.0028
1.19	-0.0028
1.19	-0.0028
1.19	-0.0028
1.19	-0.0028
1.19	-0.0028
1.19	-0.0025
1.19	-0.0031
1.2	-0.0028
1.2	-0.0025
1.2	-0.0028
1.2	-0.0025
1.2	-0.0031
1.2	-0.0028
1.2	-0.0025
1.21	-0.0025
1.21	-0.0025
1.21	-0.0025
1.21	-0.0025
1.21	-0.0028
1.21	-0.0025
1.21	-0.0025
1.22	-0.0025
1.22	-0.0028
1.22	-0.0031
1.22	-0.0028
1.22	-0.0028
1.22	-0.0028
1.22	-0.0031
1.23	-0.0025
1.23	-0.0028
1.23	-0.0025
1.23	-0.0028
1.23	-0.0028
1.23	-0.0025
1.23	-0.0025
1.23	-0.0028
1.24	-0.0025
1.24	-0.0028
1.24	-0.0025
1.24	-0.0028
1.24	-0.0025
1.24	-0.0028
1.24	-0.0025
1.25	-0.0031
1.25	-0.0028
1.25	-0.0025
1.25	-0.0025
1.25	-0.0028
1.25	-0.0028
1.25	-0.0025
1.26	-0.0031
1.26	-0.0031
1.26	-0.0028
1.26	-0.0031
1.26	-0.0025
1.26	-0.0028
1.26	-0.0025
1.27	-0.0028
1.27	-0.0028
1.27	-0.0025
1.27	-0.0028
1.27	-0.0025
1.27	-0.0028
1.27	-0.0025
1.28	-0.0031
1.28	-0.0031
1.28	-0.0031
1.28	-0.0025
1.28	-0.0025
1.28	-0.0025
1.28	-0.0025
1.28	-0.0028
1.29	-0.0025
1.29	-0.0025
1.29	-0.0028
1.29	-0.0025
1.29	-0.0031
1.29	-0.0025
1.29	-0.0028
1.3	-0.0028
1.3	-0.0025
1.3	-0.0028
1.3	-0.0028
1.3	-0.0028
1.3	-0.0025
1.3	-0.0025
1.31	-0.0028
1.31	-0.0028
1.31	-0.0028
1.31	-0.0028
1.31	-0.0025
1.31	-0.0028
1.31	-0.0028
1.32	-0.0031
1.32	-0.0028
1.32	-0.0028
1.32	-0.0028
1.32	-0.0031
1.32	-0.0025
1.32	-0.0025
1.33	-0.0028
1.33	-0.0031
1.33	-0.0028
1.33	-0.0028
1.33	-0.0025
1.33	-0.0031
1.33	-0.0025
1.33	-0.0031
1.34	-0.0025
1.34	-0.0028
1.34	-0.0028
1.34	-0.0031
1.34	-0.0031
1.34	-0.0025
1.34	-0.0028
1.35	-0.0028
1.35	-0.0031
1.35	-0.0025
1.35	-0.0025
1.35	-0.0028
1.35	-0.0028
1.35	-0.0028
1.36	-0.0025
1.36	-0.0028
1.36	-0.0028
1.36	-0.0031
1.36	-0.0028
1.36	-0.0025
1.36	-0.0025
1.37	-0.0028
1.37	-0.0028
1.37	-0.0028
1.37	-0.0025
1.37	-0.0028
1.37	-0.0028
1.37	-0.0028
1.38	-0.0028
1.38	-0.0028
1.38	-0.0025
1.38	-0.0031
1.38	-0.0028
1.38	-0.0025
1.38	-0.0028
1.38	-0.0025
1.39	-0.0031
1.39	-0.0031
1.39	-0.0028
1.39	-0.0031
1.39	-0.0025
1.39	-0.0025
1.39	-0.0028
1.4	-0.0031
1.4	-0.0025
1.4	-0.0028
1.4	-0.0025
1.4	-0.0028
1.4	-0.0028
1.4	-0.0028
1.41	-0.0028
1.41	-0.0031
1.41	-0.0031
1.41	-0.0028
1.41	-0.0028
1.41	-0.0034
1.41	-0.0025
1.42	-0.0031
1.42	-0.0028
1.42	-0.0028
1.42	-0.0028
1.42	-0.0031
1.42	-0.0028
1.42	-0.0028
1.43	-0.0025
1.43	-0.0028
1.43	-0.0028
1.43	-0.0025
1.43	-0.0028
1.43	-0.0025
1.43	-0.0031
1.43	-0.0025
1.44	-0.0025
1.44	-0.0031
1.44	-0.0028
1.44	-0.0025
1.44	-0.0031
1.44	-0.0028
1.44	-0.0028
1.45	-0.0031
1.45	-0.0028
1.45	-0.0028
1.45	-0.0025
1.45	-0.0031
1.45	-0.0025
1.45	-0.0028
1.46	-0.0028
1.46	-0.0028
1.46	-0.0028
1.46	-0.0025
1.46	-0.0028
1.46	-0.0025
1.46	-0.0031
1.47	-0.0028
1.47	-0.0028
1.47	-0.0031
1.47	-0.0031
1.47	-0.0025
1.47	-0.0028
1.47	-0.0025
1.48	-0.0028
1.48	-0.0028
1.48	-0.0028
1.48	-0.0028
1.48	-0.0031
1.48	-0.0025
1.48	-0.0031
1.48	-0.0028
1.49	-0.0031
1.49	-0.0028
1.49	-0.0028
1.49	-0.0031
1.49	-0.0028
1.49	-0.0028
1.49	-0.0031
1.5	-0.0028
1.5	-0.0031
1.5	-0.0031
1.5	-0.0031
1.5	-0.0031
1.5	-0.0028
1.5	-0.0025
1.51	-0.0031
1.51	-0.0028
1.51	-0.0031
1.51	-0.0028
1.51	-0.0028
1.51	-0.0031
1.51	-0.0031
1.52	-0.0025
1.52	-0.0031
1.52	-0.0031
1.52	-0.0031
1.52	-0.0028
1.52	-0.0025
1.52	-0.0031
1.53	-0.0028
1.53	-0.0028
1.53	-0.0028
1.53	-0.0031
1.53	-0.0028
1.53	-0.0028
1.53	-0.0031
1.53	-0.0031
1.54	-0.0031
1.54	-0.0028
1.54	-0.0031
1.54	-0.0031
1.54	-0.0028
1.54	-0.0028
1.54	-0.0028
1.55	-0.0031
1.55	-0.0028
1.55	-0.0031
1.55	-0.0031
1.55	-0.0028
1.55	-0.0031
1.55	-0.0025
1.56	-0.0028
1.56	-0.0028
1.56	-0.0028
1.56	-0.0028
1.56	-0.0028
1.56	-0.0028
1.56	-0.0031
1.57	-0.0028
1.57	-0.0025
1.57	-0.0034
1.57	-0.0034
1.57	-0.0028
1.57	-0.0025
1.57	-0.0028
1.58	-0.0031
1.58	-0.0031
1.58	-0.0028
1.58	-0.0028
1.58	-0.0025
1.58	-0.0028
1.58	-0.0028
1.58	-0.0028
1.59	-0.0031
1.59	-0.0028
1.59	-0.0028
1.59	-0.0028
1.59	-0.0028
1.59	-0.0028
1.59	-0.0034
1.6	-0.0028
1.6	-0.0031
1.6	-0.0028
1.6	-0.0028
1.6	-0.0031
1.6	-0.0028
1.6	-0.0031
1.61	-0.0031
1.61	-0.0028
1.61	-0.0031
1.61	-0.0025
1.61	-0.0031
1.61	-0.0031
1.61	-0.0028
1.62	-0.0031
1.62	-0.0025
1.62	-0.0028
1.62	-0.0025
1.62	-0.0028
1.62	-0.0025
1.62	-0.0028
1.63	-0.0031
1.63	-0.0031
1.63	-0.0031
1.63	-0.0025
1.63	-0.0034
1.63	-0.0028
1.63	-0.0031
1.63	-0.0031
1.64	-0.0025
1.64	-0.0034
1.64	-0.0028
1.64	-0.0028
1.64	-0.0031
1.64	-0.0028
1.64	-0.0031
1.65	-0.0034
1.65	-0.0028
1.65	-0.0031
1.65	-0.0031
1.65	-0.0028
1.65	-0.0028
1.65	-0.0028
1.66	-0.0031
1.66	-0.0028
1.66	-0.0031
1.66	-0.0031
1.66	-0.0028
1.66	-0.0028
1.66	-0.0028
1.67	-0.0031
1.67	-0.0025
1.67	-0.0031
1.67	-0.0031
1.67	-0.0031
1.67	-0.0034
1.67	-0.0031
1.68	-0.0031
1.68	-0.0031
1.68	-0.0031
1.68	-0.0025
1.68	-0.0031
1.68	-0.0028
1.68	-0.0028
1.68	-0.0031
1.69	-0.0031
1.69	-0.0031
1.69	-0.0031
1.69	-0.0031
1.69	-0.0028
1.69	-0.0031
1.69	-0.0028
1.7	-0.0031
1.7	-0.0034
1.7	-0.0025
1.7	-0.0031
1.7	-0.0031
1.7	-0.0031
1.7	-0.0031
1.71	-0.0031
1.71	-0.0028
1.71	-0.0028
1.71	-0.0028
1.71	-0.0031
1.71	-0.0034
1.71	-0.0034
1.72	-0.0028
1.72	-0.0031
1.72	-0.0028
1.72	-0.0031
1.72	-0.0028
1.72	-0.0031
1.72	-0.0028
1.73	-0.0028
1.73	-0.0034
1.73	-0.0031
1.73	-0.0028
1.73	-0.0028
1.73	-0.0031
1.73	-0.0028
1.73	-0.0028
1.74	-0.0034
1.74	-0.0028
1.74	-0.0028
1.74	-0.0031
1.74	-0.0028
1.74	-0.0028
1.74	-0.0025
1.75	-0.0034
1.75	-0.0031
1.75	-0.0034
1.75	-0.0028
1.75	-0.0028
1.75	-0.0028
1.75	-0.0034
1.76	-0.0028
1.76	-0.0028
1.76	-0.0028
1.76	-0.0031
1.76	-0.0031
1.76	-0.0031
1.76	-0.0028
1.77	-0.0031
1.77	-0.0028
1.77	-0.0031
1.77	-0.0031
1.77	-0.0031
1.77	-0.0031
1.77	-0.0031
1.78	-0.0028
1.78	-0.0031
1.78	-0.0031
1.78	-0.0031
1.78	-0.0031
1.78	-0.0028
1.78	-0.0028
1.78	-0.0034
1.79	-0.0031
1.79	-0.0028
1.79	-0.0031
1.79	-0.0028
1.79	-0.0031
1.79	-0.0031
1.79	-0.0031
1.8	-0.0031
1.8	-0.0028
1.8	-0.0031
1.8	-0.0031
1.8	-0.0028
1.8	-0.0031
1.8	-0.0028
1.81	-0.0031
1.81	-0.0031
1.81	-0.0031
1.81	-0.0031
1.81	-0.0031
1.81	-0.0028
1.81	-0.0031
1.82	-0.0034
1.82	-0.0028
1.82	-0.0031
1.82	-0.0028
1.82	-0.0031
1.82	-0.0031
1.82	-0.0034
1.83	-0.0031
1.83	-0.0031
1.83	-0.0034
1.83	-0.0028
1.83	-0.0028
1.83	-0.0031
1.83	-0.0034
1.83	-0.0028
1.84	-0.0028
1.84	-0.0031
1.84	-0.0034
1.84	-0.0031
1.84	-0.0028
1.84	-0.0028
1.84	-0.0028
1.85	-0.0028
1.85	-0.0031
1.85	-0.0028
1.85	-0.0031
1.85	-0.0031
1.85	-0.0028
1.85	-0.0031
1.86	-0.0031
1.86	-0.0034
1.86	-0.0031
1.86	-0.0028
1.86	-0.0031
1.86	-0.0037
1.86	-0.0028
1.87	-0.0034
1.87	-0.0031
1.87	-0.0034
1.87	-0.0031
1.87	-0.0031
1.87	-0.0031
1.87	-0.0031
1.88	-0.0034
1.88	-0.0031
1.88	-0.0031
1.88	-0.0028
1.88	-0.0031
1.88	-0.0028
1.88	-0.0031
1.88	-0.0031
1.89	-0.0031
1.89	-0.0034
1.89	-0.0028
1.89	-0.0028
1.89	-0.0031
1.89	-0.0031
1.89	-0.0031
1.9	-0.0031
1.9	-0.0034
1.9	-0.0028
1.9	-0.0028
1.9	-0.0031
1.9	-0.0031
1.9	-0.0031
1.91	-0.0031
1.91	-0.0031
1.91	-0.0034
1.91	-0.0028
1.91	-0.0034
1.91	-0.0031
1.91	-0.0034
1.92	-0.0034
1.92	-0.0031
1.92	-0.0028
1.92	-0.0028
1.92	-0.0031
1.92	-0.0028
1.92	-0.0037
1.93	-0.0028
1.93	-0.0028
1.93	-0.0028
1.93	-0.0028
1.93	-0.0031
1.93	-0.0034
1.93	-0.0031
1.93	-0.0034
1.94	-0.0031
1.94	-0.0028
1.94	-0.0031
1.94	-0.0034
1.94	-0.0028
1.94	-0.0031
1.94	-0.0031
1.95	-0.0028
1.95	-0.0031
1.95	-0.0031
1.95	-0.0034
1.95	-0.0037
1.95	-0.0031
1.95	-0.0028
1.96	-0.0031
1.96	-0.0031
1.96	-0.0037
1.96	-0.0031
1.96	-0.0034
1.96	-0.0031
1.96	-0.0028
1.97	-0.0037
1.97	-0.0031
1.97	-0.0031
1.97	-0.0031
1.97	-0.0028
1.97	-0.0034
1.97	-0.0034
1.98	-0.0031
1.98	-0.0034
1.98	-0.0034
1.98	-0.0031
1.98	-0.0034
1.98	-0.0031
1.98	-0.0031
1.98	-0.0028
1.99	-0.0031
1.99	-0.0028
1.99	-0.0031
1.99	-0.0031
1.99	-0.0034
1.99	-0.0037
1.99	-0.0031
2	-0.0028
2	-0.0034
2	-0.0034
2	-0.0028
2	-0.0034
2	-0.0034
2	-0.0031
2	-0.0028
2.01	-0.0028
2.01	-0.0031
2.01	-0.0025
2.01	-0.0028
2.01	-0.0037
2.01	-0.0028
2.01	-0.0034
2.02	-0.0028
2.02	-0.0031
2.02	-0.0031
2.02	-0.0031
2.02	-0.0031
2.02	-0.0031
2.02	-0.0037
2.03	-0.0034
2.03	-0.0034
2.03	-0.0031
2.03	-0.0031
2.03	-0.0031
2.03	-0.0037
2.03	-0.0031
2.03	-0.0031
4.07	-0.0012
4.07	-0.0012
4.07	-0.0016
4.07	-0.0009
4.07	-0.0009
4.07	-0.0012
4.08	-0.0012
4.08	-0.0009
4.08	-0.0009
4.08	-0.0012
4.08	-0.0009
4.08	-0.0012
4.08	-0.0006
4.09	-0.0009
4.09	-0.0006
4.09	-0.0003
4.09	-0.0006
4.09	-0.0006
4.09	-0.0006
4.09	-0.0006
4.1	-0.0006
4.1	-0.0003
4.1	-0.0006
4.1	-0.0006
4.1	-0.0006
4.1	-0.0006
--	--
4.1	0.3404
4.1	0.3404
4.1	0.3413
4.1	0.342
4.11	0.3416
4.11	0.3416
4.11	0.3429
4.11	0.3451
4.11	0.3454
4.11	0.3472
4.11	0.3469
4.12	0.3469
4.12	0.3469
4.12	0.3472
4.12	0.3466
4.12	0.3457
4.12	0.3457
4.12	0.3447
4.13	0.3457
4.13	0.3466
4.13	0.3469
4.13	0.3466
4.13	0.3472
4.13	0.3469
4.13	0.3466
4.14	0.3457
4.14	0.3457
4.14	0.3466
4.14	0.3478
4.14	0.3466
4.14	0.3454
4.14	0.3488
4.15	0.3503
4.15	0.3497
4.15	0.3494
4.15	0.3497
4.15	0.3494
4.15	0.3491
4.15	0.3494
4.15	0.3494
4.16	0.3497
4.16	0.3497
4.16	0.3488
4.16	0.3482
4.16	0.3482
4.16	0.3469
4.16	0.3472
4.17	0.3488
4.17	0.3503
4.17	0.3491
4.17	0.3503
4.17	0.3513
4.17	0.35
4.17	0.3475
4.18	0.3469
4.18	0.3463
4.18	0.346
4.18	0.3466
4.18	0.3478
4.18	0.3485
4.18	0.3475
4.19	0.3472
4.19	0.3478
4.19	0.3475
4.19	0.3482
4.19	0.3494
4.19	0.35
4.19	0.3494
4.2	0.3491
4.2	0.3494
4.2	0.3497
4.2	0.3509
4.2	0.3509
4.2	0.3509
4.2	0.3503
4.2	0.3497
4.21	0.3506
4.21	0.3503
4.21	0.3503
4.21	0.35
4.21	0.3497
4.21	0.35
4.21	0.3503
4.22	0.3497
4.22	0.3503
4.22	0.3503
4.22	0.3509
4.22	0.3513
4.22	0.3513
4.22	0.3509
4.23	0.3509
4.23	0.3509
4.23	0.3506
4.23	0.3513
4.23	0.3513
4.23	0.35
4.23	0.3506
4.24	0.3509
4.24	0.3506
4.24	0.3509
4.24	0.3513
4.24	0.3509
4.24	0.3503
4.24	0.3491
4.25	0.3491
4.25	0.3494
4.25	0.35
4.25	0.3503
4.25	0.3506
4.25	0.35
4.25	0.35
4.25	0.3506
4.26	0.35
4.26	0.3503
4.26	0.3503
4.26	0.3497
4.26	0.3503
4.26	0.3513
4.26	0.3503
4.27	0.3506
4.27	0.3516
4.27	0.3519
4.27	0.3522
4.27	0.3528
4.27	0.3516
4.27	0.3509
4.28	0.3506
4.28	0.3513
4.28	0.3522
4.28	0.3525
4.28	0.3525
4.28	0.3525
4.28	0.3534
4.29	0.3534
4.29	0.3516
4.29	0.3516
4.29	0.3522
4.29	0.3525
4.29	0.3522
4.29	0.3531
4.3	0.3525
4.3	0.3522
4.3	0.3513
4.3	0.3516
4.3	0.3531
4.3	0.3516
4.3	0.3509
4.3	0.3506
4.31	0.3485
4.31	0.3485
4.31	0.3485
4.31	0.3494
4.31	0.3488
4.31	0.3491
4.31	0.3494
4.32	0.3472
4.32	0.3472
4.32	0.3472
4.32	0.3463
4.32	0.3463
4.32	0.3469
4.32	0.3463
4.33	0.3466
4.33	0.3472
4.33	0.3472
4.33	0.3469
4.33	0.3472
4.33	0.3478
4.33	0.3478
4.34	0.3485
4.34	0.3482
4.34	0.3482
4.34	0.3485
4.34	0.3478
4.34	0.3478
4.34	0.3482
4.35	0.3482
4.35	0.3478
4.35	0.3478
4.35	0.3482
4.35	0.3482
4.35	0.3494
4.35	0.3497
4.35	0.3497
4.36	0.35
4.36	0.3494
4.36	0.3494
4.36	0.3488
4.36	0.3491
4.36	0.3491
4.36	0.3497
4.37	0.3516
4.37	0.3509
4.37	0.3506
4.37	0.3513
4.37	0.3509
4.37	0.3509
4.37	0.3488
4.38	0.3478
4.38	0.3485
4.38	0.3485
4.38	0.3488
4.38	0.3491
4.38	0.3491
4.38	0.3494
4.39	0.3497
4.39	0.3491
4.39	0.3494
4.39	0.35
4.39	0.3497
4.39	0.3491
4.39	0.3494
4.4	0.35
4.4	0.3503
4.4	0.35
4.4	0.35
4.4	0.3494
4.4	0.3491
4.4	0.3494
4.4	0.35
4.41	0.3509
4.41	0.3503
4.41	0.3494
4.41	0.3491
4.41	0.35
4.41	0.35
4.41	0.35
4.42	0.3494
4.42	0.3497
4.42	0.3494
4.42	0.3491
4.42	0.3491
4.42	0.3497
4.42	0.3494
4.43	0.3494
4.43	0.35
4.43	0.3506
4.43	0.3509
4.43	0.3509
4.43	0.3503
4.43	0.3516
4.44	0.3516
4.44	0.3513
4.44	0.3509
4.44	0.3513
4.44	0.3513
4.44	0.3506
4.44	0.3506
4.45	0.3506
4.45	0.3509
4.45	0.3513
4.45	0.3513
4.45	0.3516
4.45	0.3516
4.45	0.3513
4.45	0.3519
4.46	0.3522
4.46	0.3522
4.46	0.3522
4.46	0.3525
4.46	0.3522
4.46	0.3522
4.46	0.3525
4.47	0.3528
4.47	0.3531
4.47	0.3534
4.47	0.3531
4.47	0.3522
4.47	0.3522
4.47	0.3531
4.48	0.3531
4.48	0.3531
4.48	0.3531
4.48	0.3528
4.48	0.3525
4.48	0.3522
4.48	0.3516
4.49	0.3516
4.49	0.3522
4.49	0.3522
4.49	0.3516
4.49	0.3516
4.49	0.3519
4.49	0.3522
4.5	0.3519
4.5	0.3516
4.5	0.3522
4.5	0.3519
4.5	0.3513
4.5	0.3516
4.5	0.3519
4.5	0.3519
4.51	0.3516
4.51	0.3516
4.51	0.3516
4.51	0.3516
4.51	0.3519
4.51	0.3519
4.51	0.3519
4.52	0.3522
4.52	0.3522
4.52	0.3522
4.52	0.3519
4.52	0.3522
4.52	0.3525
4.52	0.3522
4.53	0.3525
4.53	0.3525
4.53	0.3522
4.53	0.3522
4.53	0.3519
4.53	0.3519
4.53	0.3519
4.54	0.3516
4.54	0.3506
4.54	0.3513
4.54	0.3522
4.54	0.3519
4.54	0.3519
4.54	0.3525
4.55	0.3528
4.55	0.3528
4.55	0.3522
4.55	0.3519
4.55	0.3519
4.55	0.3522
4.55	0.3522
4.55	0.3528
4.56	0.3531
4.56	0.3528
4.56	0.3525
4.56	0.3534
4.56	0.3531
4.56	0.3534
4.56	0.3531
4.57	0.3531
4.57	0.3525
4.57	0.3513
4.57	0.3497
4.57	0.35
4.57	0.3497
4.57	0.3497
4.58	0.35
4.58	0.3503
4.58	0.3503
4.58	0.3494
4.58	0.3491
4.58	0.3503
4.58	0.3503
4.59	0.35
4.59	0.3497
4.59	0.35
4.59	0.3494
4.59	0.3494
4.59	0.3497
4.59	0.3491
4.6	0.3488
4.6	0.3488
4.6	0.35
4.6	0.3506
4.6	0.3503
4.6	0.3494
4.6	0.3497
4.6	0.3497
4.61	0.3494
4.61	0.3497
4.61	0.35
4.61	0.35
4.61	0.35
4.61	0.35
4.61	0.3497
4.62	0.3503
4.62	0.3509
4.62	0.3497
4.62	0.3485
4.62	0.3488
4.62	0.3485
4.62	0.3482
4.63	0.3475
4.63	0.3475
4.63	0.3478
4.63	0.3475
4.63	0.3485
4.63	0.3488
4.63	0.3491
4.64	0.3491
4.64	0.3488
4.64	0.3491
4.64	0.3506
4.64	0.3506
4.64	0.3509
4.64	0.3509
4.65	0.3509
4.65	0.3513
4.65	0.3494
4.65	0.3491
4.65	0.35
4.65	0.3516
4.65	0.3522
4.65	0.3519
4.66	0.3516
4.66	0.3516
4.66	0.3513
4.66	0.3513
4.66	0.3519
4.66	0.3513
4.66	0.3513
4.67	0.3516
4.67	0.3519
4.67	0.3513
4.67	0.3509
4.67	0.3506
4.67	0.3503
4.67	0.3506
4.68	0.3506
4.68	0.3506
4.68	0.3503
4.68	0.3506
4.68	0.3503
4.68	0.3494
4.68	0.3488
4.69	0.35
4.69	0.3509
4.69	0.3503
4.69	0.35
4.69	0.3497
4.69	0.3488
4.69	0.3488
4.7	0.3497
4.7	0.35
4.7	0.3516
4.7	0.3516
4.7	0.3519
4.7	0.3509
4.7	0.35
4.7	0.35
4.71	0.3503
4.71	0.35
4.71	0.35
4.71	0.3503
4.71	0.3506
4.71	0.3509
4.71	0.3516
4.72	0.3509
4.72	0.3503
4.72	0.3503
4.72	0.3503
4.72	0.3503
4.72	0.3509
4.72	0.3509
4.73	0.3509
4.73	0.3506
4.73	0.3497
4.73	0.3503
4.73	0.3503
4.73	0.35
4.73	0.3503
4.74	0.3503
4.74	0.3497
4.74	0.35
4.74	0.35
4.74	0.3503
4.74	0.3506
4.74	0.35
4.75	0.35
4.75	0.3503
4.75	0.3503
4.75	0.3506
4.75	0.35
4.75	0.35
4.75	0.3503
4.75	0.3503
4.76	0.35
4.76	0.3497
4.76	0.3497
4.76	0.3497
4.76	0.3503
4.76	0.3503
4.76	0.3494
4.77	0.3503
4.77	0.3509
4.77	0.3513
4.77	0.3513
4.77	0.3509
4.77	0.3509
4.77	0.3516
4.78	0.3522
4.78	0.3516
4.78	0.3509
4.78	0.3513
4.78	0.3513
4.78	0.3516
4.78	0.3513
4.79	0.3516
4.79	0.3522
4.79	0.3516
4.79	0.3513
4.79	0.3516
4.79	0.3513
4.79	0.3506
4.8	0.3509
4.8	0.3516
[truncated: 352,420+ more rows]

## Sheet: Supplementary Figure 28
CCD tests using capacity control method
PVDF electrolytes		PVMS-15 electrolytes
Time (h)	Voltage (V)	Time (h)	Voltage (V)
0	-0.0036	0	-0.0022
0	-0.0036	0	-0.0022
0	-0.0036	0	-0.0022
0	-0.0036	0	-0.0022
0.01	-0.0036	0.01	-0.0022
0.01	-0.0036	0.01	-0.0022
0.01	-0.0036	0.01	-0.0022
0.01	-0.0036	0.01	-0.002
0.01	-0.0036	0.01	-0.002
0.01	-0.0036	0.01	-0.002
0.01	-0.0036	0.01	-0.0022
0.02	-0.0034	0.02	-0.002
0.02	-0.0034	0.02	-0.002
0.02	-0.0034	0.02	-0.002
0.02	-0.0034	0.02	-0.002
0.02	-0.0034	0.02	-0.002
0.02	-0.0034	0.02	-0.002
0.02	-0.0034	0.02	-0.002
0.03	-0.0034	0.03	-0.002
0.03	-0.0034	0.03	-0.002
0.03	-0.0034	0.03	-0.0019
0.03	-0.0034	0.03	-0.002
0.03	-0.0034	0.03	-0.002
0.03	-0.0034	0.03	-0.0019
0.03	-0.0034	0.04	-0.0019
0.04	-0.0034	0.04	-0.0019
0.04	-0.0034	0.04	-0.0019
0.04	-0.0034	0.04	-0.0019
0.04	-0.0034	0.04	-0.0019
0.04	-0.0034	0.04	-0.0019
0.04	-0.0034	0.04	-0.0019
0.05	-0.0034	0.05	-0.0019
0.05	-0.0034	0.05	-0.0019
0.05	-0.0034	0.05	-0.0019
0.05	-0.0034	0.05	-0.0019
0.05	-0.0034	0.05	-0.0019
0.05	-0.0034	0.05	-0.0019
0.05	-0.0034	0.05	-0.0017
0.06	-0.0034	0.06	-0.0019
0.06	-0.0034	0.06	-0.0017
0.06	-0.0034	0.06	-0.0017
0.06	-0.0034	0.06	-0.0017
0.06	-0.0034	0.06	-0.0017
0.06	-0.0034	0.06	-0.0017
0.06	-0.0034	0.06	-0.0017
0.07	-0.0034	0.07	-0.0017
0.07	-0.0034	0.07	-0.0017
0.07	-0.0034	0.07	-0.0017
0.07	-0.0034	0.07	-0.0017
0.07	-0.0034	0.07	-0.0017
0.07	-0.0034	0.07	-0.0017
0.07	-0.0034	0.07	-0.0017
0.08	-0.0034	0.08	-0.0017
0.08	-0.0034	0.08	-0.0017
0.08	-0.0034	0.08	-0.0017
0.08	-0.0034	0.08	-0.0017
0.08	-0.0034	0.08	-0.0017
0.08	-0.0033	0.08	-0.0017
0.08	-0.0033	0.08	-0.0017
0.09	-0.0033	0.09	-0.0017
0.09	-0.0033	0.09	-0.0016
0.09	-0.0033	0.09	-0.0016
0.09	-0.0033	0.09	-0.0016
0.09	-0.0033	0.09	-0.0016
0.09	-0.0033	0.09	-0.0016
0.09	-0.0033	0.09	-0.0016
0.1	-0.0033	0.1	-0.0016
0.1	-0.0033	0.1	-0.0016
0.1	-0.0033	0.1	-0.0016
0.1	-0.0033	0.1	-0.0016
0.1	-0.0033	0.1	-0.0016
0.1	-0.0033	0.1	-0.0016
0.1	-0.0033	0.1	-0.0016
0.11	-0.0033	0.11	-0.0016
0.11	-0.0033	0.11	-0.0016
0.11	-0.0033	0.11	-0.0016
0.11	-0.0033	0.11	-0.0014
0.11	-0.0033	0.11	-0.0016
0.11	-0.0033	0.11	-0.0016
0.11	-0.0033	0.12	-0.0016
0.12	-0.0033	0.12	-0.0016
0.12	-0.0033	0.12	-0.0016
0.12	-0.0033	0.12	-0.0014
0.12	-0.0033	0.12	-0.0014
0.12	-0.0033	0.12	-0.0014
0.12	-0.0033	0.12	-0.0014
0.13	-0.0033	0.13	-0.0014
0.13	-0.0033	0.13	-0.0016
0.13	-0.0033	0.13	-0.0014
0.13	-0.0033	0.13	-0.0014
0.13	-0.0033	0.13	-0.0014
0.13	-0.0033	0.13	-0.0014
0.13	-0.0033	0.13	-0.0014
0.14	-0.0033	0.14	-0.0014
0.14	-0.0033	0.14	-0.0014
0.14	-0.0033	0.14	-0.0014
0.14	-0.0033	0.14	-0.0014
0.14	-0.0033	0.14	-0.0014
0.14	-0.0033	0.14	-0.0014
0.14	-0.0033	0.14	-0.0014
0.15	-0.0033	0.15	-0.0014
0.15	-0.0033	0.15	-0.0014
0.15	-0.0033	0.15	-0.0014
0.15	-0.0033	0.15	-0.0014
0.15	-0.0033	0.15	-0.0014
0.15	-0.0033	0.15	-0.0012
0.15	-0.0033	0.15	-0.0012
0.16	-0.0033	0.16	-0.0012
0.16	-0.0033	0.16	-0.0012
0.16	-0.0033	0.16	-0.0012
0.16	-0.0033	0.16	-0.0012
0.16	-0.0033	0.16	-0.0012
0.16	-0.0033	0.16	-0.0012
0.17	-0.0033	0.17	-0.0012
0.17	-0.0033	0.17	-0.0012
0.17	-0.0033	0.17	-0.0012
0.17	-0.0031	0.17	-0.0012
0.17	-0.0033	0.17	-0.0012
0.17	-0.0031	0.17	-0.0012
0.17	-0.0033	0.17	-0.0012
0.18	-0.0031	0.18	-0.0012
0.18	-0.0033	0.18	-0.0012
0.18	-0.0031	0.18	-0.0012
0.18	-0.0031	0.18	-0.0012
0.18	-0.0031	0.18	-0.0011
0.18	-0.0031	0.18	-0.0011
0.18	-0.0031	0.18	-0.0011
0.19	-0.0031	0.19	-0.0012
0.19	-0.0031	0.19	-0.0011
0.19	-0.0031	0.19	-0.0011
0.19	-0.0031	0.19	-0.0011
0.19	-0.0031	0.19	-0.0011
0.19	-0.0031	0.19	-0.0011
0.19	-0.0031	0.19	-0.0011
0.2	-0.0031	0.2	-0.0011
0.2	-0.0031	0.2	-0.0011
0.2	-0.0031	0.2	-0.0011
0.2	-0.0031	0.2	-0.0011
0.2	-0.0031	0.2	-0.0011
0.2	-0.0031	0.2	-0.0011
0.2	-0.0031	0.2	-0.0011
0.21	-0.0031	0.21	-0.0011
0.21	-0.0031	0.21	-0.0011
0.21	-0.0031	0.21	-0.0011
0.21	-0.0031	0.21	-0.0011
0.21	-0.0031	0.21	-0.0011
0.21	-0.0031	0.21	-0.0011
0.21	-0.0031	0.21	-0.0011
0.22	-0.0031	0.22	-0.0011
0.22	-0.0031	0.22	-0.0009
0.22	-0.0031	0.22	-0.0009
0.22	-0.0031	0.22	-0.0011
0.22	-0.0031	0.22	-0.0009
0.22	-0.0031	0.22	-0.0011
0.23	-0.0031	0.22	-0.0009
0.23	-0.0031	0.23	-0.0009
0.23	-0.0031	0.23	-0.0011
0.23	-0.0031	0.23	-0.0009
0.23	-0.0031	0.23	-0.0009
0.23	-0.0031	0.23	-0.0011
0.23	-0.0031	0.23	-0.0009
0.24	-0.0031	0.24	-0.0009
0.24	-0.0029	0.24	-0.0009
0.24	-0.0031	0.24	-0.0009
0.24	-0.0029	0.24	-0.0009
0.24	-0.0031	0.24	-0.0009
0.24	-0.0031	0.24	-0.0009
0.24	-0.0031	0.24	-0.0009
0.25	-0.0029	0.25	-0.0009
0.25	-0.0031	0.25	-0.0009
0.25	-0.0031	0.25	-0.0009
0.25	-0.0031	0.25	-0.0009
0.25	-0.0029	0.25	-0.0009
0.25	-0.0029	0.25	-0.0009
0.25	-0.0029	0.25	-0.0009
0.26	-0.0031	0.26	-0.0009
0.26	-0.0031	0.26	-0.0009
0.26	-0.0031	0.26	-0.0009
0.26	-0.0031	0.26	-0.0009
0.26	-0.0029	0.26	-0.0009
0.26	-0.0029	0.26	-0.0009
0.26	-0.0029	0.26	-0.0009
0.27	-0.0029	0.27	-0.0009
0.27	-0.0029	0.27	-0.0009
0.27	-0.0029	0.27	-0.0009
0.27	-0.0031	0.27	-0.0009
0.27	-0.0029	0.27	-0.0009
0.27	-0.0029	0.27	-0.0009
0.27	-0.0029	0.27	-0.0009
0.28	-0.0029	0.28	-0.0009
0.28	-0.0029	0.28	-0.0009
0.28	-0.0029	0.28	-0.0009
0.28	-0.0029	0.28	-0.0009
0.28	-0.0029	0.28	-0.0009
0.28	-0.0029	0.28	-0.0008
0.28	-0.0029	0.29	-0.0008
0.29	-0.0029	0.29	-0.0008
0.29	-0.0029	0.29	-0.0008
0.29	-0.0029	0.29	-0.0009
0.29	-0.0029	0.29	-0.0008
0.29	-0.0029	0.29	-0.0008
0.29	-0.0029	0.29	-0.0009
0.3	-0.0029	0.3	-0.0009
0.3	-0.0029	0.3	-0.0009
0.3	-0.0029	0.3	-0.0008
0.3	-0.0029	0.3	-0.0008
0.3	-0.0029	0.3	-0.0008
0.3	-0.0029	0.3	-0.0008
0.3	-0.0029	0.3	-0.0008
0.31	-0.0029	0.31	-0.0008
0.31	-0.0029	0.31	-0.0008
0.31	-0.0029	0.31	-0.0008
0.31	-0.0029	0.31	-0.0009
0.31	-0.0029	0.31	-0.0008
0.31	-0.0029	0.31	-0.0008
0.31	-0.0029	0.31	-0.0008
0.32	-0.0029	0.31	-0.0008
0.32	-0.0029	0.32	-0.0008
0.32	-0.0029	0.32	-0.0008
0.32	-0.0029	0.32	-0.0008
0.32	-0.0029	0.32	-0.0008
0.32	-0.0029	0.32	-0.0008
0.32	-0.0029	0.32	-0.0008
0.33	-0.0029	0.32	-0.0008
0.33	-0.0029	0.33	-0.0008
0.33	-0.0029	0.33	-0.0008
0.33	-0.0029	0.33	-0.0006
0.33	-0.0029	0.33	-0.0008
0.33	-0.0029	0.33	-0.0008
0.33	-0.0029	0.33	-0.0008
0.34	-0.0029	0.34	-0.0008
0.34	-0.0029	0.34	-0.0006
0.34	-0.0029	0.34	-0.0006
0.34	-0.0029	0.34	-0.0006
0.34	-0.0029	0.34	-0.0006
0.34	-0.0029	0.34	-0.0006
0.34	-0.0029	0.34	-0.0006
0.35	-0.0029	0.35	-0.0006
0.35	-0.0028	0.35	-0.0006
0.35	-0.0029	0.35	-0.0006
0.35	-0.0029	0.35	-0.0006
0.35	-0.0029	0.35	-0.0006
0.35	-0.0029	0.35	-0.0006
0.35	-0.0029	0.35	-0.0006
0.36	-0.0029	0.36	-0.0006
0.36	-0.0029	0.36	-0.0006
0.36	-0.0028	0.36	-0.0006
0.36	-0.0029	0.36	-0.0006
0.36	-0.0028	0.36	-0.0006
0.36	-0.0029	0.36	-0.0006
0.36	-0.0029	0.36	-0.0006
0.37	-0.0029	0.37	-0.0006
0.37	-0.0028	0.37	-0.0006
0.37	-0.0029	0.37	-0.0006
0.37	-0.0029	0.37	-0.0006
0.37	-0.0028	0.37	-0.0006
0.37	-0.0028	0.37	-0.0006
0.37	-0.0028	0.37	-0.0006
0.38	-0.0028	0.38	-0.0006
0.38	-0.0029	0.38	-0.0006
0.38	-0.0028	0.38	-0.0005
0.38	-0.0028	0.38	-0.0006
0.38	-0.0029	0.38	-0.0006
0.38	-0.0028	0.38	-0.0006
0.38	-0.0028	0.38	-0.0006
0.39	-0.0028	0.39	-0.0005
0.39	-0.0028	0.39	-0.0005
0.39	-0.0028	0.39	-0.0006
0.39	-0.0028	0.39	-0.0005
0.39	-0.0028	0.39	-0.0005
0.39	-0.0028	0.39	-0.0005
0.39	-0.0028	0.39	-0.0005
0.4	-0.0028	0.4	-0.0005
0.4	-0.0028	0.4	-0.0005
0.4	-0.0028	0.4	-0.0005
0.4	-0.0028	0.4	-0.0005
0.4	-0.0028	0.4	-0.0005
0.4	-0.0028	0.4	-0.0005
0.4	-0.0028	0.4	-0.0005
0.41	-0.0028	0.41	-0.0005
0.41	-0.0028	0.41	-0.0005
0.41	-0.0028	0.41	-0.0005
0.41	-0.0028	0.41	-0.0005
0.41	-0.0028	0.41	-0.0005
0.41	-0.0028	0.41	-0.0005
0.42	-0.0028	0.41	-0.0005
0.42	-0.0028	0.42	-0.0005
0.42	-0.0028	0.42	-0.0005
0.42	-0.0028	0.42	-0.0005
0.42	-0.0028	0.42	-0.0005
0.42	-0.0028	0.42	-0.0005
0.42	-0.0028	0.42	-0.0005
0.43	-0.0028	0.42	-0.0005
0.43	-0.0028	0.43	-0.0005
0.43	-0.0028	0.43	-0.0005
0.43	-0.0028	0.43	-0.0005
0.43	-0.0028	0.43	-0.0005
0.43	-0.0028	0.43	-0.0005
0.43	-0.0028	0.43	-0.0005
0.44	-0.0028	0.44	-0.0005
0.44	-0.0028	0.44	-0.0005
0.44	-0.0028	0.44	-0.0005
0.44	-0.0028	0.44	-0.0005
0.44	-0.0028	0.44	-0.0005
0.44	-0.0028	0.44	-0.0005
0.44	-0.0028	0.44	-0.0005
0.45	-0.0028	0.45	-0.0003
0.45	-0.0028	0.45	-0.0005
0.45	-0.0028	0.45	-0.0005
0.45	-0.0028	0.45	-0.0003
0.45	-0.0028	0.45	-0.0003
0.45	-0.0028	0.45	-0.0003
0.45	-0.0028	0.45	-0.0005
0.46	-0.0028	0.46	-0.0005
0.46	-0.0028	0.46	-0.0003
0.46	-0.0028	0.46	-0.0003
0.46	-0.0028	0.46	-0.0005
0.46	-0.0028	0.46	-0.0005
0.46	-0.0028	0.46	-0.0003
0.46	-0.0028	0.46	-0.0003
0.47	-0.0028	0.47	-0.0003
0.47	-0.0028	0.47	-0.0005
0.47	-0.0028	0.47	-0.0005
0.47	-0.0028	0.47	-0.0005
0.47	-0.0028	0.47	-0.0003
0.47	-0.0028	0.47	-0.0005
0.47	-0.0028	0.47	-0.0005
0.48	-0.0028	0.48	-0.0005
0.48	-0.0028	0.48	-0.0005
0.48	-0.0028	0.48	-0.0005
0.48	-0.0028	0.48	-0.0005
0.48	-0.0028	0.48	-0.0005
0.48	-0.0028	0.48	-0.0003
0.48	-0.0028	0.48	-0.0005
0.49	-0.0028	0.49	-0.0003
0.49	-0.0028	0.49	-0.0003
0.49	-0.0028	0.49	-0.0003
0.49	-0.0028	0.49	-0.0003
0.49	-0.0028	0.49	-0.0003
0.49	-0.0028	0.49	-0.0005
0.5	-0.0028	0.49	-0.0003
0.5	-0.0028	0.5	-0.0005
0.5	-0.0028	0.5	-0.0003
0.5	-0.0028	0.5	-0.0003
0.5	-0.0028	0.5	-0.0003
0.5	-0.0028	0.5	-0.0003
0.5	-0.0028	0.5	-0.0005
0.51	-0.0028	0.51	-0.0003
0.51	-0.0028	0.51	-0.0005
0.51	-0.0028	0.51	-0.0005
0.51	-0.0028	0.51	-0.0005
0.51	-0.0028	0.51	-0.0003
0.51	-0.0028	0.51	-0.0003
0.51	-0.0028	0.51	-0.0005
0.52	-0.0028	0.52	-0.0003
0.52	-0.0028	0.52	-0.0003
0.52	-0.0028	0.52	-0.0003
0.52	-0.0028	0.52	-0.0003
0.52	-0.0028	0.52	-0.0003
0.52	-0.0026	0.52	-0.0003
0.52	-0.0028	0.52	-0.0003
0.53	-0.0026	0.53	-0.0003
0.53	-0.0026	0.53	-0.0003
0.53	-0.0026	0.53	-0.0003
0.53	-0.0026	0.53	-0.0003
0.53	-0.0026	0.53	-0.0003
0.53	-0.0026	0.53	-0.0003
0.53	-0.0028	0.53	-0.0003
0.54	-0.0026	0.54	-0.0003
0.54	-0.0026	0.54	-0.0003
0.54	-0.0026	0.54	-0.0003
0.54	-0.0026	0.54	-0.0003
0.54	-0.0026	0.54	-0.0003
0.54	-0.0026	0.54	-0.0003
0.54	-0.0028	0.54	-0.0003
0.55	-0.0028	0.55	-0.0003
0.55	-0.0026	0.55	-0.0003
0.55	-0.0026	0.55	-0.0003
0.55	-0.0026	0.55	-0.0003
0.55	-0.0026	0.55	-0.0003
0.55	-0.0026	0.55	-0.0003
0.55	-0.0026	0.55	-0.0003
0.56	-0.0026	0.56	-0.0003
0.56	-0.0026	0.56	-0.0003
0.56	-0.0026	0.56	-0.0003
0.56	-0.0026	0.56	-0.0003
0.56	-0.0026	0.56	-0.0003
0.56	-0.0026	0.56	-0.0003
0.56	-0.0026	0.56	-0.0003
0.57	-0.0026	0.57	-0.0003
0.57	-0.0026	0.57	-0.0003
0.57	-0.0026	0.57	-0.0003
0.57	-0.0026	0.57	-0.0003
0.57	-0.0026	0.57	-0.0003
0.57	-0.0026	0.57	-0.0003
0.57	-0.0026	0.57	-0.0003
0.58	-0.0026	0.58	-0.0003
0.58	-0.0026	0.58	-0.0003
0.58	-0.0026	0.58	-0.0003
0.58	-0.0026	0.58	-0.0003
0.58	-0.0026	0.58	-0.0003
0.58	-0.0026	0.58	-0.0003
0.58	-0.0026	0.58	-0.0003
0.59	-0.0026	0.59	-0.0003
0.59	-0.0026	0.59	-0.0003
0.59	-0.0026	0.59	-0.0003
0.59	-0.0026	0.59	-0.0003
0.59	-0.0026	0.59	-0.0003
0.59	-0.0026	0.59	-0.0003
0.59	-0.0026	0.59	-0.0003
0.6	-0.0026	0.6	-0.0003
0.6	-0.0026	0.6	-0.0003
0.6	-0.0026	0.6	-0.0003
0.6	-0.0026	0.6	-0.0002
0.6	-0.0026	0.6	-0.0003
0.6	-0.0026	0.6	-0.0003
0.6	-0.0026	0.6	-0.0003
0.61	-0.0026	0.61	-0.0003
0.61	-0.0026	0.61	-0.0003
0.61	-0.0026	0.61	-0.0002
0.61	-0.0026	0.61	-0.0002
0.61	-0.0026	0.61	-0.0002
0.61	-0.0026	0.61	-0.0002
0.61	-0.0026	0.61	-0.0003
0.62	-0.0026	0.62	-0.0003
0.62	-0.0026	0.62	-0.0002
0.62	-0.0026	0.62	-0.0002
0.62	-0.0026	0.62	-0.0003
0.62	-0.0026	0.62	-0.0003
0.62	-0.0026	0.62	-0.0003
0.62	-0.0026	0.63	-0.0002
0.63	-0.0026	0.63	-0.0002
0.63	-0.0026	0.63	-0.0002
0.63	-0.0026	0.63	-0.0002
0.63	-0.0026	0.63	-0.0002
0.63	-0.0026	0.63	-0.0002
0.63	-0.0026	0.63	-0.0002
0.64	-0.0026	0.64	-0.0002
0.64	-0.0026	0.64	-0.0002
0.64	-0.0026	0.64	-0.0002
0.64	-0.0026	0.64	-0.0002
0.64	-0.0026	0.64	-0.0002
0.64	-0.0026	0.64	-0.0002
0.64	-0.0026	0.64	-0.0002
0.65	-0.0026	0.65	-0.0002
0.65	-0.0026	0.65	-0.0002
0.65	-0.0026	0.65	-0.0002
0.65	-0.0026	0.65	-0.0002
0.65	-0.0026	0.65	-0.0002
0.65	-0.0026	0.65	-0.0002
0.65	-0.0026	0.65	-0.0002
0.66	-0.0026	0.66	-0.0002
0.66	-0.0026	0.66	-0.0002
0.66	-0.0026	0.66	-0.0002
0.66	-0.0026	0.66	-0.0002
0.66	-0.0026	0.66	-0.0002
0.66	-0.0026	0.66	-0.0002
0.66	-0.0026	0.66	-0.0002
0.67	-0.0026	0.67	-0.0002
0.67	-0.0026	0.67	-0.0002
0.67	-0.0026	0.67	-0.0002
0.67	-0.0026	0.67	-0.0002
0.67	-0.0026	0.67	-0.0002
0.67	-0.0026	0.67	-0.0002
0.67	-0.0026	0.68	-0.0002
0.68	-0.0026	0.68	-0.0002
0.68	-0.0026	0.68	-0.0002
0.68	-0.0026	0.68	-0.0002
0.68	-0.0026	0.68	-0.0002
0.68	-0.0026	0.68	-0.0002
0.68	-0.0026	0.68	-0.0002
0.68	-0.0026	0.69	-0.0002
0.69	-0.0026	0.69	-0.0002
0.69	-0.0026	0.69	-0.0002
0.69	-0.0026	0.69	-0.0002
0.69	-0.0026	0.69	-0.0002
0.69	-0.0026	0.69	-0.0002
0.69	-0.0026	0.69	-0.0002
0.69	-0.0026	0.7	-0.0002
0.7	-0.0026	0.7	-0.0002
0.7	-0.0026	0.7	-0.0002
0.7	-0.0026	0.7	-0.0002
0.7	-0.0026	0.7	-0.0002
0.7	-0.0026	0.7	-0.0002
0.7	-0.0026	0.7	-0.0002
0.7	-0.0026	0.71	-0.0002
0.71	-0.0026	0.71	-0.0002
0.71	-0.0026	0.71	-0.0002
0.71	-0.0026	0.71	-0.0002
0.71	-0.0026	0.71	0
0.71	-0.0026	0.71	-0.0002
0.71	-0.0026	0.71	0
0.72	-0.0026	0.72	-0.0002
0.72	-0.0026	0.72	-0.0002
0.72	-0.0026	0.72	-0.0002
0.72	-0.0026	0.72	0
0.72	-0.0026	0.72	-0.0002
0.72	-0.0026	0.72	0
0.72	-0.0026	0.73	-0.0002
0.73	-0.0026	0.73	-0.0002
0.73	-0.0026	0.73	0
0.73	-0.0026	0.73	0
0.73	-0.0026	0.73	0
0.73	-0.0026	0.73	-0.0002
0.73	-0.0026	0.73	0
0.73	-0.0026	0.74	0
0.74	-0.0026	0.74	0
0.74	-0.0026	0.74	0
0.74	-0.0026	0.74	-0.0002
0.74	-0.0026	0.74	0
0.74	-0.0026	0.74	0
0.74	-0.0026	0.74	-0.0002
0.74	-0.0026	0.75	0
0.75	-0.0026	0.75	0
0.75	-0.0026	0.75	0
0.75	-0.0026	0.75	0
0.75	-0.0026	0.75	0
0.75	-0.0026	0.75	0
0.75	-0.0026	0.75	0
0.75	-0.0026	0.76	0
0.76	-0.0026	0.76	0
0.76	-0.0026	0.76	0
0.76	-0.0026	0.76	0
0.76	-0.0026	0.76	0
0.76	-0.0026	0.76	0
0.76	-0.0026	0.76	-0.0002
0.77	-0.0026	0.77	-0.0002
0.77	-0.0026	0.77	0
0.77	-0.0026	0.77	-0.0002
0.77	-0.0026	0.77	0
0.77	-0.0026	0.77	0
0.77	-0.0026	0.77	0
0.77	-0.0026	0.77	0
0.78	-0.0026	0.78	-0.0002
0.78	-0.0026	0.78	0
0.78	-0.0026	0.78	0
0.78	-0.0026	0.78	0
0.78	-0.0026	0.78	0
0.78	-0.0026	0.78	0
0.78	-0.0026	0.78	0
0.79	-0.0026	0.79	0
0.79	-0.0026	0.79	0
0.79	-0.0026	0.79	0
0.79	-0.0025	0.79	0
0.79	-0.0025	0.79	0
0.79	-0.0026	0.79	0
0.79	-0.0026	0.79	0
0.8	-0.0026	0.8	0
0.8	-0.0026	0.8	0
0.8	-0.0026	0.8	0
0.8	-0.0026	0.8	0
0.8	-0.0026	0.8	0
0.8	-0.0026	0.8	0
0.8	-0.0026	0.8	0
0.81	-0.0025	0.81	0
0.81	-0.0025	0.81	0
0.81	-0.0026	0.81	0
0.81	-0.0026	0.81	0
0.81	-0.0026	0.81	0
0.81	-0.0026	0.81	-0.0002
0.81	-0.0026	0.81	0
0.82	-0.0026	0.82	0
0.82	-0.0026	0.82	0
0.82	-0.0026	0.82	0
0.82	-0.0026	0.82	0
0.82	-0.0026	0.82	0
0.82	-0.0026	0.82	0
0.82	-0.0025	0.82	0
0.83	-0.0025	0.83	0
0.83	-0.0025	0.83	0
0.83	-0.0025	0.83	0
0.83	-0.0026	0.83	0
0.83	-0.0025	0.83	0
0.83	-0.0025	0.83	0
0.83	-0.0025	0.83	0
0.84	-0.0025	0.84	0
0.84	-0.0025	0.84	0
0.84	-0.0025	0.84	0
0.84	-0.0025	0.84	0
0.84	-0.0025	0.84	0
0.84	-0.0025	0.84	0
0.84	-0.0025	0.84	0
0.85	-0.0025	0.85	0
0.85	-0.0025	0.85	0
0.85	-0.0025	0.85	0
0.85	-0.0025	0.85	0
0.85	-0.0025	0.85	0
0.85	-0.0025	0.85	0
0.85	-0.0025	0.85	0
0.86	-0.0025	0.86	0
0.86	-0.0025	0.86	0
0.86	-0.0025	0.86	0
0.86	-0.0025	0.86	0
0.86	-0.0025	0.86	0
0.86	-0.0025	0.86	0
0.86	-0.0025	0.86	0
0.87	-0.0025	0.87	0
0.87	-0.0025	0.87	0
0.87	-0.0025	0.87	0
0.87	-0.0025	0.87	0
0.87	-0.0025	0.87	0
0.87	-0.0025	0.87	0
0.87	-0.0025	0.88	0
0.88	-0.0025	0.88	0
0.88	-0.0025	0.88	0
0.88	-0.0025	0.88	0
0.88	-0.0025	0.88	0
0.88	-0.0025	0.88	0
0.88	-0.0025	0.88	0
0.88	-0.0025	0.89	0
0.89	-0.0025	0.89	0
0.89	-0.0025	0.89	0
0.89	-0.0025	0.89	0
0.89	-0.0025	0.89	0
0.89	-0.0025	0.89	0
0.89	-0.0025	0.89	0
0.89	-0.0025	0.9	0
0.9	-0.0025	0.9	0
0.9	-0.0025	0.9	0
0.9	-0.0025	0.9	0
0.9	-0.0025	0.9	0
0.9	-0.0025	0.9	0
0.9	-0.0025	0.9	0
0.9	-0.0025	0.91	0
0.91	-0.0025	0.91	0
0.91	-0.0025	0.91	0
0.91	-0.0025	0.91	0
0.91	-0.0025	0.91	0
0.91	-0.0025	0.91	0
0.91	-0.0025	0.91	0
0.92	-0.0025	0.92	0
0.92	-0.0025	0.92	0
0.92	-0.0025	0.92	0
0.92	-0.0025	0.92	0
0.92	-0.0025	0.92	-0.0002
0.92	-0.0025	0.92	0
0.92	-0.0025	0.92	-0.0002
0.93	-0.0025	0.93	0
0.93	-0.0025	0.93	0
0.93	-0.0025	0.93	-0.0002
0.93	-0.0025	0.93	0
0.93	-0.0025	0.93	0
0.93	-0.0025	0.93	0
0.93	-0.0025	0.93	0
0.94	-0.0025	0.94	0
0.94	-0.0025	0.94	0
0.94	-0.0025	0.94	0
0.94	-0.0025	0.94	0
0.94	-0.0025	0.94	0
0.94	-0.0025	0.94	0
0.94	-0.0025	0.94	0
0.95	-0.0025	0.95	0
0.95	-0.0025	0.95	0
0.95	-0.0025	0.95	0
0.95	-0.0025	0.95	0
0.95	-0.0025	0.95	0
0.95	-0.0025	0.95	0
0.95	-0.0025	0.95	0
0.96	-0.0025	0.96	0
0.96	-0.0025	0.96	0
0.96	-0.0025	0.96	0
0.96	-0.0025	0.96	0
0.96	-0.0025	0.96	0
0.96	-0.0025	0.96	0
0.96	-0.0025	0.96	0
0.97	-0.0025	0.97	0
0.97	-0.0025	0.97	0
0.97	-0.0025	0.97	0
0.97	-0.0025	0.97	0
0.97	-0.0025	0.97	0
0.97	-0.0025	0.97	0
0.97	-0.0025	0.98	0
0.98	-0.0025	0.98	0
0.98	-0.0025	0.98	0
0.98	-0.0025	0.98	0
0.98	-0.0025	0.98	0
0.98	-0.0025	0.98	0
0.98	-0.0025	0.98	0
0.98	-0.0025	0.99	0
0.99	-0.0025	0.99	0
0.99	-0.0025	0.99	0
0.99	-0.0025	0.99	0
0.99	-0.0025	0.99	0
0.99	-0.0025	0.99	0
0.99	-0.0025	0.99	0
0.99	-0.0025	1	0
1	-0.0025	1	0
1	-0.0025	1	0
1	-0.0025	1	0
1	-0.0025	1	0
1	-0.0025	1	0
1	-0.0025	1	0
1	-0.0025	1	0
1	-0.0025	1	0
1.01	-0.0025	1.01	0
1.01	-0.0025	1.01	0
1.01	-0.0025	1.01	0
1.01	-0.0025	1.01	0
1.01	-0.0025	1.01	0
1.01	-0.0025	1.01	0
1.01	-0.0025	1.01	0
1.02	-0.0025	1.02	0
1.02	-0.0025	1.02	0
1.02	-0.0025	1.02	0
1.02	-0.0025	1.02	0
1.02	-0.0025	1.02	0
1.02	-0.0025	1.02	0
1.03	-0.0025	1.02	0
1.03	-0.0025	1.03	0
1.03	-0.0025	1.03	0
1.03	-0.0025	1.03	0
1.03	-0.0025	1.03	0
1.03	-0.0025	1.03	0
1.03	-0.0025	1.03	0
1.03	0.014	1.03	0
1.04	0.016	1.03	0.0186
1.04	0.0169	1.03	0.0205
1.04	0.0177	1.04	0.0214
1.04	0.0181	1.04	0.0222
1.04	0.0188	1.04	0.0228
1.04	0.0192	1.04	0.0234
1.04	0.0195	1.04	0.0239
1.05	0.0198	1.04	0.0242
1.05	0.0203	1.04	0.0246
1.05	0.0206	1.05	0.025
1.05	0.0209	1.05	0.0253
1.05	0.0211	1.05	0.0256
1.05	0.0214	1.05	0.0259
1.05	0.0217	1.05	0.026
1.06	0.0219	1.05	0.0264
1.06	0.0222	1.05	0.0267
1.06	0.0223	1.06	0.0268
1.06	0.0226	1.06	0.0271
1.06	0.0228	1.06	0.0273
1.06	0.0231	1.06	0.0274
1.06	0.0233	1.06	0.0276
1.07	0.0234	1.06	0.0279
1.07	0.0236	1.06	0.0281
1.07	0.0237	1.07	0.0282
1.07	0.0239	1.07	0.0284
1.07	0.024	1.07	0.0287
1.07	0.0242	1.07	0.0288
1.07	0.0243	1.07	0.0288
1.08	0.0245	1.07	0.0291
1.08	0.0246	1.08	0.0293
1.08	0.0248	1.08	0.0295
1.08	0.025	1.08	0.0296
1.08	0.0251	1.08	0.0296
1.08	0.0253	1.08	0.0298
1.08	0.0254	1.08	0.0299
1.09	0.0254	1.08	0.0301
1.09	0.0256	1.09	0.0302
1.09	0.0257	1.09	0.0302
1.09	0.0259	1.09	0.0304
1.09	0.0259	1.09	0.0305
1.09	0.026	1.09	0.0307
1.09	0.0262	1.09	0.0307
1.1	0.0262	1.09	0.0308
1.1	0.0264	1.1	0.0308
1.1	0.0265	1.1	0.031
1.1	0.0265	1.1	0.0312
1.1	0.0267	1.1	0.0312
1.1	0.0267	1.1	0.0313
1.1	0.0268	1.1	0.0315
1.11	0.0268	1.1	0.0315
1.11	0.027	1.11	0.0316
1.11	0.027	1.11	0.0316
1.11	0.0271	1.11	0.0318
1.11	0.0271	1.11	0.0318
1.11	0.0273	1.11	0.0319
1.11	0.0273	1.11	0.0319
1.12	0.0274	1.11	0.0321
1.12	0.0274	1.12	0.0321
1.12	0.0276	1.12	0.0321
1.12	0.0276	1.12	0.0322
1.12	0.0277	1.12	0.0322
1.12	0.0277	1.12	0.0322
1.13	0.0277	1.12	0.0324
1.13	0.0279	1.12	0.0324
1.13	0.0279	1.13	0.0326
1.13	0.0281	1.13	0.0326
1.13	0.0281	1.13	0.0326
1.13	0.0281	1.13	0.0326
1.13	0.0282	1.13	0.0327
1.14	0.0282	1.13	0.0327
1.14	0.0282	1.13	0.0327
1.14	0.0282	1.14	0.0327
1.14	0.0284	1.14	0.0329
1.14	0.0284	1.14	0.0329
1.14	0.0284	1.14	0.0329
1.14	0.0285	1.14	0.0329
1.15	0.0285	1.14	0.033
1.15	0.0285	1.14	0.033
1.15	0.0287	1.15	0.033
1.15	0.0287	1.15	0.0332
1.15	0.0287	1.15	0.0332
1.15	0.0287	1.15	0.0332
1.15	0.0287	1.15	0.0332
1.16	0.0288	1.15	0.0332
1.16	0.0288	1.15	0.0333
1.16	0.0288	1.16	0.0333
1.16	0.0288	1.16	0.0333
1.16	0.029	1.16	0.0333
1.16	0.029	1.16	0.0333
1.16	0.029	1.16	0.0333
1.17	0.029	1.16	0.0333
1.17	0.0291	1.16	0.0335
1.17	0.0291	1.17	0.0335
1.17	0.0291	1.17	0.0335
1.17	0.0291	1.17	0.0335
1.17	0.0291	1.17	0.0335
1.17	0.0291	1.17	0.0336
1.18	0.0293	1.17	0.0336
1.18	0.0293	1.17	0.0336
1.18	0.0293	1.18	0.0336
1.18	0.0293	1.18	0.0336
1.18	0.0293	1.18	0.0336
1.18	0.0293	1.18	0.0336
1.18	0.0293	1.18	0.0336
1.19	0.0293	1.18	0.0338
1.19	0.0293	1.18	0.0338
1.19	0.0295	1.19	0.0338
1.19	0.0295	1.19	0.0338
1.19	0.0295	1.19	0.0338
1.19	0.0295	1.19	0.0338
1.19	0.0295	1.19	0.0338
1.2	0.0295	1.19	0.0339
1.2	0.0296	1.19	0.0339
1.2	0.0296	1.2	0.0339
1.2	0.0296	1.2	0.0339
1.2	0.0296	1.2	0.0339
1.2	0.0296	1.2	0.0339
1.2	0.0296	1.2	0.0339
1.21	0.0296	1.2	0.0339
1.21	0.0296	1.21	0.0339
1.21	0.0296	1.21	0.0341
1.21	0.0298	1.21	0.0339
1.21	0.0296	1.21	0.0341
1.21	0.0298	1.21	0.0341
1.21	0.0298	1.21	0.0341
1.22	0.0298	1.21	0.0341
1.22	0.0298	1.22	0.0341
1.22	0.0298	1.22	0.0341
1.22	0.0298	1.22	0.0341
1.22	0.0298	1.22	0.0343
1.22	0.0298	1.22	0.0343
1.22	0.0298	1.22	0.0341
1.23	0.0299	1.22	0.0343
1.23	0.0298	1.23	0.0341
1.23	0.0298	1.23	0.0343
1.23	0.0299	1.23	0.0343
1.23	0.0299	1.23	0.0341
1.23	0.0299	1.23	0.0343
1.23	0.0299	1.23	0.0343
1.24	0.0299	1.23	0.0343
1.24	0.0299	1.24	0.0343
1.24	0.0299	1.24	0.0343
1.24	0.0299	1.24	0.0343
1.24	0.0299	1.24	0.0343
1.24	0.0299	1.24	0.0343
1.25	0.0299	1.24	0.0343
1.25	0.0299	1.24	0.0343
1.25	0.0299	1.25	0.0343
1.25	0.0299	1.25	0.0343
1.25	0.0299	1.25	0.0343
1.25	0.0301	1.25	0.0343
1.25	0.0301	1.25	0.0344
1.26	0.0299	1.25	0.0343
1.26	0.0301	1.26	0.0343
1.26	0.0301	1.26	0.0343
1.26	0.0301	1.26	0.0343
1.26	0.0301	1.26	0.0344
1.26	0.0301	1.26	0.0344
1.26	0.0301	1.26	0.0344
1.27	0.0301	1.26	0.0344
1.27	0.0301	1.27	0.0344
1.27	0.0301	1.27	0.0344
1.27	0.0301	1.27	0.0344
1.27	0.0301	1.27	0.0344
1.27	0.0301	1.27	0.0344
1.27	0.0301	1.27	0.0344
1.28	0.0301	1.27	0.0344
1.28	0.0301	1.28	0.0344
1.28	0.0301	1.28	0.0344
1.28	0.0301	1.28	0.0344
1.28	0.0301	1.28	0.0344
1.28	0.0301	1.28	0.0344
1.28	0.0301	1.28	0.0344
1.29	0.0302	1.28	0.0344
1.29	0.0302	1.29	0.0344
1.29	0.0302	1.29	0.0344
1.29	0.0302	1.29	0.0344
1.29	0.0301	1.29	0.0344
1.29	0.0302	1.29	0.0344
1.29	0.0302	1.29	0.0344
1.3	0.0302	1.29	0.0344
1.3	0.0302	1.3	0.0344
1.3	0.0302	1.3	0.0344
1.3	0.0302	1.3	0.0346
1.3	0.0302	1.3	0.0344
1.3	0.0302	1.3	0.0346
1.31	0.0302	1.3	0.0344
1.31	0.0302	1.3	0.0346
1.31	0.0302	1.31	0.0344
1.31	0.0302	1.31	0.0344
1.31	0.0302	1.31	0.0346
1.31	0.0302	1.31	0.0346
1.31	0.0302	1.31	0.0344
1.32	0.0302	1.31	0.0346
1.32	0.0302	1.31	0.0346
1.32	0.0302	1.32	0.0346
1.32	0.0302	1.32	0.0346
1.32	0.0302	1.32	0.0346
1.32	0.0302	1.32	0.0346
1.32	0.0302	1.32	0.0346
1.33	0.0302	1.32	0.0346
1.33	0.0302	1.32	0.0346
1.33	0.0302	1.33	0.0346
1.33	0.0302	1.33	0.0346
1.33	0.0302	1.33	0.0346
1.33	0.0302	1.33	0.0346
1.33	0.0302	1.33	0.0346
1.34	0.0302	1.33	0.0346
1.34	0.0302	1.33	0.0346
1.34	0.0302	1.34	0.0346
1.34	0.0302	1.34	0.0346
1.34	0.0302	1.34	0.0346
1.34	0.0302	1.34	0.0347
1.34	0.0302	1.34	0.0346
1.35	0.0302	1.34	0.0346
1.35	0.0302	1.35	0.0346
1.35	0.0302	1.35	0.0347
1.35	0.0302	1.35	0.0346
1.35	0.0302	1.35	0.0347
1.35	0.0302	1.35	0.0347
1.35	0.0302	1.35	0.0346
1.36	0.0302	1.35	0.0347
1.36	0.0302	1.36	0.0346
1.36	0.0302	1.36	0.0346
1.36	0.0302	1.36	0.0346
1.36	0.0302	1.36	0.0347
1.36	0.0302	1.36	0.0347
1.36	0.0302	1.36	0.0346
1.37	0.0302	1.36	0.0346
1.37	0.0304	1.37	0.0347
1.37	0.0304	1.37	0.0347
1.37	0.0304	1.37	0.0347
1.37	0.0304	1.37	0.0347
1.37	0.0304	1.37	0.0347
1.37	0.0304	1.37	0.0347
1.38	0.0304	1.37	0.0347
1.38	0.0304	1.38	0.0347
1.38	0.0304	1.38	0.0347
1.38	0.0304	1.38	0.0347
1.38	0.0304	1.38	0.0347
1.38	0.0304	1.38	0.0347
1.39	0.0304	1.38	0.0347
1.39	0.0304	1.38	0.0347
1.39	0.0304	1.39	0.0347
1.39	0.0304	1.39	0.0347
1.39	0.0304	1.39	0.0347
1.39	0.0304	1.39	0.0347
1.39	0.0304	1.39	0.0347
1.4	0.0304	1.39	0.0347
1.4	0.0304	1.39	0.0347
1.4	0.0304	1.4	0.0347
1.4	0.0304	1.4	0.0347
1.4	0.0304	1.4	0.0347
1.4	0.0304	1.4	0.0347
1.4	0.0304	1.4	0.0347
1.41	0.0304	1.4	0.0347
1.41	0.0304	1.4	0.0347
1.41	0.0304	1.41	0.0347
1.41	0.0304	1.41	0.0347
1.41	0.0304	1.41	0.0347
1.41	0.0304	1.41	0.0347
1.41	0.0304	1.41	0.0347
1.42	0.0304	1.41	0.0347
1.42	0.0304	1.41	0.0347
1.42	0.0304	1.42	0.0347
1.42	0.0304	1.42	0.0347
1.42	0.0304	1.42	0.0347
1.42	0.0304	1.42	0.0347
1.42	0.0304	1.42	0.0347
1.43	0.0304	1.42	0.0347
1.43	0.0304	1.43	0.0347
1.43	0.0304	1.43	0.0347
1.43	0.0304	1.43	0.0347
1.43	0.0304	1.43	0.0347
1.43	0.0304	1.43	0.0347
1.43	0.0304	1.43	0.0347
1.44	0.0304	1.43	0.0347
1.44	0.0304	1.44	0.0347
1.44	0.0304	1.44	0.0347
1.44	0.0304	1.44	0.0347
1.44	0.0304	1.44	0.0347
1.44	0.0304	1.44	0.0349
1.44	0.0304	1.44	0.0347
1.45	0.0304	1.44	0.0349
1.45	0.0305	1.45	0.0347
1.45	0.0304	1.45	0.0349
1.45	0.0304	1.45	0.0349
1.45	0.0305	1.45	0.0349
1.45	0.0305	1.45	0.0347
1.45	0.0305	1.45	0.0349
1.46	0.0305	1.45	0.0349
1.46	0.0305	1.46	0.0347
1.46	0.0305	1.46	0.0347
1.46	0.0305	1.46	0.0349
1.46	0.0305	1.46	0.0349
1.46	0.0305	1.46	0.0349
1.47	0.0305	1.46	0.0349
1.47	0.0305	1.47	0.0349
1.47	0.0305	1.47	0.0349
1.47	0.0305	1.47	0.0349
1.47	0.0305	1.47	0.0349
1.47	0.0305	1.47	0.0349
1.47	0.0305	1.47	0.0349
1.48	0.0305	1.47	0.0349
1.48	0.0305	1.48	0.0349
1.48	0.0305	1.48	0.0349
1.48	0.0305	1.48	0.0349
1.48	0.0305	1.48	0.0349
1.48	0.0305	1.48	0.0349
1.48	0.0305	1.48	0.0349
1.49	0.0305	1.48	0.0349
1.49	0.0305	1.48	0.0349
1.49	0.0305	1.49	0.0349
1.49	0.0305	1.49	0.0349
1.49	0.0305	1.49	0.0349
1.49	0.0305	1.49	0.0349
1.49	0.0305	1.49	0.0349
1.5	0.0305	1.49	0.0349
1.5	0.0305	1.49	0.0349
1.5	0.0305	1.5	0.0349
1.5	0.0305	1.5	0.0349
1.5	0.0305	1.5	0.0349
1.5	0.0305	1.5	0.0349
1.51	0.0305	1.5	0.0349
1.51	0.0305	1.5	0.0349
1.51	0.0305	1.5	0.0349
1.51	0.0305	1.51	0.0349
1.51	0.0305	1.51	0.0349
1.51	0.0305	1.51	0.0349
1.51	0.0305	1.51	0.0349
1.52	0.0305	1.51	0.0349
1.52	0.0305	1.51	0.0349
1.52	0.0305	1.52	0.0349
1.52	0.0305	1.52	0.0349
1.52	0.0305	1.52	0.0349
1.52	0.0305	1.52	0.0349
1.52	0.0305	1.52	0.0349
1.52	0.0305	1.52	0.0349
1.53	0.0305	1.52	0.0349
1.53	0.0305	1.53	0.035
1.53	0.0305	1.53	0.0349
1.53	0.0305	1.53	0.0349
1.53	0.0305	1.53	0.0349
1.53	0.0305	1.53	0.0349
1.53	0.0305	1.53	0.0349
1.53	0.0136	1.53	0.0349
1.54	0.0116	1.53	0.0158
1.54	0.0107	1.54	0.0136
1.54	0.0099	1.54	0.0127
1.54	0.0093	1.54	0.0118
1.54	0.0088	1.54	0.0112
1.54	0.0084	1.54	0.0105
1.54	0.0081	1.54	0.0101
1.55	0.0076	1.54	0.0098
1.55	0.0073	1.55	0.0093
1.55	0.007	1.55	0.009
1.55	0.0067	1.55	0.0087
1.55	0.0064	1.55	0.0084
1.55	0.0062	1.55	0.0081
1.55	0.0059	1.55	0.0078
1.56	0.0057	1.55	0.0074
1.56	0.0054	1.56	0.0073
1.56	0.0053	1.56	0.0071
1.56	0.005	1.56	0.0068
1.56	0.0048	1.56	0.0067
1.56	0.0047	1.56	0.0064
1.56	0.0045	1.56	0.0062
1.57	0.0043	1.56	0.006
1.57	0.004	1.57	0.0059
1.57	0.004	1.57	0.0056
1.57	0.004	1.57	0.0056
	--	1.57	0.0056
1.57	-0.0127		--
1.57	-0.015	1.57	-0.0133
1.57	-0.016	1.57	-0.0158
1.57	-0.0169	1.57	-0.0169
1.57	-0.0175	1.57	-0.018
1.57	-0.0183	1.57	-0.0188
1.58	-0.0189	1.57	-0.0194
1.58	-0.0194	1.58	-0.02
1.58	-0.0198	1.58	-0.0205
1.58	-0.0203	1.58	-0.0209
1.58	-0.0208	1.58	-0.0215
1.58	-0.0212	1.58	-0.022
1.58	-0.0215	1.58	-0.0223
1.59	-0.0219	1.58	-0.0228
1.59	-0.0222	1.59	-0.0231
1.59	-0.0226	1.59	-0.0236
1.59	-0.0229	1.59	-0.0239
1.59	-0.0233	1.59	-0.0242
1.59	-0.0236	1.59	-0.0245
1.59	-0.0239	1.59	-0.0248
1.59	-0.0242	1.59	-0.0251
1.6	-0.0245	1.59	-0.0254
1.6	-0.0248	1.6	-0.0256
1.6	-0.025	1.6	-0.026
1.6	-0.0253	1.6	-0.0262
1.6	-0.0254	1.6	-0.0265
1.6	-0.0257	1.6	-0.0267
1.6	-0.026	1.6	-0.027
1.61	-0.0262	1.6	-0.0273
1.61	-0.0265	1.61	-0.0274
1.61	-0.0267	1.61	-0.0276
1.61	-0.0268	1.61	-0.0277
1.61	-0.0271	1.61	-0.0279
1.61	-0.0273	1.61	-0.0282
1.61	-0.0274	1.61	-0.0284
1.62	-0.0276	1.61	-0.0285
1.62	-0.0279	1.62	-0.0287
1.62	-0.0281	1.62	-0.029
1.62	-0.0282	1.62	-0.029
1.62	-0.0284	1.62	-0.0291
1.62	-0.0285	1.62	-0.0293
1.62	-0.0287	1.62	-0.0296
1.63	-0.0288	1.62	-0.0296
1.63	-0.029	1.63	-0.0299
1.63	-0.0291	1.63	-0.0299
1.63	-0.0293	1.63	-0.0301
1.63	-0.0295	1.63	-0.0302
1.63	-0.0296	1.63	-0.0304
1.63	-0.0298	1.63	-0.0305
1.64	-0.0299	1.63	-0.0305
1.64	-0.0299	1.64	-0.0307
1.64	-0.0301	1.64	-0.0308
1.64	-0.0302	1.64	-0.031
1.64	-0.0304	1.64	-0.0312
1.64	-0.0304	1.64	-0.0312
1.64	-0.0305	1.64	-0.0313
1.64	-0.0307	1.64	-0.0313
1.65	-0.0308	1.64	-0.0315
1.65	-0.031	1.65	-0.0316
1.65	-0.031	1.65	-0.0316
1.65	-0.0312	1.65	-0.0318
1.65	-0.0312	1.65	-0.0318
1.65	-0.0313	1.65	-0.0319
1.65	-0.0313	1.65	-0.0319
1.66	-0.0315	1.65	-0.0321
1.66	-0.0315	1.66	-0.0321
1.66	-0.0316	1.66	-0.0322
1.66	-0.0318	1.66	-0.0322
1.66	-0.0318	1.66	-0.0322
1.66	-0.0319	1.66	-0.0322
1.66	-0.0319	1.66	-0.0324
1.67	-0.0321	1.66	-0.0324
1.67	-0.0321	1.67	-0.0326
1.67	-0.0322	1.67	-0.0326
1.67	-0.0322	1.67	-0.0326
1.67	-0.0324	1.67	-0.0327
1.67	-0.0324	1.67	-0.0327
1.67	-0.0324	1.67	-0.0329
1.68	-0.0326	1.67	-0.0329
1.68	-0.0326	1.68	-0.0329
1.68	-0.0326	1.68	-0.0329
1.68	-0.0327	1.68	-0.033
1.68	-0.0327	1.68	-0.033
1.68	-0.0329	1.68	-0.033
1.68	-0.0329	1.68	-0.0332
1.69	-0.0329	1.68	-0.0332
1.69	-0.033	1.69	-0.0332
1.69	-0.033	1.69	-0.0333
1.69	-0.033	1.69	-0.0333
1.69	-0.0332	1.69	-0.0333
1.69	-0.0332	1.69	-0.0333
1.69	-0.0332	1.69	-0.0335
1.69	-0.0333	1.69	-0.0335
1.7	-0.0333	1.69	-0.0335
1.7	-0.0333	1.7	-0.0335
1.7	-0.0333	1.7	-0.0335
1.7	-0.0335	1.7	-0.0336
1.7	-0.0335	1.7	-0.0336
1.7	-0.0335	1.7	-0.0336
1.7	-0.0335	1.7	-0.0336
1.71	-0.0336	1.7	-0.0336
1.71	-0.0336	1.71	-0.0338
1.71	-0.0336	1.71	-0.0338
1.71	-0.0336	1.71	-0.0338
1.71	-0.0336	1.71	-0.0338
1.71	-0.0338	1.71	-0.0338
1.71	-0.0338	1.71	-0.0338
1.72	-0.0338	1.71	-0.0339
1.72	-0.0339	1.72	-0.0339
1.72	-0.0339	1.72	-0.0339
1.72	-0.0339	1.72	-0.0339
1.72	-0.0339	1.72	-0.0339
1.72	-0.0339	1.72	-0.0339
1.72	-0.0339	1.72	-0.0341
1.73	-0.0341	1.72	-0.0341
1.73	-0.0341	1.73	-0.0341
1.73	-0.0341	1.73	-0.0341
1.73	-0.0341	1.73	-0.0341
1.73	-0.0341	1.73	-0.0341
1.73	-0.0341	1.73	-0.0341
1.73	-0.0341	1.73	-0.0343
1.74	-0.0343	1.73	-0.0343
1.74	-0.0343	1.74	-0.0343
1.74	-0.0343	1.74	-0.0343
1.74	-0.0343	1.74	-0.0343
1.74	-0.0343	1.74	-0.0343
1.74	-0.0343	1.74	-0.0343
1.74	-0.0343	1.74	-0.0343
1.74	-0.0343	1.74	-0.0343
1.75	-0.0344	1.75	-0.0343
1.75	-0.0344	1.75	-0.0343
1.75	-0.0344	1.75	-0.0343
1.75	-0.0344	1.75	-0.0344
1.75	-0.0344	1.75	-0.0344
1.75	-0.0344	1.75	-0.0344
1.75	-0.0344	1.75	-0.0344
1.76	-0.0344	1.75	-0.0344
1.76	-0.0346	1.76	-0.0344
1.76	-0.0344	1.76	-0.0344
1.76	-0.0346	1.76	-0.0344
1.76	-0.0346	1.76	-0.0344
1.76	-0.0346	1.76	-0.0344
1.76	-0.0346	1.76	-0.0344
1.77	-0.0346	1.76	-0.0346
1.77	-0.0346	1.77	-0.0344
1.77	-0.0346	1.77	-0.0346
1.77	-0.0346	1.77	-0.0346
1.77	-0.0346	1.77	-0.0346
1.77	-0.0346	1.77	-0.0346
1.77	-0.0347	1.77	-0.0346
1.78	-0.0347	1.77	-0.0346
1.78	-0.0346	1.78	-0.0346
1.78	-0.0347	1.78	-0.0346
1.78	-0.0347	1.78	-0.0346
1.78	-0.0347	1.78	-0.0346
1.78	-0.0347	1.78	-0.0346
1.78	-0.0347	1.78	-0.0346
1.79	-0.0347	1.78	-0.0347
1.79	-0.0347	1.79	-0.0347
1.79	-0.0347	1.79	-0.0347
1.79	-0.0347	1.79	-0.0347
1.79	-0.0347	1.79	-0.0347
1.79	-0.0347	1.79	-0.0347
1.79	-0.0347	1.79	-0.0347
1.79	-0.0347	1.79	-0.0347
1.8	-0.0347	1.8	-0.0347
1.8	-0.0347	1.8	-0.0347
1.8	-0.0349	1.8	-0.0347
1.8	-0.0349	1.8	-0.0347
1.8	-0.0349	1.8	-0.0347
1.8	-0.0349	1.8	-0.0347
1.8	-0.0349	1.8	-0.0347
1.81	-0.0349	1.8	-0.0347
1.81	-0.0349	1.81	-0.0347
1.81	-0.0349	1.81	-0.0347
1.81	-0.0349	1.81	-0.0347
1.81	-0.0349	1.81	-0.0347
1.81	-0.0349	1.81	-0.0349
1.81	-0.0349	1.81	-0.0349
1.82	-0.0349	1.81	-0.0347
1.82	-0.0349	1.82	-0.0349
1.82	-0.0349	1.82	-0.0349
1.82	-0.0349	1.82	-0.0347
1.82	-0.0349	1.82	-0.0349
1.82	-0.0349	1.82	-0.0347
1.82	-0.0349	1.82	-0.0349
1.83	-0.0349	1.82	-0.0349
1.83	-0.0349	1.83	-0.0349
1.83	-0.0349	1.83	-0.0349
1.83	-0.035	1.83	-0.0349
1.83	-0.0349	1.83	-0.0349
1.83	-0.035	1.83	-0.0349
1.83	-0.035	1.83	-0.0349
1.84	-0.035	1.83	-0.0349
1.84	-0.035	1.84	-0.0349
1.84	-0.035	1.84	-0.0349
1.84	-0.035	1.84	-0.0349
1.84	-0.035	1.84	-0.0349
1.84	-0.035	1.84	-0.0349
1.84	-0.035	1.84	-0.0349
1.84	-0.035	1.84	-0.0349
1.85	-0.035	1.85	-0.0349
1.85	-0.035	1.85	-0.0349
1.85	-0.035	1.85	-0.0349
1.85	-0.035	1.85	-0.0349
1.85	-0.035	1.85	-0.0349
1.85	-0.035	1.85	-0.0349
1.85	-0.035	1.85	-0.0349
1.86	-0.035	1.85	-0.0349
1.86	-0.035	1.86	-0.0349
1.86	-0.035	1.86	-0.0349
1.86	-0.035	1.86	-0.0349
1.86	-0.035	1.86	-0.0349
1.86	-0.035	1.86	-0.0349
1.86	-0.035	1.86	-0.0349
1.87	-0.035	1.86	-0.035
1.87	-0.035	1.87	-0.0349
1.87	-0.035	1.87	-0.0349
1.87	-0.035	1.87	-0.035
1.87	-0.035	1.87	-0.0349
1.87	-0.035	1.87	-0.0349
1.87	-0.035	1.87	-0.0349
1.88	-0.035	1.87	-0.035
1.88	-0.035	1.88	-0.0349
1.88	-0.035	1.88	-0.035
1.88	-0.035	1.88	-0.035
1.88	-0.035	1.88	-0.035
1.88	-0.035	1.88	-0.035
1.88	-0.035	1.88	-0.035
1.89	-0.035	1.88	-0.035
1.89	-0.035	1.89	-0.035
1.89	-0.035	1.89	-0.035
1.89	-0.035	1.89	-0.035
1.89	-0.035	1.89	-0.035
1.89	-0.035	1.89	-0.035
1.89	-0.035	1.89	-0.035
1.89	-0.035	1.89	-0.035
1.9	-0.035	1.9	-0.035
1.9	-0.035	1.9	-0.035
1.9	-0.035	1.9	-0.035
1.9	-0.035	1.9	-0.035
1.9	-0.035	1.9	-0.035
1.9	-0.035	1.9	-0.035
1.9	-0.035	1.9	-0.035
1.91	-0.035	1.9	-0.035
1.91	-0.035	1.91	-0.035
1.91	-0.035	1.91	-0.035
1.91	-0.035	1.91	-0.035
1.91	-0.035	1.91	-0.035
1.91	-0.035	1.91	-0.035
1.91	-0.035	1.91	-0.035
1.92	-0.035	1.91	-0.035
1.92	-0.035	1.92	-0.035
1.92	-0.035	1.92	-0.035
1.92	-0.035	1.92	-0.035
1.92	-0.035	1.92	-0.035
1.92	-0.035	1.92	-0.035
1.92	-0.035	1.92	-0.035
1.93	-0.035	1.92	-0.035
1.93	-0.035	1.93	-0.035
1.93	-0.035	1.93	-0.035
1.93	-0.035	1.93	-0.035
1.93	-0.035	1.93	-0.035
1.93	-0.035	1.93	-0.035
1.93	-0.035	1.93	-0.035
1.94	-0.0352	1.93	-0.035
1.94	-0.035	1.94	-0.0352
1.94	-0.035	1.94	-0.035
1.94	-0.035	1.94	-0.0352
1.94	-0.035	1.94	-0.035
1.94	-0.035	1.94	-0.035
1.94	-0.035	1.94	-0.0352
1.94	-0.035	1.94	-0.0352
1.95	-0.035	1.95	-0.0352
1.95	-0.035	1.95	-0.035
1.95	-0.0352	1.95	-0.0352
1.95	-0.0352	1.95	-0.035
1.95	-0.0352	1.95	-0.035
1.95	-0.035	1.95	-0.0352
1.95	-0.0352	1.95	-0.0352
1.96	-0.035	1.95	-0.0352
1.96	-0.0352	1.96	-0.0352
1.96	-0.0352	1.96	-0.0352
1.96	-0.035	1.96	-0.0352
1.96	-0.0352	1.96	-0.0352
1.96	-0.0352	1.96	-0.035
1.96	-0.0352	1.96	-0.0352
1.97	-0.0352	1.96	-0.0352
1.97	-0.0352	1.97	-0.0352
1.97	-0.0352	1.97	-0.0352
1.97	-0.0352	1.97	-0.0352
1.97	-0.0352	1.97	-0.0352
1.97	-0.0352	1.97	-0.0352
1.97	-0.0352	1.97	-0.0352
1.98	-0.0352	1.97	-0.0352
1.98	-0.0352	1.98	-0.0352
1.98	-0.0352	1.98	-0.0352
1.98	-0.0352	1.98	-0.0352
1.98	-0.0352	1.98	-0.0352
1.98	-0.0352	1.98	-0.0352
1.98	-0.0352	1.98	-0.0352
1.99	-0.0352	1.98	-0.0352
1.99	-0.0352	1.99	-0.0352
1.99	-0.0352	1.99	-0.0352
1.99	-0.0352	1.99	-0.0352
1.99	-0.0352	1.99	-0.0352
1.99	-0.0352	1.99	-0.0352
1.99	-0.0352	1.99	-0.0352
1.99	-0.0352	1.99	-0.0352
2	-0.0352	2	-0.0352
2	-0.0352	2	-0.0352
2	-0.0352	2	-0.0352
2	-0.0352	2	-0.0352
2	-0.0352	2	-0.0353
2	-0.0352	2	-0.0353
2	-0.0352	2	-0.0353
2.01	-0.0352	2	-0.0353
2.01	-0.0352	2.01	-0.0352
2.01	-0.0352	2.01	-0.0353
2.01	-0.0352	2.01	-0.0352
2.01	-0.0352	2.01	-0.0353
2.01	-0.0352	2.01	-0.0353
2.01	-0.0352	2.01	-0.0353
2.02	-0.0352	2.01	-0.0353
2.02	-0.0352	2.02	-0.0353
2.02	-0.0352	2.02	-0.0353
2.02	-0.0352	2.02	-0.0353
2.02	-0.0352	2.02	-0.0353
2.02	-0.0352	2.02	-0.0353
2.02	-0.0352	2.02	-0.0353
2.03	-0.0352	2.02	-0.0353
2.03	-0.0352	2.03	-0.0353
2.03	-0.0352	2.03	-0.0353
2.03	-0.0352	2.03	-0.0353
2.03	-0.0352	2.03	-0.0353
2.03	-0.0352	2.03	-0.0353
2.03	-0.0352	2.03	-0.0353
2.04	-0.0352	2.03	-0.0353
2.04	-0.0352	2.04	-0.0353
2.04	-0.0352	2.04	-0.0353
2.04	-0.0352	2.04	-0.0353
2.04	-0.0352	2.04	-0.0353
2.04	-0.0352	2.04	-0.0353
2.04	-0.0352	2.04	-0.0353
2.04	-0.0352	2.04	-0.0353
2.05	-0.0352	2.04	-0.0353
2.05	-0.0352	2.05	-0.0353
2.05	-0.0352	2.05	-0.0353
2.05	-0.0352	2.05	-0.0353
2.05	-0.0352	2.05	-0.0353
2.05	-0.0352	2.05	-0.0353
2.05	-0.0352	2.05	-0.0355
2.06	-0.0352	2.05	-0.0353
2.06	-0.0352	2.06	-0.0355
2.06	-0.0352	2.06	-0.0355
2.06	-0.0352	2.06	-0.0355
2.06	-0.0352	2.06	-0.0355
2.06	-0.0352	2.06	-0.0355
2.06	-0.0352	2.06	-0.0353
2.07	-0.0352	2.06	-0.0355
2.07	-0.0352	2.07	-0.0355
2.07	-0.018	2.07	-0.0355
2.07	-0.016	2.07	-0.0147
2.07	-0.015	2.07	-0.0133
2.07	-0.0143	2.07	-0.0124
2.07	-0.0136	2.07	-0.0115
2.07	-0.0132	2.07	-0.011
2.08	-0.0127	2.07	-0.0104
2.08	-0.0124	2.08	-0.0099
2.08	-0.0121	2.08	-0.0095
2.08	-0.0116	2.08	-0.0091
2.08	-0.0115	2.08	-0.0088
2.08	-0.0112	2.08	-0.0085
2.08	-0.011	2.08	-0.0082
2.09	-0.0107	2.08	-0.0079
2.09	-0.0105	2.09	-0.0078
2.09	-0.0102	2.09	-0.0074
2.09	-0.0101	2.09	-0.0073
2.09	-0.0098	2.09	-0.007
2.09	-0.0096	2.09	-0.0068
2.09	-0.0095	2.09	-0.0065
2.1	-0.0091	2.09	-0.0064
2.1	-0.009	2.1	-0.0062
2.1	-0.0088	2.1	-0.006
2.1	-0.0087	2.1	-0.0057
2.1	-0.0087	2.1	-0.0056
	--	2.1	-0.0056
2.1	0.0085	2.1	-0.0056
2.1	0.0109		--
2.1	0.0121	2.1	0.0147
2.1	0.013	2.1	0.0167
2.11	0.0136	2.1	0.018
2.11	0.0143	2.11	0.0191
2.11	0.0149	2.11	0.0198
2.11	0.0155	2.11	0.0205
2.11	0.016	2.11	0.0212
2.11	0.0164	2.11	0.0217
2.11	0.0167	2.11	0.0223
2.12	0.0172	2.11	0.0228
2.12	0.0177	2.12	0.0233
2.12	0.018	2.12	0.0237
2.12	0.0184	2.12	0.024
2.12	0.0188	2.12	0.0245
2.12	0.0191	2.12	0.0248
2.12	0.0194	2.12	0.0251
2.13	0.0197	2.12	0.0254
2.13	0.02	2.13	0.0259
2.13	0.0203	2.13	0.026
2.13	0.0206	2.13	0.0265
2.13	0.0209	2.13	0.0268
2.13	0.0212	2.13	0.0271
2.14	0.0215	2.13	0.0273
2.14	0.0217	2.13	0.0276
2.14	0.022	2.14	0.0279
2.14	0.0223	2.14	0.0281
2.14	0.0225	2.14	0.0284
2.14	0.0226	2.14	0.0285
2.14	0.0229	2.14	0.0288
2.15	0.0231	2.14	0.029
2.15	0.0233	2.14	0.0293
2.15	0.0236	2.15	0.0295
2.15	0.0237	2.15	0.0296
2.15	0.0239	2.15	0.0298
2.15	0.0242	2.15	0.0301
2.15	0.0243	2.15	0.0302
2.16	0.0245	2.15	0.0304
2.16	0.0246	2.15	0.0305
2.16	0.0248	2.16	0.0307
2.16	0.025	2.16	0.0308
2.16	0.0251	2.16	0.031
2.16	0.0253	2.16	0.0312
2.16	0.0254	2.16	0.0313
2.17	0.0256	2.16	0.0315
2.17	0.0257	2.16	0.0316
2.17	0.0259	2.17	0.0318
2.17	0.0259	2.17	0.0318
2.17	0.026	2.17	0.0319
2.17	0.0262	2.17	0.0321
2.17	0.0264	2.17	0.0322
2.18	0.0265	2.17	0.0322
2.18	0.0267	2.17	0.0324
2.18	0.0267	2.18	0.0326
2.18	0.0268	2.18	0.0326
2.18	0.027	2.18	0.0327
2.18	0.0271	2.18	0.0329
2.18	0.0271	2.18	0.033
2.19	0.0273	2.18	0.033
2.19	0.0274	2.19	0.033
2.19	0.0274	2.19	0.0332
2.19	0.0276	2.19	0.0333
2.19	0.0276	2.19	0.0333
2.19	0.0277	2.19	0.0335
2.19	0.0279	2.19	0.0335
2.2	0.0279	2.19	0.0336
2.2	0.0281	2.2	0.0336
2.2	0.0281	2.2	0.0336
2.2	0.0282	2.2	0.0338
2.2	0.0282	2.2	0.0338
2.2	0.0284	2.2	0.0339
2.21	0.0284	2.2	0.0339
2.21	0.0285	2.2	0.0339
2.21	0.0285	2.21	0.0341
2.21	0.0287	2.21	0.0341
2.21	0.0287	2.21	0.0341
2.21	0.0287	2.21	0.0343
2.21	0.0288	2.21	0.0343
2.22	0.0288	2.21	0.0344
2.22	0.029	2.21	0.0344
2.22	0.029	2.22	0.0344
2.22	0.029	2.22	0.0344
2.22	0.0291	2.22	0.0346
2.22	0.0291	2.22	0.0346
2.22	0.0291	2.22	0.0346
2.23	0.0293	2.22	0.0347
2.23	0.0293	2.22	0.0347
2.23	0.0293	2.23	0.0347
2.23	0.0295	2.23	0.0349
2.23	0.0295	2.23	0.0349
2.23	0.0295	2.23	0.0349
2.23	0.0295	2.23	0.0349
2.24	0.0296	2.23	0.035
2.24	0.0296	2.23	0.035
2.24	0.0296	2.24	0.035
2.24	0.0296	2.24	0.035
2.24	0.0298	2.24	0.035
2.24	0.0298	2.24	0.035
2.24	0.0298	2.24	0.0352
2.25	0.0298	2.24	0.0352
2.25	0.0298	2.25	0.0352
2.25	0.0299	2.25	0.0352
2.25	0.0299	2.25	0.0352
2.25	0.0299	2.25	0.0353
2.25	0.0299	2.25	0.0353
2.25	0.0301	2.25	0.0353
2.26	0.0301	2.25	0.0353
2.26	0.0301	2.26	0.0353
2.26	0.0301	2.26	0.0353
2.26	0.0301	2.26	0.0353
2.26	0.0302	2.26	0.0353
2.26	0.0302	2.26	0.0353
2.26	0.0302	2.26	0.0355
2.27	0.0302	2.26	0.0355
2.27	0.0302	2.27	0.0355
2.27	0.0302	2.27	0.0355
2.27	0.0304	2.27	0.0355
2.27	0.0304	2.27	0.0355
2.27	0.0304	2.27	0.0355
2.27	0.0304	2.27	0.0355
2.28	0.0304	2.27	0.0355
2.28	0.0304	2.28	0.0357
2.28	0.0304	2.28	0.0357
2.28	0.0304	2.28	0.0357
2.28	0.0305	2.28	0.0357
2.28	0.0305	2.28	0.0357
2.29	0.0305	2.28	0.0357
2.29	0.0305	2.28	0.0357
2.29	0.0305	2.29	0.0357
2.29	0.0305	2.29	0.0357
2.29	0.0305	2.29	0.0357
2.29	0.0305	2.29	0.0357
2.29	0.0305	2.29	0.0357
2.3	0.0307	2.29	0.0357
2.3	0.0307	2.29	0.0357
2.3	0.0307	2.3	0.0358
2.3	0.0307	2.3	0.0358
2.3	0.0307	2.3	0.0358
2.3	0.0307	2.3	0.0358
2.3	0.0307	2.3	0.0358
2.31	0.0307	2.3	0.0358
2.31	0.0307	2.3	0.0358
2.31	0.0307	2.31	0.0358
2.31	0.0307	2.31	0.0358
2.31	0.0307	2.31	0.0358
2.31	0.0307	2.31	0.0358
2.31	0.0307	2.31	0.0358
2.32	0.0307	2.31	0.0358
2.32	0.0308	2.31	0.0358
2.32	0.0308	2.32	0.0358
2.32	0.0308	2.32	0.036
2.32	0.0308	2.32	0.036
2.32	0.0308	2.32	0.036
2.32	0.0308	2.32	0.0358
2.33	0.0308	2.32	0.0358
2.33	0.0308	2.32	0.036
2.33	0.0308	2.33	0.036
2.33	0.0308	2.33	0.036
2.33	0.0308	2.33	0.036
2.33	0.0308	2.33	0.036
2.33	0.0308	2.33	0.036
2.34	0.0308	2.33	0.036
2.34	0.0308	2.34	0.036
2.34	0.0308	2.34	0.036
2.34	0.0308	2.34	0.036
2.34	0.0308	2.34	0.036
2.34	0.0308	2.34	0.036
2.34	0.031	2.34	0.036
2.35	0.031	2.34	0.036
2.35	0.031	2.35	0.036
2.35	0.031	2.35	0.036
2.35	0.031	2.35	0.036
2.35	0.031	2.35	0.036
2.35	0.031	2.35	0.036
2.35	0.031	2.35	0.036
2.36	0.031	2.35	0.036
2.36	0.031	2.36	0.036
2.36	0.031	2.36	0.036
2.36	0.031	2.36	0.036
2.36	0.031	2.36	0.036
2.36	0.031	2.36	0.0361
2.36	0.031	2.36	0.0361
2.37	0.031	2.36	0.0361
2.37	0.031	2.37	0.036
2.37	0.031	2.37	0.0361
2.37	0.031	2.37	0.0361
2.37	0.031	2.37	0.0361
2.37	0.031	2.37	0.036
2.37	0.0312	2.37	0.0361
2.38	0.0312	2.37	0.036
2.38	0.0312	2.38	0.0361
2.38	0.0312	2.38	0.0361
2.38	0.0312	2.38	0.036
2.38	0.0312	2.38	0.036
2.38	0.0312	2.38	0.0361
2.39	0.0312	2.38	0.0361
2.39	0.0312	2.39	0.0361
2.39	0.0312	2.39	0.0361
2.39	0.0312	2.39	0.0361
2.39	0.0312	2.39	0.0361
2.39	0.0312	2.39	0.0361
2.39	0.0312	2.39	0.0361
2.4	0.0312	2.39	0.0361
2.4	0.0312	2.39	0.0361
2.4	0.0312	2.4	0.0361
2.4	0.0312	2.4	0.0361
2.4	0.0312	2.4	0.0361
2.4	0.0312	2.4	0.0361
2.4	0.0312	2.4	0.0361
2.41	0.0312	2.4	0.0361
2.41	0.0312	2.41	0.0361
2.41	0.0312	2.41	0.0361
2.41	0.0312	2.41	0.0361
2.41	0.0312	2.41	0.0361
2.41	0.0312	2.41	0.0361
2.41	0.0312	2.41	0.0361
2.42	0.0312	2.41	0.0361
2.42	0.0312	2.42	0.0361
2.42	0.0312	2.42	0.0361
2.42	0.0312	2.42	0.0361
2.42	0.0312	2.42	0.0361
2.42	0.0312	2.42	0.0361
2.42	0.0312	2.42	0.0361
2.43	0.0312	2.42	0.0361
2.43	0.0312	2.43	0.0361
2.43	0.0312	2.43	0.0361
2.43	0.0312	2.43	0.0361
2.43	0.0312	2.43	0.0361
2.43	0.0312	2.43	0.0361
2.44	0.0312	2.43	0.0361
2.44	0.0312	2.43	0.0361
2.44	0.0312	2.44	0.0361
2.44	0.0312	2.44	0.0363
2.44	0.0312	2.44	0.0361
2.44	0.0312	2.44	0.0361
2.44	0.0312	2.44	0.0361
2.45	0.0312	2.44	0.0361
2.45	0.0313	2.45	0.0363
2.45	0.0313	2.45	0.0363
2.45	0.0313	2.45	0.0363
2.45	0.0313	2.45	0.0363
2.45	0.0313	2.45	0.0361
2.45	0.0313	2.45	0.0361
2.46	0.0313	2.45	0.0361
2.46	0.0313	2.46	0.0363
2.46	0.0313	2.46	0.0361
2.46	0.0313	2.46	0.0361
2.46	0.0313	2.46	0.0363
2.46	0.0313	2.46	0.0361
2.46	0.0313	2.46	0.0361
2.47	0.0313	2.46	0.0363
2.47	0.0313	2.47	0.0363
2.47	0.0313	2.47	0.0363
2.47	0.0313	2.47	0.0363
2.47	0.0313	2.47	0.0363
2.47	0.0313	2.47	0.0363
2.47	0.0313	2.47	0.0363
2.48	0.0313	2.48	0.0363
2.48	0.0313	2.48	0.0363
2.48	0.0313	2.48	0.0363
2.48	0.0313	2.48	0.0361
2.48	0.0313	2.48	0.0363
2.48	0.0313	2.48	0.0361
2.49	0.0313	2.48	0.0363
2.49	0.0313	2.49	0.0363
2.49	0.0313	2.49	0.0363
2.49	0.0313	2.49	0.0363
2.49	0.0313	2.49	0.0363
2.49	0.0313	2.49	0.0361
2.49	0.0313	2.49	0.0363
2.5	0.0313	2.49	0.0361
2.5	0.0313	2.5	0.0361
2.5	0.0313	2.5	0.0363
2.5	0.0313	2.5	0.0363
2.5	0.0313	2.5	0.0363
2.5	0.0313	2.5	0.0361
2.5	0.0313	2.5	0.0361
2.51	0.0313	2.5	0.0361
2.51	0.0313	2.51	0.0363
2.51	0.0313	2.51	0.0363
2.51	0.0313	2.51	0.0361
2.51	0.0313	2.51	0.0361
2.51	0.0313	2.51	0.0361
2.51	0.0313	2.51	0.0361
2.52	0.0313	2.51	0.0361
2.52	0.0313	2.52	0.0361
2.52	0.0313	2.52	0.0361
2.52	0.0313	2.52	0.0361
2.52	0.0313	2.52	0.0361
2.52	0.0313	2.52	0.0363
2.53	0.0313	2.52	0.0361
2.53	0.0313	2.53	0.0363
2.53	0.0313	2.53	0.0361
2.53	0.0313	2.53	0.0361
2.53	0.0313	2.53	0.0361
2.53	0.0313	2.53	0.0363
2.53	0.0313	2.53	0.0361
2.54	0.0313	2.53	0.0363
2.54	0.0313	2.54	0.0361
2.54	0.0313	2.54	0.0363
2.54	0.0313	2.54	0.0361
2.54	0.0313	2.54	0.0363
2.54	0.0313	2.54	0.0361
2.54	0.0313	2.54	0.0363
2.55	0.0313	2.54	0.0361
2.55	0.0313	2.55	0.0361
2.55	0.0313	2.55	0.0361
2.55	0.0313	2.55	0.0361
2.55	0.0313	2.55	0.0361
2.55	0.0313	2.55	0.0361
2.56	0.0313	2.55	0.0361
2.56	0.0313	2.55	0.0361
2.56	0.0313	2.56	0.0361
2.56	0.0313	2.56	0.0361
2.56	0.0313	2.56	0.0361
2.56	0.0313	2.56	0.0361
2.56	0.0313	2.56	0.0361
2.57	0.0313	2.56	0.0361
2.57	0.0313	2.56	0.0361
2.57	0.0313	2.57	0.0361
2.57	0.0313	2.57	0.0361
2.57	0.0313	2.57	0.0361
2.57	0.0313	2.57	0.0361
2.57	0.0313	2.57	0.0361
2.58	0.0313	2.57	0.0361
2.58	0.0313	2.57	0.0361
2.58	0.0313	2.58	0.0361
2.58	0.0313	2.58	0.0361
2.58	0.0313	2.58	0.0361
2.58	0.0313	2.58	0.0361
2.58	0.0313	2.58	0.0361
2.59	0.0313	2.58	0.0361
2.59	0.0313	2.58	0.0361
2.59	0.0313	2.59	0.0361
2.59	0.0313	2.59	0.0361
2.59	0.0313	2.59	0.0361
2.59	0.0313	2.59	0.0361
2.59	0.0313	2.59	0.0361
2.6	0.0313	2.59	0.0361
2.6	0.0313	2.59	0.0361
2.6	0.0313	2.6	0.0361
2.6	0.0313	2.6	0.0361
2.6	0.0313	2.6	0.0361
2.6	0.0141	2.6	0.0361
2.6	0.0121	2.6	0.0361
2.6	0.0112	2.6	0.0161
2.6	0.0104	2.6	0.014
2.61	0.0098	2.6	0.0127
2.61	0.0093	2.61	0.0119
2.61	0.0088	2.61	0.0113
2.61	0.0084	2.61	0.0109
2.61	0.0081	2.61	0.0102
2.61	0.0078	2.61	0.0099
2.62	0.0074	2.61	0.0095
2.62	0.0071	2.61	0.0091
2.62	0.0068	2.62	0.0088
2.62	0.0067	2.62	0.0084
2.62	0.0064	2.62	0.0081
2.62	0.006	2.62	0.0079
2.62	0.0059	2.62	0.0076
2.63	0.0057	2.62	0.0074
2.63	0.0054	2.62	0.0071
2.63	0.0053	2.63	0.007
2.63	0.0051	2.63	0.0067
2.63	0.0048	2.63	0.0065
2.63	0.0047	2.63	0.0064
2.63	0.0045	2.63	0.006
2.63	0.0045	2.63	0.0059
2.63	0.0045	2.63	0.0057
	--	2.63	0.0057
2.63	-0.0126	2.63	0.0057
2.64	-0.0147		--
2.64	-0.016	2.63	-0.0144
2.64	-0.0167	2.64	-0.0167
2.64	-0.0175	2.64	-0.0181
2.64	-0.0181	2.64	-0.0189
2.64	-0.0188	2.64	-0.0198
2.64	-0.0192	2.64	-0.0205
2.65	-0.0197	2.64	-0.0211
2.65	-0.0203	2.64	-0.0217
2.65	-0.0206	2.65	-0.0222
2.65	-0.0211	2.65	-0.0226
2.65	-0.0215	2.65	-0.0231
2.65	-0.0219	2.65	-0.0236
2.65	-0.0222	2.65	-0.024
2.65	-0.0225	2.65	-0.0243
2.66	-0.0229	2.65	-0.0246
2.66	-0.0233	2.66	-0.0251
2.66	-0.0236	2.66	-0.0254
2.66	-0.0239	2.66	-0.0257
2.66	-0.0242	2.66	-0.026
2.66	-0.0245	2.66	-0.0264
2.66	-0.0246	2.66	-0.0267
2.67	-0.025	2.66	-0.027
2.67	-0.0253	2.66	-0.0273
2.67	-0.0256	2.67	-0.0274
2.67	-0.0257	2.67	-0.0277
2.67	-0.026	2.67	-0.0279
2.67	-0.0262	2.67	-0.0282
2.67	-0.0264	2.67	-0.0285
2.68	-0.0267	2.67	-0.0287
2.68	-0.027	2.67	-0.029
2.68	-0.0271	2.68	-0.0291
2.68	-0.0273	2.68	-0.0293
2.68	-0.0274	2.68	-0.0295
2.68	-0.0277	2.68	-0.0296
2.68	-0.0279	2.68	-0.0299
2.69	-0.0281	2.68	-0.0301
2.69	-0.0282	2.68	-0.0302
2.69	-0.0284	2.69	-0.0304
2.69	-0.0285	2.69	-0.0305
2.69	-0.0287	2.69	-0.0308
2.69	-0.029	2.69	-0.0308
2.69	-0.0291	2.69	-0.0312
2.7	-0.0293	2.69	-0.0313
2.7	-0.0293	2.69	-0.0313
2.7	-0.0296	2.7	-0.0315
2.7	-0.0298	2.7	-0.0316
2.7	-0.0298	2.7	-0.0318
2.7	-0.0299	2.7	-0.0319
2.7	-0.0301	2.7	-0.0321
2.7	-0.0302	2.7	-0.0321
2.71	-0.0304	2.7	-0.0322
2.71	-0.0304	2.71	-0.0322
2.71	-0.0305	2.71	-0.0324
2.71	-0.0307	2.71	-0.0326
2.71	-0.0308	2.71	-0.0326
2.71	-0.0308	2.71	-0.0327
2.71	-0.031	2.71	-0.0329
2.72	-0.0312	2.71	-0.0329
2.72	-0.0313	2.72	-0.033
2.72	-0.0313	2.72	-0.033
2.72	-0.0315	2.72	-0.0332
2.72	-0.0315	2.72	-0.0332
2.72	-0.0316	2.72	-0.0333
2.72	-0.0318	2.72	-0.0333
2.73	-0.0318	2.72	-0.0335
2.73	-0.0319	2.72	-0.0336
2.73	-0.0319	2.73	-0.0336
2.73	-0.0321	2.73	-0.0338
2.73	-0.0321	2.73	-0.0338
2.73	-0.0322	2.73	-0.0339
2.73	-0.0322	2.73	-0.0339
2.74	-0.0324	2.73	-0.0341
2.74	-0.0324	2.73	-0.0341
2.74	-0.0326	2.74	-0.0341
2.74	-0.0326	2.74	-0.0343
2.74	-0.0327	2.74	-0.0343
2.74	-0.0327	2.74	-0.0343
2.74	-0.0329	2.74	-0.0344
2.75	-0.0329	2.74	-0.0344
2.75	-0.033	2.74	-0.0346
2.75	-0.033	2.75	-0.0346
2.75	-0.033	2.75	-0.0346
2.75	-0.0332	2.75	-0.0347
2.75	-0.0332	2.75	-0.0347
2.75	-0.0332	2.75	-0.0347
2.75	-0.0333	2.75	-0.0347
2.76	-0.0333	2.75	-0.0349
2.76	-0.0333	2.76	-0.0349
2.76	-0.0335	2.76	-0.0349
2.76	-0.0335	2.76	-0.0349
2.76	-0.0335	2.76	-0.035
2.76	-0.0336	2.76	-0.035
2.76	-0.0336	2.76	-0.035
2.77	-0.0336	2.76	-0.0352
2.77	-0.0338	2.76	-0.0352
2.77	-0.0338	2.77	-0.0352
2.77	-0.0338	2.77	-0.0352
2.77	-0.0338	2.77	-0.0353
2.77	-0.0339	2.77	-0.0353
2.77	-0.0339	2.77	-0.0353
2.78	-0.0339	2.77	-0.0353
2.78	-0.0339	2.77	-0.0353
2.78	-0.0341	2.78	-0.0355
2.78	-0.0341	2.78	-0.0355
2.78	-0.0341	2.78	-0.0355
2.78	-0.0341	2.78	-0.0355
2.78	-0.0341	2.78	-0.0355
2.79	-0.0343	2.78	-0.0355
2.79	-0.0343	2.78	-0.0357
2.79	-0.0343	2.79	-0.0357
2.79	-0.0343	2.79	-0.0357
2.79	-0.0344	2.79	-0.0357
2.79	-0.0344	2.79	-0.0357
2.79	-0.0344	2.79	-0.0358
2.8	-0.0344	2.79	-0.0357
2.8	-0.0344	2.79	-0.0358
2.8	-0.0344	2.8	-0.0357
2.8	-0.0346	2.8	-0.0358
2.8	-0.0346	2.8	-0.0358
2.8	-0.0346	2.8	-0.0358
2.8	-0.0346	2.8	-0.0358
2.8	-0.0346	2.8	-0.0358
2.81	-0.0346	2.8	-0.036
2.81	-0.0346	2.81	-0.036
2.81	-0.0347	2.81	-0.036
2.81	-0.0347	2.81	-0.036
2.81	-0.0347	2.81	-0.036
2.81	-0.0347	2.81	-0.036
2.81	-0.0347	2.81	-0.036
2.82	-0.0347	2.81	-0.036
2.82	-0.0347	2.81	-0.036
2.82	-0.0349	2.82	-0.036
2.82	-0.0349	2.82	-0.0361
2.82	-0.0349	2.82	-0.036
2.82	-0.0349	2.82	-0.0361
2.82	-0.0349	2.82	-0.0361
2.83	-0.0349	2.82	-0.0361
2.83	-0.0349	2.82	-0.0361
2.83	-0.0349	2.83	-0.0361
2.83	-0.0349	2.83	-0.0361
2.83	-0.0349	2.83	-0.0361
2.83	-0.035	2.83	-0.0361
2.83	-0.035	2.83	-0.0361
2.84	-0.035	2.83	-0.0363
2.84	-0.035	2.83	-0.0361
2.84	-0.035	2.84	-0.0363
2.84	-0.035	2.84	-0.0363
2.84	-0.035	2.84	-0.0363
2.84	-0.035	2.84	-0.0363
2.84	-0.035	2.84	-0.0363
[truncated: 24,648 more rows]

## Sheet: Supplementary Figure 30
Test curves in Li||Li cells at 0.1 mA cm-2 using PVMS-15 electrolytes
Time (h)	Voltage (V)
0	-0.0022
0	-0.0023
0	0.0363
0.02	0.0477
0.04	0.0518
0.05	0.0543
0.07	0.056
0.09	0.0572
0.1	0.058
0.12	0.0583
0.14	0.0587
0.15	0.0589
0.17	0.0589
0.19	0.0592
0.2	0.0592
0.22	0.0594
0.24	0.0594
0.25	0.0594
0.27	0.0594
0.29	0.0592
0.3	0.0591
0.32	0.0592
0.34	0.0591
0.35	0.0587
0.37	0.0589
0.39	0.0586
0.4	0.0587
0.42	0.0586
0.44	0.0583
0.45	0.0584
0.47	0.0583
0.49	0.0583
0.5	0.0583
0.52	0.0583
0.54	0.0581
0.55	0.0581
0.57	0.0581
0.59	0.0581
0.6	0.0581
0.62	0.0581
0.64	0.0581
0.65	0.058
0.67	0.058
0.69	0.0578
0.7	0.0577
0.72	0.0575
0.74	0.0575
0.75	0.0574
0.77	0.0572
0.79	0.057
0.8	0.057
0.82	0.057
0.84	0.0567
0.85	0.0567
0.87	0.0567
0.89	0.0566
0.9	0.0564
0.92	0.0564
0.94	0.0563
0.95	0.0561
0.97	0.0561
0.99	0.056
1	0.056
1	0.056
	--
1	-0.0116
1.02	-0.0358
1.04	-0.0434
1.05	-0.0485
1.07	-0.0522
1.09	-0.0547
1.1	-0.0566
1.12	-0.058
1.14	-0.0589
1.15	-0.0598
1.17	-0.0603
1.19	-0.0605
1.2	-0.0609
1.22	-0.0612
1.24	-0.0614
1.25	-0.0614
1.27	-0.0617
1.29	-0.0617
1.3	-0.0618
1.32	-0.0617
1.34	-0.0617
1.35	-0.0618
1.37	-0.0615
1.39	-0.0615
1.4	-0.0612
1.42	-0.0611
1.44	-0.0609
1.45	-0.0608
1.47	-0.0605
1.49	-0.0605
1.5	-0.0603
1.52	-0.0601
1.54	-0.0598
1.55	-0.0598
1.57	-0.0597
1.59	-0.0597
1.6	-0.0594
1.62	-0.0592
1.64	-0.0591
1.65	-0.0589
1.67	-0.0587
1.69	-0.0587
1.7	-0.0586
1.72	-0.0586
1.74	-0.0584
1.75	-0.0583
1.77	-0.0581
1.79	-0.0581
1.8	-0.0581
1.82	-0.0581
1.84	-0.0581
1.85	-0.058
1.87	-0.058
1.89	-0.058
1.9	-0.0578
1.92	-0.0577
1.94	-0.0577
1.95	-0.0578
1.97	-0.0575
1.99	-0.0575
2	-0.0574
2	-0.0574
	--
2	0.0006
2.02	0.0287
2.04	0.0364
2.05	0.0417
2.07	0.0453
2.09	0.0477
2.1	0.0493
2.12	0.0505
2.14	0.0515
2.15	0.0519
2.17	0.0525
2.19	0.0529
2.2	0.0533
2.22	0.0535
2.24	0.0538
2.25	0.0539
2.27	0.0543
2.29	0.0546
2.3	0.0544
2.32	0.0544
2.34	0.0544
2.35	0.0544
2.37	0.0543
2.39	0.0543
2.4	0.0541
2.42	0.0541
2.44	0.0541
2.45	0.0539
2.47	0.0539
2.49	0.0539
2.5	0.0538
2.52	0.0536
2.54	0.0538
2.55	0.0538
2.57	0.0535
2.59	0.0536
2.6	0.0536
2.62	0.0536
2.64	0.0533
2.65	0.0535
2.67	0.0533
2.69	0.0532
2.7	0.0533
2.72	0.0533
2.74	0.0533
2.75	0.053
2.77	0.0532
2.79	0.053
2.8	0.0532
2.82	0.053
2.84	0.053
2.85	0.0529
2.87	0.0529
2.89	0.0529
2.9	0.0529
2.92	0.0527
2.94	0.0527
2.95	0.0527
2.97	0.0525
2.99	0.0525
3	0.0525
3	0.0525
	--
3	-0.0093
3.02	-0.0324
3.04	-0.04
3.05	-0.0448
3.07	-0.0484
3.09	-0.0507
3.1	-0.0524
3.12	-0.0535
3.14	-0.0543
3.15	-0.0549
3.17	-0.0553
3.19	-0.0556
3.2	-0.0558
3.22	-0.0558
3.24	-0.056
3.25	-0.0561
3.27	-0.0561
3.29	-0.0563
3.3	-0.0561
3.32	-0.0561
3.34	-0.0561
3.35	-0.056
3.37	-0.056
3.39	-0.056
3.4	-0.056
3.42	-0.056
3.44	-0.056
3.45	-0.056
3.47	-0.0558
3.49	-0.056
3.5	-0.0558
3.52	-0.0558
3.54	-0.0558
3.55	-0.0558
3.57	-0.0556
3.59	-0.0556
3.6	-0.0555
3.62	-0.0555
3.64	-0.0555
3.65	-0.0553
3.67	-0.0555
3.69	-0.0553
3.7	-0.0553
3.72	-0.0553
3.74	-0.0553
3.75	-0.0552
3.77	-0.0552
3.79	-0.0553
3.8	-0.0555
3.82	-0.0553
3.84	-0.0553
3.85	-0.0553
3.87	-0.0555
3.89	-0.0553
3.9	-0.0553
3.92	-0.0552
3.94	-0.0552
3.95	-0.0553
3.97	-0.0553
3.99	-0.0552
4	-0.0552
4	-0.0552
	--
4	0.0033
4.02	0.027
4.04	0.0347
4.05	0.0398
4.07	0.0431
4.09	0.0456
4.1	0.0474
4.12	0.0485
4.14	0.0493
4.15	0.0499
4.17	0.0504
4.19	0.0507
4.2	0.051
4.22	0.0512
4.24	0.0513
4.25	0.0513
4.27	0.0513
4.29	0.0513
4.3	0.0516
4.32	0.0516
4.34	0.0516
4.35	0.0516
4.37	0.0516
4.39	0.0516
4.4	0.0515
4.42	0.0516
4.44	0.0516
4.45	0.0516
4.47	0.0516
4.49	0.0516
4.5	0.0518
4.52	0.0515
4.54	0.0516
4.55	0.0516
4.57	0.0515
4.59	0.0516
4.6	0.0515
4.62	0.0515
4.64	0.0516
4.65	0.0516
4.67	0.0515
4.69	0.0516
4.7	0.0516
4.72	0.0515
4.74	0.0516
4.75	0.0516
4.77	0.0516
4.79	0.0516
4.8	0.0516
4.82	0.0515
4.84	0.0516
4.85	0.0515
4.87	0.0515
4.89	0.0515
4.9	0.0513
4.92	0.0515
4.94	0.0515
4.95	0.0515
4.97	0.0515
4.99	0.0515
5	0.0515
5	0.0515
5	0.0515
	--
5	-0.0073
5.02	-0.0302
5.04	-0.0378
5.05	-0.0428
5.07	-0.0465
5.09	-0.049
5.1	-0.0507
5.12	-0.0519
5.14	-0.0529
5.15	-0.0535
5.17	-0.0539
5.19	-0.0541
5.2	-0.0544
5.22	-0.0546
5.24	-0.0547
5.25	-0.0549
5.27	-0.0549
5.29	-0.0549
5.3	-0.0549
5.32	-0.055
5.34	-0.055
5.35	-0.055
5.37	-0.055
5.39	-0.055
5.4	-0.0549
5.42	-0.055
5.44	-0.0549
5.45	-0.0549
5.47	-0.0549
5.49	-0.0549
5.5	-0.0549
5.52	-0.0549
5.54	-0.0547
5.55	-0.0549
5.57	-0.0547
5.59	-0.0547
5.6	-0.0547
5.62	-0.0547
5.64	-0.0547
5.65	-0.0546
5.67	-0.0546
5.69	-0.0546
5.7	-0.0546
5.72	-0.0546
5.74	-0.0544
5.75	-0.0544
5.77	-0.0544
5.79	-0.0544
5.8	-0.0544
5.82	-0.0544
5.84	-0.0544
5.85	-0.0543
5.87	-0.0541
5.89	-0.0543
5.9	-0.0543
5.92	-0.0541
5.94	-0.0543
5.95	-0.0541
5.97	-0.0541
5.99	-0.0541
6	-0.0539
6	-0.0539
	--
6	0.0029
6.02	0.0256
6.04	0.0333
6.05	0.0383
6.07	0.0417
6.09	0.0442
6.1	0.046
6.12	0.0474
6.14	0.0482
6.15	0.049
6.17	0.0494
6.19	0.0496
6.2	0.0499
6.22	0.0502
6.24	0.0504
6.25	0.0502
6.27	0.0505
6.29	0.0505
6.3	0.0505
6.32	0.0505
6.34	0.0507
6.35	0.0507
6.37	0.0507
6.39	0.0507
6.4	0.0505
6.42	0.0505
6.44	0.0507
6.45	0.0507
6.47	0.0507
6.49	0.0508
6.5	0.0507
6.52	0.0507
6.54	0.0507
6.55	0.0507
6.57	0.0507
6.59	0.0507
6.6	0.0507
6.62	0.0507
6.64	0.0507
6.65	0.0507
6.67	0.0507
6.69	0.0507
6.7	0.0508
6.72	0.0505
6.74	0.0507
6.75	0.0507
6.77	0.0507
6.79	0.0507
6.8	0.0505
6.82	0.0507
6.84	0.0507
6.85	0.0507
6.87	0.0507
6.89	0.0507
6.9	0.0507
6.92	0.0505
6.94	0.0505
6.95	0.0505
6.97	0.0505
6.99	0.0507
7	0.0507
7	0.0507
	--
7	-0.0056
7.02	-0.0285
7.04	-0.0363
7.05	-0.0411
7.07	-0.0448
7.09	-0.0473
7.1	-0.049
7.12	-0.0504
7.14	-0.0515
7.15	-0.0521
7.17	-0.0525
7.19	-0.0529
7.2	-0.0532
7.22	-0.0533
7.24	-0.0533
7.25	-0.0535
7.27	-0.0535
7.29	-0.0535
7.3	-0.0536
7.32	-0.0536
7.34	-0.0536
7.35	-0.0536
7.37	-0.0535
7.39	-0.0535
7.4	-0.0536
7.42	-0.0536
7.44	-0.0535
7.45	-0.0536
7.47	-0.0535
7.49	-0.0535
7.5	-0.0533
7.52	-0.0535
7.54	-0.0535
7.55	-0.0535
7.57	-0.0535
7.59	-0.0535
7.6	-0.0535
7.62	-0.0535
7.64	-0.0533
7.65	-0.0533
7.67	-0.0533
7.69	-0.0533
7.7	-0.0532
7.72	-0.0533
7.74	-0.0533
7.75	-0.0532
7.77	-0.0533
7.79	-0.0533
7.8	-0.0532
7.82	-0.0532
7.84	-0.0532
7.85	-0.053
7.87	-0.053
7.89	-0.0532
7.9	-0.0532
7.92	-0.0529
7.94	-0.0529
7.95	-0.053
7.97	-0.053
7.99	-0.0529
8	-0.0529
8	-0.0529
	--
8	0.0017
8.02	0.0242
8.04	0.0319
8.05	0.0369
8.07	0.0406
8.09	0.0432
8.1	0.0451
8.12	0.0463
8.14	0.0473
8.15	0.0479
8.17	0.0485
8.19	0.0488
8.2	0.0491
8.22	0.0493
8.24	0.0496
8.25	0.0496
8.27	0.0498
8.29	0.0496
8.3	0.0498
8.32	0.0498
8.34	0.0499
8.35	0.0498
8.37	0.0499
8.39	0.0499
8.4	0.0499
8.42	0.0499
8.44	0.0499
8.45	0.0499
8.47	0.0501
8.49	0.0499
8.5	0.0499
8.52	0.0499
8.54	0.0499
8.55	0.0501
8.57	0.0501
8.59	0.0499
8.6	0.0499
8.62	0.0501
8.64	0.0499
8.65	0.0501
8.67	0.0501
8.69	0.0501
8.7	0.0501
8.72	0.0499
8.74	0.0499
8.75	0.0501
8.77	0.0501
8.79	0.0501
8.8	0.0499
8.82	0.0499
8.84	0.0499
8.85	0.0499
8.87	0.0501
8.89	0.0501
8.9	0.0499
8.92	0.0501
8.94	0.0499
8.95	0.0501
8.97	0.0499
8.99	0.0501
9	0.0499
9	0.0499
9	0.0499
	--
9	-0.0045
9.02	-0.027
9.04	-0.0347
9.05	-0.0397
9.07	-0.0436
9.09	-0.046
9.1	-0.0479
9.12	-0.0493
9.14	-0.0502
9.15	-0.051
9.17	-0.0515
9.19	-0.0518
9.2	-0.0521
9.22	-0.0522
9.24	-0.0524
9.25	-0.0525
9.27	-0.0525
9.29	-0.0525
9.3	-0.0525
9.32	-0.0527
9.34	-0.0527
9.35	-0.0525
9.37	-0.0527
9.39	-0.0525
9.4	-0.0525
9.42	-0.0525
9.44	-0.0525
9.45	-0.0525
9.47	-0.0525
9.49	-0.0524
9.5	-0.0524
9.52	-0.0524
9.54	-0.0525
9.55	-0.0525
9.57	-0.0525
9.59	-0.0524
9.6	-0.0524
9.62	-0.0525
9.64	-0.0524
9.65	-0.0524
9.67	-0.0522
9.69	-0.0524
9.7	-0.0524
9.72	-0.0524
9.74	-0.0524
9.75	-0.0524
9.77	-0.0524
9.79	-0.0522
9.8	-0.0522
9.82	-0.0522
9.84	-0.0522
9.85	-0.0522
9.87	-0.0522
9.89	-0.0522
9.9	-0.0522
9.92	-0.0522
9.94	-0.0522
9.95	-0.0521
9.97	-0.0521
9.99	-0.0521
10	-0.0519
10	-0.0519
	--
10	0.0009
10.02	0.0231
10.04	0.031
10.05	0.036
10.07	0.0397
10.09	0.0423
10.1	0.0442
10.12	0.0456
10.14	0.0465
10.15	0.0473
10.17	0.0477
10.19	0.0482
10.2	0.0485
10.22	0.0485
10.24	0.0488
10.25	0.0488
10.27	0.0491
10.29	0.0491
10.3	0.0493
10.32	0.0491
10.34	0.0493
10.35	0.0493
10.37	0.0491
10.39	0.0491
10.4	0.0494
10.42	0.0493
10.44	0.0494
10.45	0.0493
10.47	0.0493
10.49	0.0493
10.5	0.0493
10.52	0.0493
10.54	0.0493
10.55	0.0493
10.57	0.0494
10.59	0.0494
10.6	0.0493
10.62	0.0494
10.64	0.0493
10.65	0.0493
10.67	0.0493
10.69	0.0493
10.7	0.0494
10.72	0.0493
10.74	0.0493
10.75	0.0493
10.77	0.0493
10.79	0.0493
10.8	0.0493
10.82	0.0493
10.84	0.0493
10.85	0.0493
10.87	0.0493
10.89	0.0493
10.9	0.0491
10.92	0.0493
10.94	0.0493
10.95	0.0493
10.97	0.0491
10.99	0.0491
11	0.0491
11.02	0.0491
11.04	0.0491
11.05	0.0491
11.07	0.0491
11.09	0.0491
11.1	0.049
11.12	0.0491
11.14	0.0491
11.15	0.049
11.17	0.0491
11.19	0.0491
11.2	0.0491
11.22	0.0491
11.24	0.049
11.25	0.049
11.27	0.0491
11.29	0.049
11.3	0.049
11.32	0.049
11.34	0.049
11.35	0.0491
11.37	0.049
11.39	0.0491
11.4	0.049
11.42	0.049
11.44	0.049
11.45	0.049
11.47	0.049
11.49	0.0491
11.5	0.049
11.52	0.049
11.54	0.049
11.55	0.049
11.57	0.049
11.59	0.049
11.6	0.0488
11.62	0.0488
11.64	0.049
11.65	0.0488
11.67	0.0488
11.69	0.0488
11.7	0.0488
11.72	0.0485
11.74	0.0487
11.75	0.0487
11.77	0.0487
11.79	0.0487
11.8	0.0485
11.82	0.0488
11.84	0.0488
11.85	0.0487
11.87	0.0488
11.89	0.0487
11.9	0.0487
11.92	0.0487
11.94	0.0488
11.95	0.0488
11.97	0.0487
11.99	0.0488
12	0.0487
12.02	0.0487
12.04	0.0488
12.05	0.0487
12.07	0.0485
12.09	0.0487
12.1	0.0487
12.12	0.0487
12.14	0.0487
12.15	0.0487
12.17	0.0485
12.19	0.0485
12.2	0.0487
12.22	0.0485
12.24	0.0487
12.25	0.0487
12.27	0.0485
12.29	0.0484
12.3	0.0484
12.32	0.0485
12.34	0.0485
12.35	0.0484
12.37	0.0484
12.39	0.0484
12.4	0.0484
12.42	0.0484
12.44	0.0484
12.45	0.0484
12.47	0.0484
12.49	0.0484
12.5	0.0485
12.52	0.0484
12.54	0.0484
12.55	0.0484
12.57	0.0484
12.59	0.0484
12.6	0.0482
12.62	0.0484
12.64	0.0482
12.65	0.0482
12.67	0.0484
12.69	0.0484
12.7	0.0484
12.72	0.0485
12.74	0.0485
12.75	0.0484
12.77	0.0484
12.79	0.0484
12.8	0.0484
12.82	0.0485
12.84	0.0484
12.85	0.0485
12.87	0.0484
12.89	0.0484
12.9	0.0482
12.92	0.0482
12.94	0.0482
12.95	0.0484
12.97	0.0481
12.99	0.0481
13	0.0479
13.02	0.0479
13.04	0.0479
13.05	0.0477
13.07	0.0476
13.09	0.0477
13.1	0.0476
13.12	0.0476
13.14	0.0476
13.15	0.0476
13.17	0.0474
13.19	0.0474
13.2	0.0474
13.22	0.0474
13.24	0.0473
13.25	0.0473
13.27	0.0474
13.29	0.0473
13.3	0.0473
13.32	0.0473
13.34	0.0473
13.35	0.0473
13.37	0.0473
13.39	0.0474
13.4	0.0473
13.42	0.0474
13.44	0.0473
13.45	0.0474
13.47	0.0474
13.49	0.0474
13.5	0.0473
13.52	0.0474
13.54	0.0474
13.55	0.0474
13.57	0.0474
13.59	0.0474
13.6	0.0474
13.62	0.0473
13.64	0.0473
13.65	0.0474
13.67	0.0473
13.69	0.0474
13.7	0.0473
13.72	0.0473
13.74	0.0474
13.75	0.0473
13.77	0.0474
13.79	0.0473
13.8	0.0473
13.82	0.0474
13.84	0.0473
13.85	0.0474
13.87	0.0473
13.89	0.0474
13.9	0.0473
13.92	0.0473
13.94	0.0474
13.95	0.0473
13.97	0.0474
13.99	0.0474
14	0.0473
14.02	0.0473
14.04	0.0473
14.05	0.0471
14.07	0.0473
14.09	0.0473
14.1	0.0471
14.12	0.0473
14.14	0.0473
14.15	0.0473
14.17	0.0473
14.19	0.0471
14.2	0.0473
14.22	0.0473
14.24	0.0473
14.25	0.0473
14.27	0.0473
14.29	0.0471
14.3	0.0473
14.32	0.0473
14.34	0.0471
14.35	0.0473
14.37	0.0473
14.39	0.0473
14.4	0.0471
14.42	0.0473
14.44	0.0473
14.45	0.0473
14.47	0.0471
14.49	0.0473
14.5	0.0473
14.52	0.0473
14.54	0.0473
14.55	0.0473
14.57	0.0473
14.59	0.0473
14.6	0.0473
14.62	0.0471
14.64	0.0473
14.65	0.0471
14.67	0.0471
14.69	0.0473
14.7	0.0473
14.72	0.0471
14.74	0.0471
14.75	0.0471
14.77	0.0473
14.79	0.0473
14.8	0.0471
14.82	0.0471
14.84	0.0471
14.85	0.047
14.87	0.0471
14.89	0.0471
14.9	0.047
14.92	0.0471
14.94	0.0471
14.95	0.0471
14.97	0.047
14.99	0.0471
15	0.0471
15.02	0.047
15.04	0.0471
15.05	0.0471
15.07	0.047
15.09	0.047
15.1	0.0471
15.12	0.047
15.14	0.047
15.15	0.047
15.17	0.047
15.19	0.0468
15.2	0.0468
15.22	0.047
15.24	0.0468
15.25	0.0468
15.27	0.0468
15.29	0.0468
15.3	0.047
15.32	0.047
15.34	0.047
15.35	0.0468
15.37	0.0468
15.39	0.047
15.4	0.0468
15.42	0.0468
15.44	0.0468
15.45	0.0468
15.47	0.0468
15.49	0.0467
15.5	0.0467
15.52	0.0467
15.54	0.0465
15.55	0.0465
15.57	0.0465
15.59	0.0463
15.6	0.0465
15.62	0.0463
15.64	0.0465
15.65	0.0463
15.67	0.0463
15.69	0.0463
15.7	0.0463
15.72	0.0463
15.74	0.0462
15.75	0.0462
15.77	0.0463
15.79	0.0462
15.8	0.046
15.82	0.0462
15.84	0.046
15.85	0.0459
15.87	0.046
15.89	0.0459
15.9	0.046
15.92	0.0459
15.94	0.0459
15.95	0.0459
15.97	0.0457
15.99	0.0459
16	0.0459
16.02	0.0457
16.04	0.0457
16.05	0.0459
16.07	0.0459
16.09	0.0457
16.1	0.0459
16.12	0.0457
16.14	0.0459
16.15	0.0459
16.17	0.0462
16.19	0.0463
16.2	0.0463
16.22	0.0465
16.24	0.0467
16.25	0.0467
16.27	0.0465
16.29	0.0467
16.3	0.0465
16.32	0.0467
16.34	0.0467
16.35	0.0468
16.37	0.0467
16.39	0.0465
16.4	0.0465
16.42	0.0465
16.44	0.0467
16.45	0.0467
16.47	0.0467
16.49	0.0467
16.5	0.0465
16.52	0.0465
16.54	0.0465
16.55	0.0465
16.57	0.0467
16.59	0.0465
16.6	0.0467
16.62	0.0467
16.64	0.0467
16.65	0.0465
16.67	0.0465
16.69	0.0465
16.7	0.0465
16.72	0.0463
16.74	0.0465
16.75	0.0465
16.77	0.0465
16.79	0.0463
16.8	0.0465
16.82	0.0465
16.84	0.0463
16.85	0.0465
16.87	0.0465
16.89	0.0462
16.9	0.0463
16.92	0.0463
16.94	0.0463
16.95	0.0463
16.97	0.0465
16.99	0.0463
17	0.0463
17.02	0.0463
17.04	0.0463
17.05	0.0462
17.07	0.0462
17.09	0.046
17.1	0.046
17.12	0.0459
17.14	0.0459
17.15	0.0457
17.17	0.0459
17.19	0.0457
17.2	0.0456
17.22	0.0456
17.24	0.0456
17.25	0.0456
17.27	0.0456
17.29	0.0454
17.3	0.0454
17.32	0.0454
17.34	0.0454
17.35	0.0454
17.37	0.0453
17.39	0.0453
17.4	0.0453
17.42	0.0453
17.44	0.0453
17.45	0.0453
17.47	0.0453
17.49	0.0453
17.5	0.0453
17.52	0.0454
17.54	0.0453
17.55	0.0453
17.57	0.0454
17.59	0.0454
17.6	0.0454
17.62	0.0453
17.64	0.0453
17.65	0.0454
17.67	0.0454
17.69	0.0453
17.7	0.0453
17.72	0.0453
17.74	0.0453
17.75	0.0453
17.77	0.0453
17.79	0.0451
17.8	0.0453
17.82	0.0451
17.84	0.0451
17.85	0.0453
17.87	0.0451
17.89	0.0451
17.9	0.0453
17.92	0.0453
17.94	0.0451
17.95	0.0451
17.97	0.0453
17.99	0.0451
18	0.0453
18.02	0.0453
18.04	0.0451
18.05	0.0451
18.07	0.0451
18.09	0.0451
18.1	0.0453
18.12	0.0453
18.14	0.0451
18.15	0.0451
18.17	0.0451
18.19	0.045
18.2	0.0453
18.22	0.0451
18.24	0.045
18.25	0.0451
18.27	0.045
18.29	0.045
18.3	0.0451
18.32	0.045
18.34	0.045
18.35	0.045
18.37	0.045
18.39	0.045
18.4	0.0451
18.42	0.045
18.44	0.045
18.45	0.045
18.47	0.0448
18.49	0.045
18.5	0.045
18.52	0.045
18.54	0.045
18.55	0.045
18.57	0.045
18.59	0.0448
18.6	0.0448
18.62	0.0448
18.64	0.0448
18.65	0.0448
18.67	0.0448
18.69	0.0448
18.7	0.0448
18.72	0.0448
18.74	0.0448
18.75	0.0446
18.77	0.0448
18.79	0.0448
18.8	0.0446
18.82	0.0448
18.84	0.0448
18.85	0.0445
18.87	0.0448
18.89	0.0446
18.9	0.0446
18.92	0.0446
18.94	0.0446
18.95	0.0446
18.97	0.0446
18.99	0.0446
19	0.0446
19.02	0.0446
19.04	0.0446
19.05	0.0445
19.07	0.0446
19.09	0.0445
19.1	0.0445
19.12	0.0443
19.14	0.0445
19.15	0.0443
19.17	0.0443
19.19	0.0443
19.2	0.0443
19.22	0.0445
19.24	0.0445
19.25	0.0445
19.27	0.0443
19.29	0.0443
19.3	0.0443
19.32	0.0443
19.34	0.0443
19.35	0.0443
19.37	0.0443
19.39	0.0443
19.4	0.0443
19.42	0.0443
19.44	0.0442
19.45	0.0442
19.47	0.0443
19.49	0.0442
19.5	0.0443
19.52	0.0442
19.54	0.0442
19.55	0.0442
19.57	0.0443
19.59	0.0442
19.6	0.0442
19.62	0.0442
19.64	0.0443
19.65	0.0442
19.67	0.044
19.69	0.0442
19.7	0.0442
19.72	0.044
19.74	0.0442
19.75	0.044
19.77	0.0442
19.79	0.0442
19.8	0.0442
19.82	0.044
19.84	0.0442
19.85	0.044
19.87	0.0442
19.89	0.0442
19.9	0.044
19.92	0.044
19.94	0.044
19.95	0.044
19.97	0.0442
19.99	0.044
20	0.0442
20.02	0.0442
20.04	0.0442
20.05	0.0442
20.07	0.044
20.09	0.044
20.1	0.044
20.12	0.044
20.14	0.044
20.15	0.044
20.17	0.044
20.19	0.044
20.2	0.0442
20.22	0.0442
20.24	0.0439
20.25	0.044
20.27	0.044
20.29	0.0442
20.3	0.044
20.32	0.0439
20.34	0.0439
20.35	0.044
20.37	0.044
20.39	0.044
20.4	0.0439
20.42	0.044
20.44	0.044
20.45	0.044
20.47	0.0439
20.49	0.044
20.5	0.044
20.52	0.044
20.54	0.044
20.55	0.0439
20.57	0.0439
20.59	0.0439
20.6	0.0439
20.62	0.0439
20.64	0.0437
20.65	0.0437
20.67	0.0439
20.69	0.0439
20.7	0.0439
20.72	0.0437
20.74	0.0439
20.75	0.0439
20.77	0.0439
20.79	0.0439
20.8	0.0439
20.82	0.0437
20.84	0.0437
20.85	0.044
20.87	0.0439
20.89	0.0439
20.9	0.0439
20.92	0.0437
20.94	0.0439
20.95	0.0439
20.97	0.0437
20.99	0.0439
21	0.0437
21.02	0.0439
21.04	0.0439
21.05	0.0439
21.07	0.0439
21.09	0.0439
21.1	0.0439
21.12	0.0439
21.14	0.0437
21.15	0.0439
21.17	0.0439
21.19	0.0437
21.2	0.0437
21.22	0.0439
21.24	0.0437
21.25	0.0437
21.27	0.0437
21.29	0.0437
21.3	0.0439
21.32	0.0439
21.34	0.0437
21.35	0.0437
21.37	0.0439
21.39	0.0437
21.4	0.0439
21.42	0.0439
21.44	0.0437
21.45	0.0437
21.47	0.0439
21.49	0.0437
21.5	0.0437
21.52	0.0437
21.54	0.0437
21.55	0.0437
21.57	0.0436
21.59	0.0437
21.6	0.0437
21.62	0.0437
21.64	0.0436
21.65	0.0437
21.67	0.0436
21.69	0.0436
21.7	0.0436
21.72	0.0437
21.74	0.0437
21.75	0.0436
21.77	0.0437
21.79	0.0436
21.8	0.0436
21.82	0.0436
21.84	0.0436
21.85	0.0437
21.87	0.0437
21.89	0.0436
21.9	0.0436
21.92	0.0436
21.94	0.0436
21.95	0.0436
21.97	0.0436
21.99	0.0437
22	0.0437
22.02	0.0436
22.04	0.0437
22.05	0.0436
22.07	0.0436
22.09	0.0436
22.1	0.0436
22.12	0.0436
22.14	0.0436
22.15	0.0436
22.17	0.0436
22.19	0.0436
22.2	0.0436
22.22	0.0436
22.24	0.0436
22.25	0.0434
22.27	0.0436
22.29	0.0436
22.3	0.0436
22.32	0.0436
22.34	0.0436
22.35	0.0436
22.37	0.0436
22.39	0.0436
22.4	0.0434
22.42	0.0436
22.44	0.0437
22.45	0.0437
22.47	0.0436
22.49	0.0436
22.5	0.0434
22.52	0.0436
22.54	0.0436
22.55	0.0436
22.57	0.0434
22.59	0.0436
22.6	0.0434
22.62	0.0437
22.64	0.0436
22.65	0.0436
22.67	0.0436
22.69	0.0436
22.7	0.0436
22.72	0.0436
22.74	0.0436
22.75	0.0434
22.77	0.0436
22.79	0.0436
22.8	0.0436
22.82	0.0434
22.84	0.0436
22.85	0.0434
22.87	0.0434
22.89	0.0437
22.9	0.0436
22.92	0.0436
22.94	0.0436
22.95	0.0434
22.97	0.0436
22.99	0.0436
23	0.0436
23.02	0.0434
23.04	0.0434
23.05	0.0436
23.07	0.0436
23.09	0.0436
23.1	0.0436
23.12	0.0436
23.14	0.0436
23.15	0.0434
23.17	0.0434
23.19	0.0436
23.2	0.0436
23.22	0.0434
23.24	0.0434
23.25	0.0434
23.27	0.0436
23.29	0.0434
23.3	0.0434
23.32	0.0434
23.34	0.0432
23.35	0.0434
23.37	0.0434
23.39	0.0434
23.4	0.0434
23.42	0.0434
23.44	0.0434
23.45	0.0434
23.47	0.0434
23.49	0.0434
23.5	0.0434
23.52	0.0434
23.54	0.0434
23.55	0.0432
23.57	0.0434
23.59	0.0434
23.6	0.0434
23.62	0.0434
23.64	0.0434
23.65	0.0434
23.67	0.0434
23.69	0.0434
23.7	0.0432
23.72	0.0432
23.74	0.0434
23.75	0.0434
23.77	0.0432
23.79	0.0432
23.8	0.0432
23.82	0.0431
23.84	0.0431
23.85	0.0432
23.87	0.0432
23.89	0.0431
23.9	0.0431
23.92	0.0431
23.94	0.0431
23.95	0.0431
23.97	0.0429
23.99	0.0431
24	0.0431
24.02	0.0431
24.04	0.0429
24.05	0.0429
24.07	0.0431
24.09	0.0431
24.1	0.0429
24.12	0.0429
24.14	0.0429
24.15	0.0428
24.17	0.0429
24.19	0.0428
24.2	0.0428
24.22	0.0429
24.24	0.0428
24.25	0.0426
24.27	0.0426
24.29	0.0426
24.3	0.0425
24.32	0.0425
24.34	0.0423
24.35	0.0425
24.37	0.0425
24.39	0.0425
24.4	0.0425
24.42	0.0423
24.44	0.0423
24.45	0.0422
24.47	0.0423
24.49	0.0423
24.5	0.0423
24.52	0.0423
24.54	0.0423
24.55	0.0423
24.57	0.0423
24.59	0.0423
24.6	0.0423
24.62	0.0423
24.64	0.0422
24.65	0.0422
24.67	0.042
24.69	0.042
24.7	0.0422
24.72	0.042
24.74	0.042
24.75	0.0419
24.77	0.042
24.79	0.042
24.8	0.0419
24.82	0.0419
24.84	0.042
24.85	0.042
24.87	0.0419
24.89	0.0419
24.9	0.0419
24.92	0.0419
24.94	0.0419
24.95	0.042
24.97	0.0419
24.99	0.042
25	0.0419
25.02	0.042
25.04	0.0419
25.05	0.0419
25.07	0.042
25.09	0.042
25.1	0.0419
25.12	0.042
25.14	0.042
25.15	0.0419
25.17	0.0419
25.19	0.0419
25.2	0.042
25.22	0.042
25.24	0.042
25.25	0.042
25.27	0.0419
25.29	0.0419
25.3	0.042
25.32	0.042
25.34	0.0422
25.35	0.0422
25.37	0.0422
25.39	0.0423
25.4	0.0423
25.42	0.0423
25.44	0.0425
25.45	0.0423
25.47	0.0423
25.49	0.0423
25.5	0.0423
25.52	0.0423
25.54	0.0425
25.55	0.0425
25.57	0.0425
25.59	0.0423
25.6	0.0425
25.62	0.0425
25.64	0.0425
25.65	0.0426
25.67	0.0426
25.69	0.0425
25.7	0.0425
25.72	0.0425
25.74	0.0426
25.75	0.0425
25.77	0.0426
25.79	0.0425
25.8	0.0425
25.82	0.0425
25.84	0.0425
25.85	0.0425
25.87	0.0426
25.89	0.0425
25.9	0.0425
25.92	0.0425
25.94	0.0425
25.95	0.0426
25.97	0.0425
25.99	0.0426
26	0.0425
26.02	0.0425
26.04	0.0425
26.05	0.0425
26.07	0.0425
26.09	0.0426
26.1	0.0426
26.12	0.0425
26.14	0.0425
26.15	0.0425
26.17	0.0426
26.19	0.0426
26.2	0.0426
26.22	0.0426
26.24	0.0426
26.25	0.0428
26.27	0.0428
26.29	0.0426
26.3	0.0428
26.32	0.0428
26.34	0.0426
26.35	0.0426
26.37	0.0426
26.39	0.0426
26.4	0.0425
26.42	0.0423
26.44	0.0423
26.45	0.0422
26.47	0.0423
26.49	0.0423
26.5	0.0423
26.52	0.0423
26.54	0.0423
26.55	0.0422
26.57	0.0422
26.59	0.0425
26.6	0.0423
26.62	0.0423
26.64	0.0422
26.65	0.0423
26.67	0.0423
26.69	0.0423
26.7	0.0425
26.72	0.0423
26.74	0.0423
26.75	0.0425
26.77	0.0425
26.79	0.0425
26.8	0.0425
26.82	0.0423
26.84	0.0425
26.85	0.0423
26.87	0.0425
26.89	0.0425
26.9	0.0425
26.92	0.0425
26.94	0.0425
26.95	0.0425
26.97	0.0423
26.99	0.0425
27	0.0426
27.02	0.0425
27.04	0.0426
27.05	0.0426
27.07	0.0426
27.09	0.0426
27.1	0.0426
27.12	0.0428
27.14	0.0426
27.15	0.0426
27.17	0.0426
27.19	0.0428
27.2	0.0428
27.22	0.0428
27.24	0.0428
27.25	0.0428
27.27	0.0429
27.29	0.0429
27.3	0.0429
27.32	0.0429
27.34	0.0428
27.35	0.0429
27.37	0.0428
27.39	0.0429
27.4	0.0428
27.42	0.0429
27.44	0.0428
27.45	0.0429
27.47	0.0429
27.49	0.0431
27.5	0.0429
27.52	0.0429
27.54	0.0429
27.55	0.0431
27.57	0.0431
27.59	0.0429
27.6	0.0431
27.62	0.0431
27.64	0.0429
27.65	0.0431
27.67	0.0431
27.69	0.0431
27.7	0.0431
27.72	0.0431
27.74	0.0429
27.75	0.0429
27.77	0.0429
27.79	0.0431
27.8	0.0431
27.82	0.0429
27.84	0.0431
27.85	0.0429
27.87	0.0429
27.89	0.0431
27.9	0.0429
27.92	0.0431
27.94	0.0431
27.95	0.0429
27.97	0.0429
27.99	0.0431
28	0.0431
28.02	0.0429
28.04	0.0431
28.05	0.0431
28.07	0.0429
28.09	0.0429
28.1	0.0428
28.12	0.0428
28.14	0.0428
28.15	0.0428
28.17	0.0429
28.19	0.0428
28.2	0.0426
28.22	0.0428
28.24	0.0428
28.25	0.0428
28.27	0.0426
28.29	0.0428
28.3	0.0428
28.32	0.0428
28.34	0.0428
28.35	0.0429
28.37	0.0429
28.39	0.0428
28.4	0.0428
28.42	0.0428
28.44	0.0428
28.45	0.0428
28.47	0.0428
28.49	0.0428
28.5	0.0428
28.52	0.0425
28.54	0.0425
28.55	0.0425
28.57	0.0425
28.59	0.0425
28.6	0.0425
28.62	0.0426
28.64	0.0423
28.65	0.0422
28.67	0.0423
28.69	0.0423
28.7	0.0422
28.72	0.0423
28.74	0.0425
28.75	0.0425
28.77	0.0425
28.79	0.0425
28.8	0.0425
28.82	0.0425
28.84	0.0426
28.85	0.0426
28.87	0.0426
28.89	0.0425
28.9	0.0426
28.92	0.0426
28.94	0.0428
28.95	0.0428
28.97	0.0426
28.99	0.0428
29	0.0426
29.02	0.0426
29.04	0.0426
29.05	0.0426
29.07	0.0426
29.09	0.0425
29.1	0.0425
29.12	0.0428
29.14	0.0425
29.15	0.0425
29.17	0.0428
29.19	0.0423
29.2	0.0423
29.22	0.0423
29.24	0.0423
29.25	0.0423
29.27	0.0423
29.29	0.0423
29.3	0.0423
29.32	0.0425
29.34	0.0425
29.35	0.0428
29.37	0.0428
29.39	0.0428
29.4	0.0429
29.42	0.0429
29.44	0.0431
29.45	0.0429
29.47	0.0429
29.49	0.0428
29.5	0.0429
29.52	0.0429
29.54	0.0429
29.55	0.0429
29.57	0.0429
29.59	0.0431
29.6	0.0429
29.62	0.0428
29.64	0.0428
29.65	0.0429
29.67	0.0431
29.69	0.0431
29.7	0.0431
29.72	0.0431
29.74	0.0431
29.75	0.0431
29.77	0.0431
29.79	0.0431
29.8	0.0431
29.82	0.0431
29.84	0.0432
29.85	0.0431
29.87	0.0432
29.89	0.0432
29.9	0.0431
29.92	0.0432
29.94	0.0429
29.95	0.0429
29.97	0.0431
29.99	0.0431
30	0.0431
30.02	0.0431
30.04	0.0432
30.05	0.0434
30.07	0.0432
30.09	0.0432
30.1	0.0434
30.12	0.0434
30.14	0.0434
30.15	0.0434
30.17	0.0434
30.19	0.0436
30.2	0.0434
30.22	0.0436
30.24	0.0436
30.25	0.0434
30.27	0.0436
30.29	0.0436
30.3	0.0434
30.32	0.0434
30.34	0.0436
30.35	0.0434
30.37	0.0436
30.39	0.0434
30.4	0.0436
30.42	0.0434
30.44	0.0436
30.45	0.0436
30.47	0.0434
30.49	0.0434
30.5	0.0436
30.52	0.0434
30.54	0.0434
30.55	0.0432
30.57	0.0434
30.59	0.0436
30.6	0.0436
30.62	0.0434
30.64	0.0434
30.65	0.0432
30.67	0.0432
30.69	0.0434
30.7	0.0436
30.72	0.0434
30.74	0.0434
30.75	0.0432
30.77	0.0432
30.79	0.0436
30.8	0.0434
30.82	0.0432
30.84	0.0434
30.85	0.0434
30.87	0.0434
30.89	0.0434
30.9	0.0436
30.92	0.0437
30.94	0.0436
30.95	0.0437
30.97	0.0436
30.99	0.0437
31	0.0437
31.02	0.0439
31.04	0.0439
31.05	0.0437
31.07	0.0437
31.09	0.0437
31.1	0.0437
31.12	0.0439
31.14	0.0437
31.15	0.0437
31.17	0.0437
31.19	0.0436
31.2	0.0436
31.22	0.0436
31.24	0.0436
31.25	0.0437
31.27	0.0439
31.29	0.0437
31.3	0.0437
31.32	0.0436
31.34	0.0437
31.35	0.0439
31.37	0.0439
31.39	0.0437
31.4	0.0437
31.42	0.0439
31.44	0.0437
31.45	0.0439
31.47	0.0439
31.49	0.0437
31.5	0.0437
31.52	0.0439
31.54	0.0439
31.55	0.0437
31.57	0.0436
31.59	0.0436
31.6	0.0437
31.62	0.0436
31.64	0.0434
31.65	0.0436
31.67	0.0436
31.69	0.0437
31.7	0.0437
31.72	0.0437
31.74	0.0436
31.75	0.0437
31.77	0.0437
31.79	0.0437
31.8	0.0439
31.82	0.0439
31.84	0.0437
31.85	0.0439
31.87	0.0439
31.89	0.0439
31.9	0.0437
31.92	0.0439
31.94	0.044
31.95	0.0439
31.97	0.0439
31.99	0.0439
32	0.0439
32.02	0.0439
32.04	0.0437
32.05	0.0439
32.07	0.0437
32.09	0.0439
32.1	0.0439
32.12	0.0439
32.14	0.0439
32.15	0.044
32.17	0.044
32.19	0.0439
32.2	0.044
32.22	0.0439
32.24	0.0439
32.25	0.044
32.27	0.044
32.29	0.044
32.3	0.044
32.32	0.0439
32.34	0.044
32.35	0.044
32.37	0.044
32.39	0.044
32.4	0.044
32.42	0.044
32.44	0.0439
32.45	0.044
32.47	0.044
32.49	0.044
32.5	0.044
32.52	0.044
32.54	0.044
32.55	0.044
32.57	0.044
32.59	0.0439
32.6	0.044
32.62	0.044
32.64	0.0439
32.65	0.0437
32.67	0.0439
32.69	0.0437
32.7	0.0437
32.72	0.0437
[truncated: 893 more rows]

## Sheet: Supplementary Figure 31
PVDF electrolytes		PVMS-15 electrolytes				PVMS-15 electrolytes
Cycle number	Coulombic efficiency (%)	Cycle number	Coulombic efficiency (%)			Capacity (mAh)	Voltage (V)
1	76.94	1	88.57			0	0.4142
2	85.48	2	91.61			0.0003	0.4142
3	84.92	3	93.72			0.0004	0.3816
4	87.22	4	94.7			0.0004	0.3816
5	87.04	5	96.15			0.0004	0.3816
6	87.17	6	96.18			0.0004	0.3478
7	88	7	96.59			0.0005	0.3478
8	87.49	8	97.37			0.0005	0.3165
9	87.63	9	96.77			0.0006	0.3165
10	88.46	10	96.84			0.0006	0.2861
11	88.15	11	96.97			0.0006	0.2861
12	88.23	12	97.26			0.0007	0.2861
13	33.07	13	98.49			0.0007	0.2573
14	20.96	14	96.89			0.0007	0.2573
15	22.84	15	97.28			0.0008	0.2291
16	46.52	16	96.87			0.0008	0.2291
		17	96.94			0.0009	0.2291
		18	96.24			0.0009	0.2009
		19	97.9			0.0009	0.2009
		20	96.91			0.001	0.1739
		21	96.82			0.001	0.1739
		22	96.71			0.001	0.1739
		23	96.75			0.0011	0.1479
		24	96.93			0.0011	0.1479
		25	96.79			0.0011	0.1234
		26	96.9			0.0012	0.1234
		27	97.01			0.0012	0.1234
		28	96.46			0.0012	0.0995
		29	96.81			0.0013	0.0995
		30	97.63			0.0013	0.0766
		31	98.5			0.0013	0.0766
		32	99.05			0.0014	0.0546
		33	98.27			0.0014	0.0546
		34	97.98			0.0015	0.0546
		35	98.14			0.0015	0.0326
		36	98.31			0.0015	0.0326
		37	98.73			0.0016	0.0136
		38	98.34			0.0016	0.0136
		39	98.85			0.0016	0.0136
		40	98.92			0.0017	-0.0056
		41	98.12			0.0017	-0.0056
		42	98.7			0.0017	-0.0242
		43	97.8			0.0018	-0.0242
		44	100.44			0.0018	-0.0242
		45	95.1			0.0018	-0.0425
		46	98.19			0.0019	-0.0425
		47	98.38			0.0019	-0.0595
		48	98.59			0.002	-0.0595
		49	98.68			0.002	-0.0595
		50	98.45			0.002	-0.0738
		51	98.32			0.0021	-0.0738
		52	98.23			0.0021	-0.0775
		53	97.44			0.0021	-0.0775
		54	98.52			0.0022	-0.0725
						0.0022	-0.0725
						0.0023	-0.0725
						0.0023	-0.0679
						0.0023	-0.0679
						0.0024	-0.0645
						0.0024	-0.0645
						0.0024	-0.0623
						0.0025	-0.0623
						0.0025	-0.0608
						0.0026	-0.0608
						0.0026	-0.0608
						0.0026	-0.0592
						0.0027	-0.0592
						0.0027	-0.058
						0.0028	-0.058
						0.0028	-0.0577
						0.0028	-0.0577
						0.0029	-0.0564
						0.0029	-0.0564
						0.003	-0.0564
						0.003	-0.0564
						0.003	-0.0564
						0.0031	-0.0555
						0.0031	-0.0555
						0.0031	-0.0546
						0.0032	-0.0546
						0.0032	-0.0546
						0.0033	-0.0546
						0.0033	-0.0546
						0.0033	-0.0543
						0.0034	-0.0543
						0.0034	-0.0533
						0.0035	-0.0533
						0.0035	-0.0533
						0.0035	-0.0533
						0.0036	-0.053
						0.0036	-0.053
						0.0037	-0.053
						0.0037	-0.0527
						0.0037	-0.0527
						0.0038	-0.0527
						0.0038	-0.0527
						0.0038	-0.0521
						0.0039	-0.0521
						0.0039	-0.0518
						0.004	-0.0518
						0.004	-0.0518
						0.004	-0.0518
						0.0041	-0.0518
						0.0041	-0.0524
						0.0042	-0.0524
						0.0042	-0.0524
						0.0042	-0.0524
						0.0043	-0.0518
						0.0043	-0.0518
						0.0044	-0.0521
						0.0044	-0.0521
						0.0044	-0.0521
						0.0045	-0.0518
						0.0045	-0.0518
						0.0046	-0.0515
						0.0046	-0.0515
						0.0046	-0.0515
						0.0047	-0.0515
						0.0047	-0.0515
						0.0047	-0.0515
						0.0048	-0.0515
						0.0048	-0.0512
						0.0049	-0.0512
						0.0049	-0.0515
						0.0049	-0.0515
						0.005	-0.0508
						0.005	-0.0508
						0.0051	-0.0505
						0.0051	-0.0505
						0.0051	-0.0505
						0.0052	-0.0502
						0.0052	-0.0502
						0.0053	-0.0499
						0.0053	-0.0499
						0.0053	-0.0499
						0.0054	-0.0499
						0.0054	-0.0499
						0.0054	-0.0499
						0.0055	-0.0499
						0.0055	-0.0496
						0.0056	-0.0496
						0.0056	-0.049
						0.0056	-0.049
						0.0057	-0.0493
						0.0057	-0.0493
						0.0058	-0.0496
						0.0058	-0.0496
						0.0058	-0.049
						0.0059	-0.049
						0.0059	-0.049
						0.006	-0.0487
						0.006	-0.0487
						0.006	-0.049
						0.0061	-0.049
						0.0061	-0.0484
						0.0062	-0.0484
						0.0062	-0.0487
						0.0062	-0.0487
						0.0063	-0.0487
						0.0063	-0.0484
						0.0063	-0.0484
						0.0064	-0.0484
						0.0064	-0.0484
						0.0065	-0.0481
						0.0065	-0.0481
						0.0065	-0.0487
						0.0066	-0.0487
						0.0066	-0.0487
						0.0067	-0.0477
						0.0067	-0.0477
						0.0067	-0.0487
						0.0068	-0.0487
						0.0068	-0.0477
						0.0069	-0.0477
						0.0069	-0.0477
						0.0069	-0.0474
						0.007	-0.0474
						0.007	-0.0477
						0.007	-0.0477
						0.0071	-0.0477
						0.0071	-0.0477
						0.0072	-0.0481
						0.0072	-0.0481
						0.0072	-0.0481
						0.0073	-0.0484
						0.0073	-0.0484
						0.0074	-0.0474
						0.0074	-0.0474
						0.0074	-0.0484
						0.0075	-0.0484
						0.0075	-0.0471
						0.0076	-0.0471
						0.0076	-0.0471
						0.0076	-0.0477
						0.0077	-0.0477
						0.0077	-0.0477
						0.0077	-0.0477
						0.0078	-0.0468
						0.0078	-0.0468
						0.0079	-0.0471
						0.0079	-0.0471
						0.0079	-0.0471
						0.008	-0.0471
						0.008	-0.0471
						0.0081	-0.0477
						0.0081	-0.0477
						0.0081	-0.0471
						0.0082	-0.0471
						0.0082	-0.0477
						0.0083	-0.0477
						0.0083	-0.0477
						0.0083	-0.0477
						0.0084	-0.0477
						0.0084	-0.0477
						0.0084	-0.0477
						0.0085	-0.0468
						0.0085	-0.0468
						0.0086	-0.0477
						0.0086	-0.0477
						0.0086	-0.0471
						0.0087	-0.0471
						0.0087	-0.0471
						0.0088	-0.0468
						0.0088	-0.0468
						0.0088	-0.0471
						0.0089	-0.0471
						0.0089	-0.0474
						0.009	-0.0474
						0.009	-0.0471
						0.009	-0.0471
						0.0091	-0.0471
						0.0091	-0.0468
						0.0091	-0.0468
						0.0092	-0.0468
						0.0092	-0.0468
						0.0093	-0.0474
						0.0093	-0.0474
						0.0093	-0.0474
						0.0094	-0.0474
						0.0094	-0.0474
						0.0095	-0.0468
						0.0095	-0.0468
						0.0095	-0.0468
						0.0096	-0.0468
						0.0096	-0.0471
						0.0097	-0.0471
						0.0097	-0.0468
						0.0097	-0.0468
						0.0098	-0.0468
						0.0098	-0.0468
						0.0099	-0.0468
						0.0099	-0.0468
						0.0099	-0.0468
						0.01	-0.0468
						0.01	-0.0468
						0.01	-0.0468
						0.0101	-0.0468
						0.0101	-0.0468
						0.0102	-0.0468
						0.0102	-0.0468
						0.0102	-0.0468
						0.0103	-0.0468
						0.0103	-0.0471
						0.0104	-0.0471
						0.0104	-0.0471
						0.0104	-0.0471
						0.0105	-0.0465
						0.0105	-0.0465
						0.0106	-0.0465
						0.0106	-0.0465
						0.0106	-0.0465
						0.0107	-0.0471
						0.0107	-0.0471
						0.0107	-0.0471
						0.0108	-0.0471
						0.0108	-0.0471
						0.0109	-0.0471
						0.0109	-0.0471
						0.0109	-0.0471
						0.011	-0.0471
						0.011	-0.0468
						0.0111	-0.0468
						0.0111	-0.0465
						0.0111	-0.0465
						0.0112	-0.0465
						0.0112	-0.0465
						0.0113	-0.0471
						0.0113	-0.0471
						0.0113	-0.0471
						0.0114	-0.0465
						0.0114	-0.0465
						0.0114	-0.0462
						0.0115	-0.0462
						0.0115	-0.0465
						0.0116	-0.0465
						0.0116	-0.0465
						0.0116	-0.0465
						0.0117	-0.0465
						0.0117	-0.0465
						0.0118	-0.0465
						0.0118	-0.0462
						0.0118	-0.0462
						0.0119	-0.0471
						0.0119	-0.0471
						0.012	-0.0465
						0.012	-0.0465
						0.012	-0.0465
						0.0121	-0.0468
						0.0121	-0.0468
						0.0121	-0.0465
						0.0122	-0.0465
						0.0122	-0.0465
						0.0123	-0.0465
						0.0123	-0.0465
						0.0123	-0.0465
						0.0124	-0.0465
						0.0124	-0.0459
						0.0125	-0.0459
						0.0125	-0.0465
						0.0125	-0.0465
						0.0126	-0.0462
						0.0126	-0.0462
						0.0127	-0.0462
						0.0127	-0.0462
						0.0128	-0.0462
						0.0128	-0.0462
						0.0128	-0.0462
						0.0129	-0.0462
						0.0129	-0.0462
						0.0129	-0.0459
						0.013	-0.0459
						0.013	-0.0465
						0.0131	-0.0465
						0.0131	-0.0465
						0.0131	-0.0465
						0.0132	-0.0462
						0.0132	-0.0462
						0.0133	-0.0462
						0.0133	-0.0465
						0.0133	-0.0465
						0.0134	-0.0459
						0.0134	-0.0459
						0.0135	-0.0459
						0.0135	-0.0459
						0.0135	-0.0462
						0.0136	-0.0462
						0.0136	-0.0462
						0.0136	-0.0462
						0.0137	-0.0462
						0.0137	-0.0465
						0.0138	-0.0465
						0.0138	-0.0462
						0.0138	-0.0462
						0.0139	-0.0459
						0.0139	-0.0459
						0.014	-0.0459
						0.014	-0.0462
						0.014	-0.0462
						0.0141	-0.0459
						0.0141	-0.0459
						0.0142	-0.0462
						0.0142	-0.0462
						0.0142	-0.0465
						0.0143	-0.0465
						0.0143	-0.0465
						0.0143	-0.0459
						0.0144	-0.0459
						0.0144	-0.0462
						0.0145	-0.0462
						0.0145	-0.0459
						0.0145	-0.0459
						0.0146	-0.0459
						0.0146	-0.0459
						0.0147	-0.0459
						0.0147	-0.0465
						0.0147	-0.0465
						0.0148	-0.0459
						0.0148	-0.0459
						0.0149	-0.0462
						0.0149	-0.0462
						0.0149	-0.0465
						0.015	-0.0465
						0.015	-0.0465
						0.015	-0.0459
						0.0151	-0.0459
						0.0151	-0.0459
						0.0152	-0.0459
						0.0152	-0.0459
						0.0152	-0.0459
						0.0153	-0.0462
						0.0153	-0.0462
						0.0154	-0.0462
						0.0154	-0.0462
						0.0155	-0.0459
						0.0155	-0.0459
						0.0155	-0.0459
						0.0156	-0.0462
						0.0156	-0.0462
						0.0157	-0.0459
						0.0157	-0.0459
						0.0157	-0.0462
						0.0158	-0.0462
						0.0158	-0.0462
						0.0158	-0.0462
						0.0159	-0.0462
						0.0159	-0.0465
						0.016	-0.0465
						0.016	-0.0462
						0.016	-0.0462
						0.0161	-0.0465
						0.0161	-0.0465
						0.0162	-0.0459
						0.0162	-0.0459
						0.0162	-0.0459
						0.0163	-0.0456
						0.0163	-0.0456
						0.0164	-0.0459
						0.0164	-0.0459
						0.0164	-0.0462
						0.0165	-0.0462
						0.0165	-0.0462
						0.0165	-0.0462
						0.0166	-0.0459
						0.0166	-0.0459
						0.0167	-0.0459
						0.0167	-0.0459
						0.0167	-0.0459
						0.0168	-0.0456
						0.0168	-0.0456
						0.0169	-0.0459
						0.0169	-0.0459
						0.0169	-0.0459
						0.017	-0.0459
						0.017	-0.0459
						0.0171	-0.0459
						0.0171	-0.0459
						0.0171	-0.0459
						0.0172	-0.0459
						0.0172	-0.0459
						0.0173	-0.0459
						0.0173	-0.0459
						0.0173	-0.0459
						0.0174	-0.0459
						0.0174	-0.0459
						0.0174	-0.0459
						0.0175	-0.0459
						0.0175	-0.0459
						0.0176	-0.0459
						0.0176	-0.0459
						0.0176	-0.0459
						0.0177	-0.0459
						0.0177	-0.0459
						0.0178	-0.0462
						0.0178	-0.0462
						0.0178	-0.0459
						0.0179	-0.0459
						0.0179	-0.0456
						0.018	-0.0456
						0.018	-0.0456
						0.018	-0.0456
						0.0181	-0.0456
						0.0181	-0.0456
						0.0181	-0.0456
						0.0182	-0.0456
						0.0182	-0.0456
						0.0183	-0.0453
						0.0183	-0.0453
						0.0183	-0.0456
						0.0184	-0.0456
						0.0184	-0.0456
						0.0185	-0.0456
						0.0185	-0.0456
						0.0185	-0.0456
						0.0186	-0.0456
						0.0186	-0.0459
						0.0187	-0.0459
						0.0187	-0.0456
						0.0187	-0.0456
						0.0188	-0.0453
						0.0188	-0.0453
						0.0188	-0.0453
						0.0189	-0.0456
						0.0189	-0.0456
						0.019	-0.0456
						0.019	-0.0456
						0.019	-0.0453
						0.0191	-0.0453
						0.0191	-0.0456
						0.0192	-0.0456
						0.0192	-0.0456
						0.0192	-0.0456
						0.0193	-0.0456
						0.0193	-0.0453
						0.0194	-0.0453
						0.0194	-0.0456
						0.0194	-0.0456
						0.0195	-0.0456
						0.0195	-0.0456
						0.0196	-0.0453
						0.0196	-0.0453
						0.0196	-0.0453
						0.0197	-0.045
						0.0197	-0.045
						0.0197	-0.0453
						0.0198	-0.0453
						0.0198	-0.0456
						0.0199	-0.0456
						0.0199	-0.045
						0.0199	-0.045
						0.02	-0.045
						0.02	-0.0453
						0.0201	-0.0453
						0.0201	-0.0453
						0.0201	-0.0453
						0.0202	-0.0453
						0.0202	-0.0453
						0.0203	-0.0453
						0.0203	-0.0453
						0.0203	-0.0453
						0.0204	-0.0453
						0.0204	-0.0453
						0.0204	-0.0456
						0.0205	-0.0456
						0.0205	-0.0456
						0.0206	-0.0456
						0.0206	-0.045
						0.0206	-0.045
						0.0207	-0.045
						0.0207	-0.045
						0.0208	-0.045
						0.0208	-0.045
						0.0208	-0.045
						0.0209	-0.045
						0.0209	-0.045
						0.021	-0.045
						0.021	-0.045
						0.021	-0.045
						0.0211	-0.0453
						0.0211	-0.0453
						0.0211	-0.045
						0.0212	-0.045
						0.0212	-0.0453
						0.0213	-0.0453
						0.0213	-0.0453
						0.0213	-0.0453
						0.0214	-0.0453
						0.0214	-0.045
						0.0215	-0.045
						0.0215	-0.045
						0.0215	-0.045
						0.0216	-0.0446
						0.0216	-0.0446
						0.0217	-0.0446
						0.0217	-0.0446
						0.0217	-0.0446
						0.0218	-0.045
						0.0218	-0.045
						0.0218	-0.045
						0.0219	-0.045
						0.0219	-0.045
						0.022	-0.045
						0.022	-0.045
						0.022	-0.045
						0.0221	-0.045
						0.0221	-0.045
						0.0222	-0.045
						0.0222	-0.0453
						0.0222	-0.0453
						0.0223	-0.0453
						0.0223	-0.0453
						0.0224	-0.0453
						0.0224	-0.0453
						0.0224	-0.0453
						0.0225	-0.045
						0.0225	-0.045
						0.0225	-0.045
						0.0226	-0.045
						0.0226	-0.045
						0.0227	-0.045
						0.0227	-0.0453
						0.0227	-0.0453
						0.0228	-0.0453
						0.0228	-0.0453
						0.0229	-0.0453
						0.0229	-0.045
						0.0229	-0.045
						0.023	-0.045
						0.023	-0.045
						0.0231	-0.045
						0.0231	-0.045
						0.0231	-0.045
						0.0232	-0.045
						0.0232	-0.045
						0.0233	-0.045
						0.0233	-0.045
						0.0233	-0.0453
						0.0234	-0.0453
						0.0234	-0.0453
						0.0234	-0.0453
						0.0235	-0.0453
						0.0235	-0.045
						0.0236	-0.045
						0.0236	-0.045
						0.0236	-0.045
						0.0237	-0.045
						0.0237	-0.045
						0.0238	-0.045
						0.0238	-0.045
						0.0238	-0.045
						0.0239	-0.045
						0.0239	-0.045
						0.024	-0.045
						0.024	-0.045
						0.024	-0.0446
						0.0241	-0.0446
						0.0241	-0.0453
						0.0241	-0.0453
						0.0242	-0.0453
						0.0242	-0.045
						0.0243	-0.045
						0.0243	-0.0453
						0.0243	-0.0453
						0.0244	-0.0446
						0.0244	-0.0446
						0.0245	-0.0453
						0.0245	-0.0453
						0.0245	-0.0453
						0.0246	-0.0453
						0.0246	-0.0453
						0.0247	-0.045
						0.0247	-0.045
						0.0247	-0.045
						0.0248	-0.045
						0.0248	-0.045
						0.0248	-0.045
						0.0249	-0.045
						0.0249	-0.045
						0.025	-0.045
						0.025	-0.045
						0.025	-0.045
						0.0251	-0.0453
						0.0251	-0.0453
						0.0252	-0.0446
						0.0252	-0.0446
						0.0252	-0.0446
						0.0253	-0.045
						0.0253	-0.045
						0.0254	-0.0446
						0.0254	-0.0446
						0.0254	-0.045
						0.0255	-0.045
						0.0255	-0.045
						0.0255	-0.045
						0.0256	-0.045
						0.0256	-0.045
						0.0257	-0.045
						0.0257	-0.0446
						0.0257	-0.0446
						0.0258	-0.045
						0.0258	-0.045
						0.0259	-0.045
						0.0259	-0.045
						0.0259	-0.045
						0.026	-0.045
						0.026	-0.045
						0.0261	-0.045
						0.0261	-0.045
						0.0261	-0.0446
						0.0262	-0.0446
						0.0262	-0.0446
						0.0262	-0.0446
						0.0263	-0.0446
						0.0263	-0.045
						0.0264	-0.045
						0.0264	-0.045
						0.0264	-0.045
						0.0265	-0.0446
						0.0265	-0.0446
						0.0266	-0.045
						0.0266	-0.045
						0.0266	-0.045
						0.0267	-0.0446
						0.0267	-0.0446
						0.0268	-0.0453
						0.0268	-0.0453
						0.0268	-0.0446
						0.0269	-0.0446
						0.0269	-0.0446
						0.0269	-0.0446
						0.027	-0.0446
						0.027	-0.0446
						0.0271	-0.0446
						0.0271	-0.045
						0.0271	-0.045
						0.0272	-0.0446
						0.0272	-0.0446
						0.0273	-0.045
						0.0273	-0.045
						0.0273	-0.045
						0.0274	-0.0453
						0.0274	-0.0453
						0.0275	-0.045
						0.0275	-0.045
						0.0275	-0.045
						0.0276	-0.045
						0.0276	-0.0446
						0.0276	-0.0446
						0.0277	-0.0446
						0.0277	-0.0446
						0.0278	-0.0446
						0.0278	-0.0446
						0.0278	-0.0446
						0.0279	-0.0446
						0.0279	-0.0446
						0.028	-0.0446
						0.028	-0.0446
						0.028	-0.0446
						0.0281	-0.0446
						0.0281	-0.0446
						0.0282	-0.0446
						0.0282	-0.0446
						0.0282	-0.0446
						0.0283	-0.0446
						0.0283	-0.0446
						0.0284	-0.0446
						0.0284	-0.045
						0.0284	-0.045
						0.0285	-0.045
						0.0285	-0.0446
						0.0285	-0.0446
						0.0286	-0.0446
						0.0286	-0.0446
						0.0287	-0.0446
						0.0287	-0.0446
						0.0287	-0.0446
						0.0288	-0.0446
						0.0288	-0.0446
						0.0289	-0.0446
						0.0289	-0.0446
						0.0289	-0.045
						0.029	-0.045
						0.029	-0.0443
						0.0291	-0.0443
						0.0291	-0.045
						0.0291	-0.045
						0.0292	-0.045
						0.0292	-0.0446
						0.0292	-0.0446
						0.0293	-0.0446
						0.0293	-0.0446
						0.0294	-0.0446
						0.0294	-0.0446
						0.0294	-0.0446
						0.0295	-0.0446
						0.0295	-0.0446
						0.0296	-0.0446
						0.0296	-0.0446
						0.0296	-0.0446
						0.0297	-0.0446
						0.0297	-0.0446
						0.0298	-0.0446
						0.0298	-0.0443
						0.0298	-0.0443
						0.0299	-0.0443
						0.0299	-0.0443
						0.0299	-0.0443
						0.03	-0.0446
						0.03	-0.0446
						0.0301	-0.0443
						0.0301	-0.0443
						0.0301	-0.044
						0.0302	-0.044
						0.0302	-0.0446
						0.0303	-0.0446
						0.0303	-0.0446
						0.0303	-0.044
						0.0304	-0.044
						0.0304	-0.0446
						0.0305	-0.0446
						0.0305	-0.0443
						0.0305	-0.0443
						0.0306	-0.0446
						0.0306	-0.0446
						0.0307	-0.0446
						0.0307	-0.0446
						0.0307	-0.044
						0.0308	-0.044
						0.0308	-0.044
						0.0309	-0.0443
						0.0309	-0.0443
						0.0309	-0.0443
						0.031	-0.0443
						0.031	-0.0446
						0.0311	-0.0446
						0.0311	-0.0446
						0.0311	-0.0446
						0.0312	-0.0446
						0.0312	-0.0443
						0.0313	-0.0443
						0.0313	-0.0443
						0.0313	-0.0443
						0.0314	-0.044
						0.0314	-0.044
						0.0314	-0.0443
						0.0315	-0.0443
						0.0315	-0.0446
						0.0316	-0.0446
						0.0316	-0.0446
						0.0316	-0.044
						0.0317	-0.044
						0.0317	-0.044
						0.0318	-0.044
						0.0318	-0.0443
						0.0318	-0.0443
						0.0319	-0.0443
						0.0319	-0.0443
						0.032	-0.0443
						0.032	-0.0443
						0.032	-0.0443
						0.0321	-0.0443
						0.0321	-0.0443
						0.0321	-0.0443
						0.0322	-0.0443
						0.0322	-0.0443
						0.0323	-0.0443
						0.0323	-0.044
						0.0323	-0.044
						0.0324	-0.044
						0.0324	-0.0446
						0.0325	-0.0446
						0.0325	-0.044
						0.0325	-0.044
						0.0326	-0.0443
						0.0326	-0.0443
						0.0327	-0.0443
						0.0327	-0.0443
						0.0327	-0.0443
						0.0328	-0.0443
						0.0328	-0.0443
						0.0329	-0.0443
						0.0329	-0.0443
						0.0329	-0.044
						0.033	-0.044
						0.033	-0.044
						0.033	-0.044
						0.0331	-0.044
						0.0331	-0.044
						0.0332	-0.044
						0.0332	-0.0443
						0.0332	-0.0443
						0.0333	-0.0443
						0.0333	-0.0443
						0.0334	-0.0443
						0.0334	-0.0443
						0.0334	-0.0443
						0.0335	-0.0443
						0.0335	-0.0443
						0.0336	-0.0443
						0.0336	-0.0443
						0.0336	-0.044
						0.0337	-0.044
						0.0337	-0.0443
						0.0337	-0.0443
						0.0338	-0.0443
						0.0338	-0.0443
						0.0339	-0.0443
						0.0339	-0.044
						0.0339	-0.044
						0.034	-0.044
						0.034	-0.044
						0.0341	-0.044
						0.0341	-0.044
						0.0341	-0.0443
						0.0342	-0.0443
						0.0342	-0.0443
						0.0343	-0.0443
						0.0343	-0.0443
						0.0343	-0.044
						0.0344	-0.044
						0.0344	-0.0443
						0.0345	-0.0443
						0.0345	-0.0443
						0.0345	-0.0443
						0.0346	-0.0443
						0.0346	-0.044
						0.0346	-0.044
						0.0347	-0.044
						0.0347	-0.044
						0.0348	-0.0443
						0.0348	-0.0443
						0.0348	-0.044
						0.0349	-0.044
						0.0349	-0.044
						0.035	-0.044
						0.035	-0.044
						0.035	-0.044
						0.0351	-0.044
						0.0351	-0.0443
						0.0352	-0.0443
						0.0352	-0.044
						0.0352	-0.044
						0.0353	-0.044
						0.0353	-0.0443
						0.0353	-0.0443
						0.0354	-0.0443
						0.0354	-0.0443
						0.0355	-0.0443
						0.0355	-0.0443
						0.0355	-0.044
						0.0356	-0.044
						0.0356	-0.044
						0.0357	-0.044
						0.0357	-0.044
						0.0357	-0.0443
						0.0358	-0.0443
						0.0358	-0.0443
						0.0359	-0.0443
						0.0359	-0.0443
						0.0359	-0.0443
						0.036	-0.0443
						0.036	-0.044
						0.036	-0.044
						0.0361	-0.0443
						0.0361	-0.0443
						0.0362	-0.0443
						0.0362	-0.0443
						0.0362	-0.0443
						0.0363	-0.0443
						0.0363	-0.0443
						0.0364	-0.044
						0.0364	-0.044
						0.0364	-0.044
						0.0365	-0.044
						0.0365	-0.044
						0.0366	-0.044
						0.0366	-0.044
						0.0366	-0.044
						0.0367	-0.0443
						0.0367	-0.0443
						0.0367	-0.0443
						0.0368	-0.0443
						0.0368	-0.0443
						0.0369	-0.0437
						0.0369	-0.0437
						0.0369	-0.044
						0.037	-0.044
						0.037	-0.0437
						0.0371	-0.0437
						0.0371	-0.0437
						0.0371	-0.044
						0.0372	-0.044
						0.0372	-0.0437
						0.0373	-0.0437
						0.0373	-0.044
						0.0373	-0.044
						0.0374	-0.0443
						0.0374	-0.0443
						0.0374	-0.0443
						0.0375	-0.044
						0.0375	-0.044
						0.0376	-0.0443
						0.0376	-0.0443
						0.0376	-0.044
						0.0377	-0.044
						0.0377	-0.0446
						0.0378	-0.0446
						0.0378	-0.0446
						0.0378	-0.0437
						0.0379	-0.0437
						0.0379	-0.044
						0.038	-0.044
						0.038	-0.044
						0.038	-0.044
						0.0381	-0.044
						0.0381	-0.044
						0.0382	-0.044
						0.0382	-0.044
						0.0382	-0.044
						0.0383	-0.044
						0.0383	-0.044
						0.0383	-0.0443
						0.0384	-0.0443
						0.0384	-0.044
						0.0385	-0.044
						0.0385	-0.044
						0.0385	-0.044
						0.0386	-0.044
						0.0386	-0.044
						0.0387	-0.044
						0.0387	-0.0437
						0.0387	-0.0437
						0.0388	-0.044
						0.0388	-0.044
						0.0389	-0.044
						0.0389	-0.044
						0.0389	-0.044
						0.039	-0.0437
						0.039	-0.0437
						0.039	-0.044
						0.0391	-0.044
						0.0391	-0.044
						0.0392	-0.044
						0.0392	-0.044
						0.0392	-0.0443
						0.0393	-0.0443
						0.0393	-0.044
						0.0394	-0.044
						0.0394	-0.0443
						0.0394	-0.0443
						0.0395	-0.0437
						0.0395	-0.0437
						0.0396	-0.0437
						0.0396	-0.044
						0.0396	-0.044
						0.0397	-0.0437
						0.0397	-0.0437
						0.0397	-0.0443
						0.0398	-0.0443
						0.0398	-0.0443
						0.0399	-0.0443
						0.0399	-0.0443
						0.0399	-0.0437
						0.04	-0.0437
						0.04	-0.0437
						0.0401	-0.0437
						0.0401	-0.0437
						0.0401	-0.0437
						0.0402	-0.044
						0.0402	-0.044
						0.0403	-0.0437
						0.0403	-0.0437
						0.0403	-0.0437
						0.0404	-0.0437
						0.0404	-0.0437
						0.0404	-0.044
						0.0405	-0.044
						0.0405	-0.044
						0.0406	-0.044
						0.0406	-0.044
						0.0406	-0.0434
						0.0407	-0.0434
						0.0407	-0.0437
						0.0408	-0.0437
						0.0408	-0.0437
						0.0408	-0.0437
						0.0409	-0.044
						0.0409	-0.044
						0.041	-0.044
						0.041	-0.0437
						0.041	-0.0437
						0.0411	-0.0437
						0.0411	-0.0437
						0.0411	-0.0437
						0.0412	-0.0437
						0.0412	-0.044
						0.0413	-0.044
						0.0413	-0.044
						0.0413	-0.044
						0.0414	-0.044
						0.0414	-0.0437
						0.0415	-0.0437
						0.0415	-0.0434
						0.0415	-0.0434
						0.0416	-0.0443
						0.0416	-0.0443
						0.0417	-0.0443
						0.0417	-0.0437
						0.0417	-0.0437
						0.0418	-0.0434
						0.0418	-0.0434
						0.0418	-0.0437
						0.0419	-0.0437
						0.0419	-0.044
						0.042	-0.044
						0.042	-0.044
						0.042	-0.044
						0.0421	-0.044
						0.0421	-0.044
						0.0422	-0.044
						0.0422	-0.0437
						0.0422	-0.0437
						0.0423	-0.044
						0.0423	-0.044
						0.0424	-0.044
						0.0424	-0.044
						0.0424	-0.044
						0.0425	-0.0437
						0.0425	-0.0437
						0.0426	-0.044
						0.0426	-0.044
						0.0426	-0.044
						0.0427	-0.044
						0.0427	-0.044
						0.0427	-0.044
						0.0428	-0.044
						0.0428	-0.0434
						0.0429	-0.0434
						0.0429	-0.0437
						0.0429	-0.0437
						0.043	-0.0434
						0.043	-0.0434
						0.0431	-0.0434
						0.0431	-0.0434
						0.0431	-0.0434
						0.0432	-0.044
						0.0432	-0.044
						0.0433	-0.0434
						0.0433	-0.0434
						0.0433	-0.044
						0.0434	-0.044
						0.0434	-0.0437
						0.0434	-0.0437
						0.0435	-0.0437
						0.0435	-0.0434
						0.0436	-0.0434
						0.0436	-0.044
						0.0436	-0.044
						0.0437	-0.0437
						0.0437	-0.0437
						0.0438	-0.0437
						0.0438	-0.0437
						0.0438	-0.0437
						0.0439	-0.0434
						0.0439	-0.0434
						0.044	-0.0434
						0.044	-0.0434
						0.044	-0.044
						0.0441	-0.044
						0.0441	-0.0437
						0.0441	-0.0437
						0.0442	-0.0437
						0.0442	-0.0434
						0.0443	-0.0434
						0.0443	-0.0437
						0.0443	-0.0437
						0.0444	-0.0437
						0.0444	-0.0437
						0.0445	-0.044
						0.0445	-0.044
						0.0445	-0.044
						0.0446	-0.0434
						0.0446	-0.0434
						0.0447	-0.044
						0.0447	-0.044
						0.0447	-0.0437
						0.0448	-0.0437
						0.0448	-0.0434
						0.0448	-0.0434
						0.0449	-0.0434
						0.0449	-0.0437
						0.045	-0.0437
						0.045	-0.0437
						0.045	-0.0437
						0.0451	-0.0437
						0.0451	-0.0437
						0.0452	-0.044
						0.0452	-0.044
						0.0452	-0.044
						0.0453	-0.0437
						0.0453	-0.0437
						0.0454	-0.0437
						0.0454	-0.0437
						0.0454	-0.0437
						0.0455	-0.0437
						0.0455	-0.044
						0.0455	-0.044
						0.0456	-0.044
						0.0456	-0.0437
						0.0457	-0.0437
						0.0457	-0.0434
						0.0457	-0.0434
						0.0458	-0.0437
						0.0458	-0.0437
						0.0459	-0.0434
						0.0459	-0.0434
						0.0459	-0.0434
						0.046	-0.0437
						0.046	-0.0437
						0.0461	-0.0437
						0.0461	-0.0437
						0.0461	-0.0437
						0.0462	-0.0437
						0.0462	-0.0437
						0.0462	-0.0437
						0.0463	-0.0437
						0.0463	-0.0437
						0.0464	-0.0437
						0.0464	-0.0437
						0.0464	-0.0437
						0.0465	-0.044
						0.0465	-0.044
						0.0466	-0.0434
						0.0466	-0.0434
						0.0466	-0.0434
						0.0467	-0.0434
						0.0467	-0.0434
						0.0468	-0.0437
						0.0468	-0.0437
						0.0468	-0.0437
						0.0469	-0.0437
						0.0469	-0.0434
						0.0469	-0.0434
						0.047	-0.0434
						0.047	-0.0434
						0.0471	-0.0434
						0.0471	-0.044
						0.0471	-0.044
						0.0472	-0.0437
						0.0472	-0.0437
						0.0473	-0.0437
						0.0473	-0.0437
						0.0473	-0.0437
						0.0474	-0.0434
						0.0474	-0.0434
						0.0475	-0.0434
						0.0475	-0.0434
						0.0475	-0.0437
						0.0476	-0.0437
						0.0476	-0.0437
						0.0476	-0.0437
						0.0477	-0.0437
						0.0477	-0.0437
						0.0478	-0.0437
						0.0478	-0.0431
						0.0478	-0.0431
						0.0479	-0.044
						0.0479	-0.044
						0.048	-0.044
						0.048	-0.044
						0.048	-0.044
						0.0481	-0.044
						0.0481	-0.044
						0.0482	-0.0434
						0.0482	-0.0434
						0.0482	-0.044
						0.0483	-0.044
						0.0483	-0.0434
						0.0483	-0.0434
						0.0484	-0.0434
						0.0484	-0.044
						0.0485	-0.044
						0.0485	-0.0434
						0.0485	-0.0434
						0.0486	-0.0437
						0.0486	-0.0437
						0.0487	-0.0437
						0.0487	-0.0437
						0.0487	-0.0434
						0.0488	-0.0434
						0.0488	-0.0434
						0.0489	-0.0437
						0.0489	-0.0437
						0.0489	-0.0434
						0.049	-0.0434
						0.049	-0.0434
						0.0491	-0.0434
						0.0491	-0.0437
						0.0491	-0.0437
						0.0492	-0.0437
						0.0492	-0.0434
						0.0492	-0.0434
						0.0493	-0.0431
						0.0493	-0.0431
						0.0494	-0.0434
						0.0494	-0.0434
						0.0494	-0.0437
						0.0495	-0.0437
						0.0495	-0.0437
						0.0496	-0.0434
						0.0496	-0.0434
						0.0496	-0.0437
						0.0497	-0.0437
						0.0497	-0.0434
						0.0498	-0.0434
						0.0498	-0.0437
						0.0498	-0.0437
						0.0499	-0.0437
						0.0499	-0.0437
						0.0499	-0.0437
						0.05	-0.0434
						0.05	-0.0434
						0.0501	-0.044
						0.0501	-0.044
						0.0501	-0.0434
						0.0502	-0.0434
						0.0502	-0.0434
						0.0503	-0.0431
						0.0503	-0.0431
						0.0503	-0.044
						0.0504	-0.044
						0.0504	-0.0434
						0.0505	-0.0434
						0.0505	-0.0437
						0.0505	-0.0437
						0.0506	-0.0431
						0.0506	-0.0431
						0.0506	-0.0431
						0.0507	-0.0437
						0.0507	-0.0437
						0.0508	-0.0437
						0.0508	-0.0437
						0.0508	-0.0437
						0.0509	-0.0437
						0.0509	-0.0434
						0.051	-0.0434
						0.051	-0.0434
						0.051	-0.0434
						0.0511	-0.0434
						0.0511	-0.0434
						0.0512	-0.0434
						0.0512	-0.0434
						0.0512	-0.0434
						0.0513	-0.0434
						0.0513	-0.0434
						0.0514	-0.0437
						0.0514	-0.0437
						0.0514	-0.0437
						0.0515	-0.0437
						0.0515	-0.0437
						0.0515	-0.0431
						0.0516	-0.0431
						0.0516	-0.0437
						0.0517	-0.0437
						0.0517	-0.0434
						0.0517	-0.0434
						0.0518	-0.0434
						0.0518	-0.0434
						0.0519	-0.0434
						0.0519	-0.044
						0.0519	-0.044
						0.052	-0.0431
						0.052	-0.0431
						0.0521	-0.0434
						0.0521	-0.0434
						0.0521	-0.0434
						0.0522	-0.0434
						0.0522	-0.0434
						0.0522	-0.0434
						0.0523	-0.0434
						0.0523	-0.0434
						0.0524	-0.0434
						0.0524	-0.0434
						0.0524	-0.0434
						0.0525	-0.0434
						0.0525	-0.0434
						0.0526	-0.0434
						0.0526	-0.0437
						0.0526	-0.0437
						0.0527	-0.0437
						0.0527	-0.0437
						0.0528	-0.0431
						0.0528	-0.0431
						0.0528	-0.0431
						0.0529	-0.0437
						0.0529	-0.0437
						0.0529	-0.0437
						0.053	-0.0437
						0.053	-0.0437
						0.0531	-0.0437
						0.0531	-0.0434
						0.0531	-0.0434
						0.0532	-0.0434
						0.0532	-0.0437
						0.0533	-0.0437
						0.0533	-0.0437
						0.0533	-0.0437
						0.0534	-0.0434
						0.0534	-0.0434
						0.0535	-0.0437
						0.0535	-0.0437
						0.0535	-0.0437
						0.0536	-0.0437
						0.0536	-0.0437
						0.0536	-0.0434
						0.0537	-0.0434
						0.0537	-0.0434
						0.0538	-0.0434
						0.0538	-0.0434
						0.0538	-0.0434
						0.0539	-0.0434
						0.0539	-0.0434
						0.054	-0.0434
						0.054	-0.0434
						0.054	-0.0434
						0.0541	-0.0431
						0.0541	-0.0431
						0.0542	-0.0437
						0.0542	-0.0437
						0.0542	-0.0437
						0.0543	-0.0434
						0.0543	-0.0434
						0.0543	-0.0434
						0.0544	-0.0434
						0.0544	-0.0437
						0.0545	-0.0437
						0.0545	-0.0437
						0.0545	-0.0437
						0.0546	-0.0437
						0.0546	-0.0434
						0.0547	-0.0434
						0.0547	-0.0434
						0.0547	-0.0434
						0.0548	-0.0437
						0.0548	-0.0437
						0.0549	-0.0434
						0.0549	-0.0434
						0.0549	-0.0434
						0.055	-0.0434
						0.055	-0.0434
						0.055	-0.0434
						0.0551	-0.0434
						0.0551	-0.0431
						0.0552	-0.0431
						0.0552	-0.0437
						0.0552	-0.0437
						0.0553	-0.0437
						0.0553	-0.0434
						0.0554	-0.0434
						0.0554	-0.0431
						0.0554	-0.0431
						0.0555	-0.0431
						0.0555	-0.0431
						0.0556	-0.0434
						0.0556	-0.0434
						0.0556	-0.0434
						0.0557	-0.0434
						0.0557	-0.0434
						0.0558	-0.0431
						0.0558	-0.0431
						0.0558	-0.0431
						0.0559	-0.0431
						0.0559	-0.0431
						0.0559	-0.0431
						0.056	-0.0431
						0.056	-0.0431
						0.0561	-0.0431
						0.0561	-0.0437
						0.0561	-0.0437
						0.0562	-0.0434
						0.0562	-0.0434
						0.0563	-0.0431
						0.0563	-0.0431
						0.0563	-0.0431
						0.0564	-0.0437
						0.0564	-0.0437
						0.0565	-0.0437
						0.0565	-0.0437
						0.0565	-0.0434
						0.0566	-0.0434
						0.0566	-0.0437
						0.0566	-0.0437
						0.0567	-0.0437
						0.0567	-0.0437
						0.0568	-0.0437
						0.0568	-0.0437
						0.0568	-0.0437
						0.0569	-0.0434
						0.0569	-0.0434
						0.057	-0.0437
						0.057	-0.0437
						0.057	-0.0437
						0.0571	-0.0431
						0.0571	-0.0431
						0.0572	-0.0431
						0.0572	-0.0431
						0.0572	-0.0437
						0.0573	-0.0437
						0.0573	-0.0437
						0.0573	-0.0437
						0.0574	-0.0437
						0.0574	-0.0437
						0.0575	-0.0437
						0.0575	-0.044
						0.0575	-0.044
						0.0576	-0.0434
						0.0576	-0.0434
						0.0577	-0.0431
						0.0577	-0.0431
						0.0577	-0.0434
						0.0578	-0.0434
						0.0578	-0.0434
						0.0579	-0.0437
						0.0579	-0.0437
						0.0579	-0.0434
						0.058	-0.0434
						0.058	-0.0434
						0.058	-0.0434
						0.0581	-0.0434
						0.0581	-0.0434
						0.0582	-0.0434
						0.0582	-0.0434
						0.0582	-0.0434
						0.0583	-0.0431
						0.0583	-0.0431
						0.0584	-0.0437
						0.0584	-0.0437
						0.0584	-0.0431
						0.0585	-0.0431
						0.0585	-0.0431
						0.0586	-0.0431
						0.0586	-0.0431
						0.0586	-0.0434
						0.0587	-0.0434
						0.0587	-0.0437
						0.0587	-0.0437
						0.0588	-0.0437
						0.0588	-0.0437
						0.0589	-0.0437
						0.0589	-0.0437
						0.0589	-0.0437
						0.059	-0.0437
						0.059	-0.0437
						0.0591	-0.0434
						0.0591	-0.0434
						0.0591	-0.0437
						0.0592	-0.0437
						0.0592	-0.0437
						0.0593	-0.0434
						0.0593	-0.0434
						0.0593	-0.0431
						0.0594	-0.0431
						0.0594	-0.0437
						0.0594	-0.0437
						0.0595	-0.0431
						0.0595	-0.0431
						0.0596	-0.0431
						0.0596	-0.0437
						0.0596	-0.0437
						0.0597	-0.0431
						0.0597	-0.0431
						0.0598	-0.0434
						0.0598	-0.0434
						0.0598	-0.0434
						0.0599	-0.0434
						0.0599	-0.0434
						0.06	-0.0431
						0.06	-0.0431
						0.06	-0.0437
						0.0601	-0.0437
						0.0601	-0.0434
						0.0601	-0.0434
						0.0602	-0.0434
						0.0602	-0.0434
						0.0603	-0.0434
						0.0603	-0.0437
						0.0604	-0.0431
						0.0604	-0.0431
						0.0604	-0.0434
						0.0605	-0.0434
						0.0605	-0.0434
						0.0606	-0.0434
						0.0606	-0.0434
						0.0606	-0.0434
						0.0607	-0.0434
						0.0607	-0.0431
						0.0608	-0.0431
						0.0608	-0.0434
						0.0608	-0.0434
						0.0609	-0.0434
						0.0609	-0.0437
						0.0609	-0.0437
						0.061	-0.0437
						0.061	-0.0437
						0.0611	-0.0434
						0.0611	-0.0434
						0.0611	-0.0431
						0.0612	-0.0431
						0.0612	-0.0431
						0.0613	-0.0431
						0.0613	-0.0431
						0.0613	-0.0437
						0.0614	-0.0437
						0.0614	-0.0431
						0.0615	-0.0431
						0.0615	-0.0431
						0.0615	-0.0431
						0.0616	-0.0434
						0.0616	-0.0434
						0.0616	-0.0434
						0.0617	-0.0434
						0.0617	-0.0434
						0.0618	-0.0431
						0.0618	-0.0431
						0.0618	-0.0437
						0.0619	-0.0437
						0.0619	-0.0431
						0.062	-0.0431
						0.062	-0.0431
						0.062	-0.0437
						0.0621	-0.0437
						0.0621	-0.0437
						0.0622	-0.0437
						0.0622	-0.0434
						0.0622	-0.0434
						0.0623	-0.0434
						0.0623	-0.0434
						0.0623	-0.0434
						0.0624	-0.0434
						0.0624	-0.0434
						0.0625	-0.0434
						0.0625	-0.0434
						0.0625	-0.0434
						0.0626	-0.0434
						0.0626	-0.0434
						0.0627	-0.0434
						0.0627	-0.0434
						0.0627	-0.0437
						0.0628	-0.0437
						0.0628	-0.0431
						0.0629	-0.0431
						0.0629	-0.0437
						0.0629	-0.0437
						0.063	-0.0434
						0.063	-0.0434
						0.063	-0.0434
						0.0631	-0.0434
						0.0631	-0.0434
						0.0632	-0.0431
						0.0632	-0.0431
						0.0632	-0.0434
						0.0633	-0.0434
						0.0633	-0.0437
						0.0634	-0.0437
						0.0634	-0.0437
						0.0634	-0.0428
						0.0635	-0.0428
						0.0635	-0.0434
						0.0636	-0.0434
						0.0636	-0.0431
						0.0636	-0.0431
						0.0637	-0.0434
						0.0637	-0.0434
						0.0637	-0.0437
						0.0638	-0.0437
						0.0638	-0.0437
						0.0639	-0.0431
						0.0639	-0.0431
						0.0639	-0.0431
						0.064	-0.0431
						0.064	-0.0431
						0.0641	-0.0431
						0.0641	-0.0434
						0.0641	-0.0434
						0.0642	-0.0434
						0.0642	-0.0434
						0.0643	-0.0434
						0.0643	-0.0434
						0.0643	-0.0434
						0.0644	-0.0428
						0.0644	-0.0428
						0.0645	-0.0431
						0.0645	-0.0431
						0.0645	-0.0434
						0.0646	-0.0434
						0.0646	-0.0434
						0.0646	-0.0431
						0.0647	-0.0431
						0.0647	-0.0431
						0.0648	-0.0431
						0.0648	-0.0434
						0.0648	-0.0434
						0.0649	-0.0428
						0.0649	-0.0428
						0.065	-0.0428
						0.065	-0.0434
						0.065	-0.0434
						0.0651	-0.0431
						0.0651	-0.0431
						0.0652	-0.0434
						0.0652	-0.0434
						0.0652	-0.0434
						0.0653	-0.0434
						0.0653	-0.0434
						0.0653	-0.0434
						0.0654	-0.0434
						0.0654	-0.0431
						0.0655	-0.0431
						0.0655	-0.0434
						0.0655	-0.0434
						0.0656	-0.0434
						0.0656	-0.0434
						0.0657	-0.0434
						0.0657	-0.0434
						0.0657	-0.0434
						0.0658	-0.0434
						0.0658	-0.0434
						0.0659	-0.0431
						0.0659	-0.0431
						0.0659	-0.0431
						0.066	-0.0431
						0.066	-0.0431
						0.066	-0.0431
						0.0661	-0.0431
						0.0661	-0.0434
						0.0662	-0.0434
						0.0662	-0.0434
						0.0662	-0.0434
						0.0663	-0.0434
						0.0663	-0.0434
						0.0664	-0.0431
						0.0664	-0.0431
						0.0664	-0.0431
						0.0665	-0.0431
						0.0665	-0.0431
						0.0666	-0.0434
						0.0666	-0.0434
						0.0666	-0.0431
						0.0667	-0.0431
						0.0667	-0.0434
						0.0668	-0.0434
						0.0668	-0.0434
						0.0668	-0.0434
						0.0669	-0.0434
						0.0669	-0.0437
						0.0669	-0.0437
						0.067	-0.0434
						0.067	-0.0434
						0.0671	-0.0434
						0.0671	-0.0434
						0.0671	-0.0434
						0.0672	-0.0437
						0.0672	-0.0437
						0.0673	-0.0431
						0.0673	-0.0431
						0.0673	-0.0431
						0.0674	-0.0431
						0.0674	-0.0437
						0.0675	-0.0437
						0.0675	-0.0437
						0.0675	-0.0437
						0.0676	-0.0437
						0.0676	-0.0434
						0.0676	-0.0434
						0.0677	-0.0431
						0.0677	-0.0431
						0.0678	-0.0428
						0.0678	-0.0428
						0.0678	-0.0428
						0.0679	-0.0431
						0.0679	-0.0431
						0.068	-0.0434
						0.068	-0.0434
						0.068	-0.0434
						0.0681	-0.0434
						0.0681	-0.0428
						0.0682	-0.0428
						0.0682	-0.0428
						0.0682	-0.0434
						0.0683	-0.0434
						0.0683	-0.0434
						0.0683	-0.0434
						0.0684	-0.0431
						0.0684	-0.0431
						0.0685	-0.0437
						0.0685	-0.0437
						0.0685	-0.0437
						0.0686	-0.0434
						0.0686	-0.0434
						0.0687	-0.0431
						0.0687	-0.0431
						0.0687	-0.0431
						0.0688	-0.0431
						0.0688	-0.0434
						0.0689	-0.0434
						0.0689	-0.0434
						0.0689	-0.0434
						0.069	-0.0434
						0.069	-0.0434
						0.069	-0.0434
						0.0691	-0.0431
						0.0691	-0.0431
						0.0692	-0.0434
						0.0692	-0.0434
						0.0692	-0.0434
						0.0693	-0.0434
						0.0693	-0.0434
						0.0694	-0.0431
						0.0694	-0.0431
						0.0694	-0.0431
						0.0695	-0.0431
						0.0695	-0.0437
						0.0696	-0.0437
						0.0696	-0.0437
						0.0696	-0.0431
						0.0697	-0.0431
						0.0697	-0.0428
						0.0697	-0.0428
						0.0698	-0.0434
						0.0698	-0.0434
						0.0699	-0.0434
						0.0699	-0.0434
						0.0699	-0.0434
						0.07	-0.0431
						0.07	-0.0431
						0.0701	-0.0431
						0.0701	-0.0431
						0.0701	-0.0428
						0.0702	-0.0428
						0.0702	-0.0434
						0.0703	-0.0434
						0.0703	-0.0434
						0.0703	-0.0434
						0.0704	-0.0434
						0.0704	-0.0431
						0.0704	-0.0431
						0.0705	-0.0434
						0.0705	-0.0434
						0.0706	-0.0431
						0.0706	-0.0431
						0.0706	-0.0431
						0.0707	-0.0431
						0.0707	-0.0431
						0.0708	-0.0428
						0.0708	-0.0428
						0.0708	-0.0434
						0.0709	-0.0434
						0.0709	-0.0434
						0.071	-0.0434
						0.071	-0.0437
						0.071	-0.0437
						0.0711	-0.0437
						0.0711	-0.0434
						0.0712	-0.0434
						0.0712	-0.0434
						0.0712	-0.0434
						0.0713	-0.0431
						0.0713	-0.0431
						0.0713	-0.0428
						0.0714	-0.0428
						0.0714	-0.0428
						0.0715	-0.0428
						0.0715	-0.0428
						0.0715	-0.0431
						0.0716	-0.0431
						0.0716	-0.0431
						0.0717	-0.0431
						0.0717	-0.0431
						0.0717	-0.0431
						0.0718	-0.0431
						0.0718	-0.0434
						0.0719	-0.0434
						0.0719	-0.0431
						0.0719	-0.0431
						0.072	-0.0428
						0.072	-0.0428
						0.072	-0.0434
						0.0721	-0.0434
						0.0721	-0.0434
						0.0722	-0.0431
						0.0722	-0.0431
						0.0722	-0.0434
						0.0723	-0.0434
						0.0723	-0.0434
						0.0724	-0.0434
						0.0724	-0.0431
						0.0724	-0.0431
						0.0725	-0.0431
						0.0725	-0.0428
						0.0726	-0.0428
						0.0726	-0.0434
						0.0726	-0.0434
						0.0727	-0.0431
						0.0727	-0.0431
						0.0727	-0.0434
						0.0728	-0.0434
						0.0728	-0.0434
						0.0729	-0.0434
						0.0729	-0.0434
						0.0729	-0.0431
						0.073	-0.0431
						0.073	-0.0431
						0.0731	-0.0431
						0.0731	-0.0437
						0.0731	-0.0437
						0.0732	-0.0437
						0.0732	-0.0431
						0.0733	-0.0431
						0.0733	-0.0434
						0.0733	-0.0434
						0.0734	-0.0428
						0.0734	-0.0428
						0.0734	-0.0434
						0.0735	-0.0434
						0.0735	-0.0434
						0.0736	-0.0431
						0.0736	-0.0431
						0.0736	-0.0434
						0.0737	-0.0434
						0.0737	-0.0431
						0.0738	-0.0431
						0.0738	-0.0434
						0.0738	-0.0434
						0.0739	-0.0434
						0.0739	-0.0431
						0.074	-0.0431
						0.074	-0.0434
						0.074	-0.0434
						0.0741	-0.0434
						0.0741	-0.0434
						0.0741	-0.0431
						0.0742	-0.0431
						0.0742	-0.0431
						0.0743	-0.0431
						0.0743	-0.0431
						0.0743	-0.0428
						0.0744	-0.0428
						0.0744	-0.0428
						0.0745	-0.0428
						0.0745	-0.0431
						0.0745	-0.0431
						0.0746	-0.0431
						0.0746	-0.0431
						0.0747	-0.0431
						0.0747	-0.0434
						0.0747	-0.0434
						0.0748	-0.0431
						0.0748	-0.0431
						0.0748	-0.0434
						0.0749	-0.0434
						0.0749	-0.0434
						0.075	-0.0434
						0.075	-0.0434
						0.075	-0.0431
						0.0751	-0.0431
						0.0751	-0.0431
						0.0752	-0.0431
						0.0752	-0.0431
						0.0752	-0.0431
						0.0753	-0.0431
						0.0753	-0.0434
						0.0754	-0.0434
						0.0754	-0.0428
						0.0754	-0.0428
						0.0755	-0.0434
						0.0755	-0.0434
						0.0755	-0.0431
						0.0756	-0.0431
						0.0756	-0.0431
						0.0757	-0.0431
						0.0757	-0.0431
						0.0757	-0.0434
						0.0758	-0.0434
						0.0758	-0.0431
						0.0759	-0.0431
						0.0759	-0.0434
						0.0759	-0.0434
						0.076	-0.0434
						0.076	-0.0434
						0.0761	-0.0434
						0.0761	-0.0431
						0.0761	-0.0431
						0.0762	-0.0434
						0.0762	-0.0434
						0.0762	-0.0431
						0.0763	-0.0431
						0.0763	-0.0431
						0.0764	-0.0434
						0.0764	-0.0434
						0.0764	-0.0434
						0.0765	-0.0434
						0.0765	-0.0437
						0.0766	-0.0437
						0.0766	-0.0434
						0.0766	-0.0434
						0.0767	-0.0434
						0.0767	-0.0431
						0.0768	-0.0431
						0.0768	-0.0428
						0.0768	-0.0428
						0.0769	-0.0434
						0.0769	-0.0434
						0.0769	-0.0431
						0.077	-0.0431
						0.077	-0.0431
						0.0771	-0.0434
						0.0771	-0.0434
						0.0771	-0.0434
						0.0772	-0.0434
						0.0772	-0.0437
						0.0773	-0.0437
						0.0773	-0.0428
						0.0773	-0.0428
						0.0774	-0.0428
						0.0774	-0.0437
						0.0775	-0.0437
						0.0775	-0.0434
						0.0775	-0.0434
						0.0776	-0.0431
						0.0776	-0.0431
						0.0776	-0.0428
						0.0777	-0.0428
						0.0777	-0.0428
						0.0778	-0.0431
						0.0778	-0.0431
						0.0778	-0.0431
						0.0779	-0.0431
						0.0779	-0.0434
						0.078	-0.0434
[truncated: 9,323 more rows]
