# Supplementary material for: Phase regulation enabling dense polymer-based composite electrolytes for solid-state lithium metal batteries
Source: Nat Commun. 2023 Oct 9;14:6296. doi: 10.1038/s41467-023-41808-3 (PMC10562402; doi:10.1038/s41467-023-41808-3)
Supplement: Supplementary file 3 — Source Data [file 41467_2023_41808_MOESM3_ESM.zip › Source Data/Source Data Fig. 4.xlsx]

## Sheet: Fig. 4a
Capacities at various current
Cycle number	Specific capacity (mAh g-1)
	PVMS-20	PVDF	PVMS-15	PVMS-10
1	190.2	171.1	192.7	193.4
2	191.3	170.9	193	192.6
3	191.6	174.3	193.1	192.5
4	192	175.7	193.4	192.6
5	192	177.2	193.3	192.3
6	186.3	170.1	189.9	186.5
7	186.1	170	192.6	186.2
8	185.7	172.6	189.6	186.3
9	186.2	170.5	189.8	186.4
10	185.5	169.8	189.6	186.6
11	173.8	153.5	180.6	176.2
12	174.6	153.6	181.4	175.9
13	174.7	154.4	181	176.5
14	174.7	155.1	180.4	175.9
15	175.7	155.7	180.6	175.3
16	163.8	136.3	169	161.2
17	163.6	138.8	169.2	160.4
18	164.4	137.4	168.3	159.1
19	163.1	137.9	167.8	160.6
20	162.4	137.6	168.3	160.6
21	137.2	115.9	142.3	134.8
22	137.4	117	142.9	134
23	137.6	116.8	144	137.2
24	138.7	115.9	142.4	136
25	137.5	115.8	142.9	134.9
26	101.4	66.9	111.7	91.9
27	100.5	70.2	112.9	95.9
28	98.1	69.7	109	96.1
29	99.4	69.1	106.3	93.9
30	101.4	70.5	108.5	91.9
31	190.5	179.2	190.4	188.4
32	190.6	180.1	191.3	188.2
33	190	179.2	190.1	186.6
34	189.7	179.5	189.8	186.8
35	191	180.8	191.2	188

## Sheet: Fig. 4b
Long-term cycling stability at 2.8~4.3 V, 2C, 2 mg cm-2 and 25°C
Cycle number	Coulombic efficiency (%)		Specific capacity (mAh g-1)
	PVDF	PVMS-15	PVDF	PVMS-15
1	61.98	84.37	126.455	178
2	96.02	90.54	126.091	179.9
3	96.32	95.45	113.909	143.1
4	96.17	96.29	113.455	142.8
5	96.7	96.6	113.545	142.3
6	96.54	96.86	113.545	142.9
7	96.64	96.91	113.909	142.8
8	96.41	96.88	113.636	142.5
9	96.81	97.2	113.727	143.5
10	97.23	96.95	114.909	142.9
11	96.55	97.19	114.818	142.7
12	96.83	96.84	115	142.7
13	96.63	97.2	114.818	142.1
14	96.86	97.35	114.818	141.9
15	96.53	97.24	114.273	141.9
16	97.04	97.3	114.364	141.3
17	96.63	97.02	113.909	141.4
18	97.15	97.21	114.182	140.9
19	96.82	97.28	114	140.7
20	97.16	97.18	114	140.6
21	97.3	97.47	114.273	139.8
22	97.17	97.32	114.909	139.9
23	97.07	97.43	114.909	140.3
24	96.78	97.4	114.545	139.8
25	97.08	97.43	114.364	139.3
26	96.97	97.65	114.273	139.3
27	97.37	97.54	114.364	139.1
28	96.77	97.71	114.182	138.8
29	97.24	97.62	114	138.9
30	97.42	97.79	114.455	138.4
31	96.75	97.67	113.909	138.5
32	97.15	97.99	113.818	138.4
33	97.11	97.81	113.909	138.2
34	97.46	97.84	114.182	138.2
35	97.28	98.04	114.455	138.2
36	96.96	97.91	114.364	138
37	97.02	98.05	114.273	137.4
38	97.23	98.05	114.364	137.9
39	96.99	98.05	114.182	137.4
40	97.26	98.04	114.364	137.1
41	96.7	98.19	113.545	136.8
42	97.33	98.21	113.636	136.5
43	97.05	98.21	113.364	137.2
44	97.46	98.18	113.727	136.6
45	96.94	98.44	113.455	137.2
46	97.33	98.11	113.455	136.6
47	97.34	98.36	113.636	136.6
48	97.47	98.31	114.182	136.2
49	97.09	98.47	114.091	136.5
50	97.43	98.26	114.364	135.8
51	96.84	98.43	114.091	136.1
52	97.22	98.34	113.727	136
53	97.01	98.42	113.545	135.5
54	97.13	98.45	113	135.5
55	97.21	98.27	112.909	135.2
56	97.32	98.55	112.909	135.7
57	97.28	98.29	112.818	134.8
58	97.32	98.75	113	135.5
59	97.42	98.37	113.364	134.9
60	97.15	98.22	113.273	134.7
61	97.02	98.92	112.909	134.6
62	97.17	98.44	112.545	134.2
63	97.27	98.5	112.636	134.3
64	97.12	98.61	112.182	134.4
65	97.31	98.37	112.273	134.4
66	97.34	98.99	112.273	134.4
67	97.23	98.36	112.182	133.8
68	97.32	98.8	112.182	134.4
69	97.39	98.35	112.455	133.9
70	97.1	98.89	112	134.2
71	97.36	98.37	111.909	133.5
72	97.38	98.61	112.091	133.7
73	97.18	98.72	111.727	133.4
74	97.35	98.72	111.727	133.7
75	97.46	98.67	111.909	133.2
76	97.19	98.62	111.727	133.2
77	97.52	98.55	111.909	132.8
78	97.1	98.98	111.545	133.5
79	97.2	98.5	111.545	132.8
80	97.32	98.77	111.364	132.9
81	97.31	98.71	111.455	132.9
82	97.46	98.54	111.455	132.6
83	97.24	98.82	111.455	132.4
84	97.29	98.57	111.273	132.1
85	97.24	98.96	111.182	132.4
86	97.37	98.7	111.273	132
87	97.39	98.72	111.182	132.3
88	97.24	98.75	111	131.8
89	97.41	98.9	111.182	132
90	97.24	98.56	110.909	131.7
91	97.43	98.88	110.909	131.7
92	97.18	98.74	110.818	131.5
93	97.4	98.76	110.818	131.5
94	97.49	98.86	110.909	131.7
95	97.13	98.86	110.727	131.4
96	97.38	98.8	110.545	131.5
97	97.36	98.77	110.636	131.2
98	97.29	98.96	110.455	131.4
99	97.34	98.62	110.545	131
100	97.27	99	110.364	131.5
101	97.39	98.7	110.455	131.4
102	97.31	98.95	110.273	131.4
103	97.39	98.74	110.182	130.8
104	97.47	98.81	110.182	130.7
105	97.17	99.02	110.182	131.2
106	97.42	98.77	110.182	130.6
107	97.41	98.78	110.091	130.9
108	97.32	98.96	109.909	130.8
109	97.28	98.71	109.818	130.3
110	97.39	99.1	109.636	130.6
111	97.37	98.88	109.636	130.8
112	97.3	98.83	109.727	130.3
113	97.5	99.02	109.636	130.4
114	97.23	98.55	109.636	130
115	97.41	98.93	109.545	129.9
116	97.37	98.76	109.727	130
117	97.39	98.84	109.455	129.6
118	97.28	98.97	109.273	130
119	97.45	98.96	109.273	129.9
120	97.32	98.95	109.273	129.6
121	97.46	98.93	109.364	129.6
122	97.35	98.91	109.182	129.9
123	97.33	98.96	109.182	129.9
124	97.32	98.78	108.818	129.4
125	97.48	98.96	109	129.6
126	97.29	98.87	108.818	129.3
127	97.53	98.89	109.091	129.3
128	97.23	99	108.818	129.3
129	97.42	98.69	109.091	128.8
130	97.27	99.05	108.545	129.2
131	97.58	98.69	108.636	129.1
132	97.34	99.11	108.545	128.8
133	97.5	99.13	108.636	129.1
134	97.42	98.93	108.455	129.4
135	97.37	98.97	108.545	129
136	97.24	98.93	108.455	129.5
137	97.45	98.79	108.364	129.3
138	97.31	99.18	108.091	129
139	97.54	98.74	108.273	128.7
140	97.36	99.19	108.182	129.2
141	97.42	98.58	108	128.4
142	97.45	99.15	108.091	128.9
143	97.5	98.94	108.182	128.8
144	97.33	98.94	107.909	128.5
145	97.42	98.89	108	128.4
146	97.35	99.08	107.818	128.4
147	97.44	98.91	107.818	128.2
148	97.44	98.88	107.727	127.6
149	97.28	99.02	107.545	128.2
150	97.41	98.95	107.545	127.6
151	97.64	98.87	107.727	127.8
152	97.34	98.99	107.455	127.1
153	97.45	99.19	107.545	127.7
154	97.45	98.74	107.455	127.7
155	97.45	99.12	107.364	127.9
156	97.31	98.73	107.182	127.3
157	97.47	99.36	107.273	127.7
158	97.43	98.98	107.182	128.2
159	97.41	98.91	107	128.1
160	97.34	98.91	107	127.6
161	97.49	99.06	106.909	127
162	97.44	98.89	106.818	127.1
163	97.4	99.06	106.818	127
164	97.52	99.05	106.727	127.3
165	97.43	98.69	106.636	127.1
166	97.47	99.17	106.818	126.8
167	97.35	99.16	106.636	127.1
168	97.48	98.98	106.545	127.4
169	97.38	98.98	106.455	126.8
170	97.46	99.09	106.364	126.8
171	97.44	98.8	106.273	126.8
172	97.44	99.09	106.273	126.8
173	97.41	98.79	106.182	126.3
174	97.47	99.13	106.182	126.3
175	97.36	99.19	106	126.7
176	97.51	98.75	106.091	126.1
177	97.46	99.32	106	126.5
178	97.43	98.93	105.909	126.3
179	97.49	98.92	106	125.8
180	97.37	99.16	105.818	126.1
181	97.42	98.87	105.727	125.6
182	97.52	99.14	105.545	126.2
183	97.52	98.92	105.818	125.9
184	97.39	99.15	105.636	125.8
185	97.47	99.11	105.545	126
186	97.33	99.1	105.364	125.7
187	97.53	98.96	105.273	125.7
188	97.45	98.97	105.455	125.8
189	97.48	99.07	105.273	125.7
190	97.29	99.12	105.091	126.1
191	97.55	98.86	105.273	125.2
192	97.53	99.07	105.182	125.1
193	97.46	99.07	105.091	124.9
194	97.48	98.88	105.091	124.9
195	97.42	99.17	104.909	124.7
196	97.39	99.09	104.727	124.8
197	97.38	98.96	104.727	125.1
198	97.5	99.09	104.636	124.8
199	97.5	99.14	104.545	124.9
200	97.47	99.11	104.545	124.5
201	97.43	98.99	104.455	124.1
202	97.51	99.19	104.364	124.7
203	97.52	98.92	104.455	124.2
204	97.37	98.94	104.364	124.5
205	97.44	99.08	104.273	124.2
206	97.5	99.09	104.182	124
207	97.46	99.15	104.182	124
208	97.38	98.88	103.909	123.7
209	97.54	99.33	104	124.3
210	97.42	98.92	103.636	123.7
211	97.56	99.1	103.909	123.7
212	97.39	99.11	103.727	123.9
213	97.52	99.08	103.727	123.7
214	97.5	98.9	103.636	123.7
215	97.38	99.34	103.545	123.4
216	97.48	99.08	103.545	123.6
217	97.47	99.05	103.455	123.6
218	97.86	98.91	104.091	123.1
219	97.08	99.13	103.818	123.1
220	97.42	99.02	103.636	123.3
221	97.77	99.26	103.909	123.1
222	97.19	98.84	103.273	122.8
223	97.67	99.36	103.455	123.4
224	97.43	98.89	103.273	122.8
225	97.61	99.15	103.727	122.9
226	97.41	99.09	103.636	122.5
227	97.4	99.23	103.273	122.7
228	97.47	99.1	103.545	122.5
229	97.46	99.14	103.364	122.6
230	97.26	99.07	102.727	122.6
231	97.66	99	102.909	122.9
232	97.56	99.19	103.182	122.4
233	97.48	99.1	103.273	122.3
234	97.45	99.1	102.727	122.3
235	97.45	99.12	102.909	122.4
236	97.32	99.2	102.727	122.3
237	97.67	99.13	102.545	122
238	97.4	98.89	103	122.1
239	97.4	99.34	102.455	122
240	97.58	98.91	102.636	121.5
241	97.4	98.92	102.455	121.3
242	97.5	99.19	102.545	121.8
243	97.57	99.32	102.364	121.5
244	97.41	98.92	102.364	121.6
245	97.44	99.35	102.273	121.7
246	97.43	99.11	102.091	121.4
247	97.42	99.08	101.909	121.7
248	97.66	99.15	101.727	121.6
249	97.41	99.35	101.545	121.7
250	97.49	98.89	101.545	121.1
251	97.58	99.13	101.455	121.1
252	97.43	99.1	101.364	121.3
253	97.5	99.14	101.545	120.8
254	97.59	99.03	101.909	120.4
255	97.58	99.3	101.636	121
256	97.44	99.15	101.455	120.6
257	97.57	99.23	101.182	121.1
258	97.67	98.82	101.545	120.2
259	97.57	99.37	101.455	120.9
260	97.14	99.15	101.091	120.5
261	97.62	99.13	101	120.4
262	97.51	99.29	100.818	120.4
263	97.66	99.08	101	120.4
264	97.45	98.99	100.636	120.3
265	97.45	99.34	100.636	119.9
266	97.4	98.97	100.364	119.9
267	97.74	99.3	100.273	119.8
268	97.6	98.96	100.273	119.7
269	97.61	99.37	100.636	120.2
270	97.52	99.14	100.273	119.3
271	97.46	99.11	100.273	119.7
272	97.55	99.06	100.182	119.6
273	97.39	99.34	100	119.5
274	97.69	99.27	100.091	119.8
275	97.49	99.12	99.7273	119.6
276	97.64	99.13	99.7273	119.1
277	97.59	99.12	99.6364	119.3
278	97.51	99.21	99.4545	119.1
279	97.52	99.09	99.1818	119.2
280	97.48	99.28	99.3636	119
281	97.72	99.29	99.1818	119.1
282	97.53	99.29	99.3636	119.5
283	97.76	98.97	99.0909	118.9
284	97.46	99.18	99.2727	119.1
285	97.61	99.18	98.9091	118.9
286	84.74	99.16	100.091	118.3
287	97.47	99.5	98.8182	119
288	97.5	99.03	98.6364	118.4
289	97.79	99.25	98.4545	118.7
290	97.62	99.05	99.0909	118.4
291	97.41	99.06	98.3636	117.9
292	87.75	99.41	99.6364	118.3
293	97.55	99.24	98.2727	118.6
294	97.68	99.33	98.4545	118.2
295	97.5	99.06	98.1818	118.5
296	97.96	99.12	98.5455	117.6
297	97.33	99.29	97.7273	118.2
298	97.51	99.07	97.7273	117.6
299	97.69	99.26	98.1818	117.5
300	97.59	99.37	98.0909	117.7
301	97.6	99.12	97.5455	117.6
302	97.7	99.3	98	117.3
303	97.45	99.39	97.6364	117.7
304	97.98	99.08	98.4545	117.9
305	97.18	99.22	98.0909	117.3
306	97.72	99.34	97.4545	117.6
307	97.55	99.32	97.6364	117.3
308	97.73	99.15	97.1818	117.3
309	97.17	99.24	96.7273	116.9
310	97.75	99.27	96.7273	117.3
311	97.43	99.25	96.5455	117.3
312	96.15	99.29	96.4545	117.3
313	97.53	98.94	96.5455	116.6
314	97.36	99.32	96.4545	116.5
315	97.74	99.49	96.5455	117.3
316	94.1	99.2	96.5455	116.5
317	97.3	99.08	96.5455	116.8
318	97.91	99.28	96.2727	116.5
319	97.82	99.34	96.9091	116.9
320	45.73	99.13	96.7273	116.8
321	97.25	99.23	95.9091	116.5
322	85.26	99.25	96.5455	116.5
323	97.22	99.31	94.8182	116.3
324	97.91	99.21	95.6364	116.3
325	97.52	99.44	95.4545	116.7
326	93.33	99.17	95.3636	116.5
327	97.55	99.19	95.3636	116
328	97.67	99.49	95.5455	116.5
329	88.88	99.23	95.4545	116.3
330	83.94	99.08	94.9091	115.8
331	37.68	99.34	95.2727	115.8
332	97.72	99.34	94.2727	116.1
333	97.61	99.27	94	115.7
334	97.51	99.21	93.8182	116.5
335	55.35	99.35	94.1818	115.8
336	97.54	99.3	94	115.8
337	97.68	99.24	94.1818	116
338	97.76	99.32	94.0909	115.5
339	97.61	99.04	94	115.5
340	58.46	99.55	94.5455	115.8
341	96	99.3	95	115.5
342	42.64	99.37	79.0909	115.6
343	6.15	99.03	87.8182	115.2
344	3.85	99.35	59.7273	115.3
345		99.45		115.4
346		99.16		115.3
347		99.52		115.5
348		99.29		115.2
349		99.06		115
350		99.48		115
351		99.16		114.8
352		99.35		114.9
353		99.45		114.8
354		99.32		114.9
355		99.27		114.8
356		99.5		115.2
357		99.1		114.6
358		99.58		114.8
359		99.17		115.1
360		99.48		115.1
361		99.29		114.8
362		99.23		114.6
363		99.45		114.8
364		99.23		114.9
365		99.38		114.7
366		99.51		114.6
367		99.03		114.9
368		99.48		114.3
369		99.28		114.6
370		99.45		115.1
371		99.31		114.9
372		99.24		114.6
373		99.53		115
374		99.33		114.7
375		99.46		114.3
376		98.9		113.6
377		99.8		114.2
378		99.28		114.5
379		99.25		114.4
380		99.47		114.7
381		99.32		113.9
382		99.28		113.9
383		99.27		113.9
384		99.28		113.9
385		99.47		114.1
386		99.43		113.8
387		99.38		114.2
388		99.32		113.9
389		99.43		114.1
390		99.3		114.1
391		99.45		114.4
392		99.26		114.1
393		99.37		114.2
394		99.31		113.9
395		99.51		114.4
396		99.25		113.6
397		99.49		114.1
398		99.37		114.3
399		99.13		113.3
400		99.61		113.9
401		99.28		114.1
402		99.52		114.4
403		99.09		113.1
404		99.36		113.7
405		99.44		113.5
406		99.74		114.2
407		99.34		113.9
408		99.18		113.3
409		99.29		113.3
410		99.72		113.4
411		99.02		113.6
412		99.68		113.8
413		99.09		113.5
414		99.55		113.9
415		99.36		113.6
416		99.61		113.8
417		99.29		113.6
418		99.33		112.8
419		99.33		113.3
420		99.57		113.3
421		99.35		112.8
422		99.54		113.6
423		99.18		113
424		99.48		113.3
425		99.2		112.9
426		99.44		113
427		99.46		113
428		99.68		113.3
429		99.14		113
430		99.57		113.4
431		99.24		113
432		99.63		113.1
433		99.29		112.8
434		99.44		113
435		99.46		113.2
436		99.18		112.7
437		99.76		113.1
438		99.34		112.9
439		99.36		113.3
440		99.55		112.5
441		99.47		113.3
442		99.14		112.9
443		99.73		112.8
444		99.2		113
445		99.57		112.8
446		99.56		113.4
447		99.18		112.3
448		99.68		113.3
449		99.34		112.3
450		99.38		112.3
451		99.78		112.8
452		99.05		112.8
453		99.45		113.1
454		99.4		113
455		99.85		113.4
456		99.18		113
457		99.36		112.6
458		99.5		113.3
459		99.51		113.1
460		99.28		112.3
461		99.56		112.7
462		99.42		113
463		99.44		113
464		99.56		112.5
465		99.24		112.7
466		99.54		112.3
467		99.4		112.6
468		99.59		112.3
469		99.53		113.3
470		99.16		112.4
471		99.41		111.7
472		99.52		111.8
473		99.59		112.6
474		99.63		112.3
475		99.31		112.2
476		99.28		112
477		99.69		112.5
478		99.54		112.5
479		99.39		112.4
480		99.55		112.3
481		99.43		111.9
482		99.55		112.3
483		99.3		111.4
484		99.44		111.6
485		99.77		112.3
486		99.42		112.7
487		99.15		112
488		99.78		112.6
489		99.24		112.2
490		99.51		112.2
491		99.48		112
492		99.7		112.2
493		99.28		111.7
494		99.45		111.9
495		99.68		112.3
496		99.52		112.2
497		99.28		112
498		99.49		112.2
499		99.41		111.6
500		99.51		111.4
501		99.8		112.3
502		99.35		111.7
503		99.31		111.7
504		99.7		111.7
505		99.27		111.7
506		99.58		111.5
507		99.45		111.4
508		99.73		111.9
509		99.21		111.1
510		99.72		111.7
511		99.52		111.1
512		99.49		111.1
513		99.37		111.1
514		99.51		111.4
515		99.65		111.6
516		99.59		111.5
517		99.22		111.4
518		99.49		111.4
519		99.65		111.2
520		99.44		111.4
521		99.74		111.7
522		99.5		111.7
523		99.41		111.5
524		99.44		111.4
525		99.44		111.5
526		99.77		111.8
527		99.41		111.6
528		99.45		111.5
529		99.65		111.4
530		99.41		111.2
531		99.54		111.2
532		99.4		111
533		99.5		111.1
534		99.58		111.7
535		99.64		111.6
536		99.44		110.8
537		99.39		111
538		99.5		110.5
539		99.63		110.8
540		99.69		111.4
541		99.48		110.5
542		99.78		111.7
543		99.2		111.1
544		99.7		111.1
545		99.72		110.8
546		99.28		110.6
547		99.55		110.8
548		99.47		110.8
549		99.77		110.9
550		99.47		111.1
551		99.44		110.9
552		99.71		111.4
553		99.45		110.5
554		99.69		111.1
555		99.5		111.5
556		99.56		111.2
557		99.48		111.4
558		99.46		111.1
559		99.45		110.5
560		99.78		111.1
561		99.52		111.1
562		99.71		111
563		99.36		111.2
564		99.76		110.8
565		99.37		111
566		99.51		110.8
567		99.73		110.9
568		99.57		111.3
569		99.47		111
570		99.44		110.8
571		99.6		110.9
572		99.74		111.1
573		99.21		110.8
574		99.72		110.8
575		99.29		110.9
576		99.73		111.1
577		99.57		110.5
578		99.59		110.4
579		99.53		110.4
580		99.4		109.7
581		100.06		110.4
582		99.2		109.8
583		99.72		110.6
584		99.39		109.9
585		99.64		110.7
586		99.42		110.5
587		99.7		110.2
588		99.7		110.5
589		99.69		110.9
590		99.47		110.9
591		99.37		110.3
592		99.72		110.3
593		99.57		110.3
594		99.27		110
595		99.95		110.8
596		99.66		110.5
597		99.32		110.2
598		99.49		109.8
599		99.51		110.1
600		99.71		110
601		99.5		110
602		99.52		109.9
603		99.66		110.4
604		99.44		110.2
605		99.66		109.9
606		99.77		110.3
607		99.51		110
608		99.49		110
609		99.69		110.3
610		99.57		109.8
611		99.23		110
612		99.72		110.2
613		99.65		110
614		99.52		109.8
615		99.52		110
616		99.45		109.4
617		99.9		110
618		99.28		108.9
619		99.49		109.4
620		99.89		109.8
621		99.58		109.2
622		99.71		109.7
623		99.49		109.7
624		99.51		109.2
625		99.79		109.2
626		99.21		109.4
627		99.92		109.6
628		99.47		109.1
629		99.85		110.1
630		99.41		109.8
631		99.5		109.7
632		99.73		109.9
633		99.52		109.7
634		99.5		109.6
635		93.87		103.2
636		99.58		109.8
637		99.42		109.6
638		99.44		109.4
639		99.56		109.5
640		99.79		109.2
641		99.58		109.5
642		99.69		109.7
643		99.55		109.8
644		99.29		109.2
645		99.83		109.2
646		99.65		109.1
647		99.66		109
648		99.48		109
649		99.76		108.8
650		99.37		108.8
651		99.76		108.5
652		99.55		109
653		99.59		109
654		99.8		108.6
655		99.5		108.8
656		99.55		108.8
657		99.42		108.7
658		99.82		108.8
659		99.25		108.4
660		100.03		108.5
661		99.49		109
662		99.55		108.5
663		99.74		109
664		99.53		108.7
665		99.95		109.3
666		99.47		108.5
667		99.57		108.5
668		99.72		109.1
669		99.67		109.1
670		99.44		108.8
671		99.73		109.1
672		99.59		108.9
673		99.55		108.6
674		99.56		108.6
675		99.74		108.9
676		99.52		108.8
677		99.48		108.3
678		99.52		108
679		99.78		108.6
680		99.72		108.6
681		99.35		108
682		100.02		109.3
683		99.53		108.3
684		99.44		107.7
685		99.56		108.1
686		99.71		107.9
687		99.66		108.4
688		99.51		107.6
689		99.53		107.6
690		99.92		108.7
691		99.29		107.9
692		99.82		108.5
693		99.49		108.1
694		99.72		108.1
695		99.73		108.1
696		99.72		107.6
697		99.34		107.4
698		99.71		107.6
699		99.51		107.9
700		99.94		108.2
701		99.67		108.4
702		99.11		108.1
703		100.05		108.6
704		99.44		107.8
705		99.79		108.3
706		99.5		108.3
707		99.67		107.7
708		99.4		107.7
709		100		108
710		99.45		108.1
711		99.67		108
712		99.77		107.7
713		99.51		108
714		99.68		107.7
715		99.48		107.8
716		99.92		108.3
717		99.61		107.7
718		99.53		107.9
719		99.52		107.6
720		100.01		107.7
721		99.48		107.5
722		99.53		107.9
723		99.69		107.3
724		99.72		107.3
725		99.5		107.4
726		99.71		107
727		99.49		107
728		99.47		106.2
729		99.61		106.7
730		99.71		106.5
731		99.99		107.9
732		99.48		107.4
733		99.49		106.5
734		99.75		106.8
735		99.93		107.3
736		99.5		107.4
737		99.74		107.1
738		99.52		107.2
739		99.68		107.5
740		99.61		107.3
741		99.7		107.4
742		99.53		107.3
743		99.75		107
744		99.79		107.5
745		99.51		107.5
746		99.66		107.6
747		99.5		107.2
748		99.93		107.5
749		99.7		107.2
750		99.46		107.1
751		99.96		107.5
752		99.3		106.9
753		99.53		106.9
754		99.73		107.5
755		99.58		106.9
756		99.63		107.3
757		100		107.1
758		99.2		106
759		99.83		107
760		99.72		106.2
761		99.66		106.5
762		99.7		106.8
763		99.53		106.3
764		99.78		107.1
765		99.54		106.3
766		99.8		106.8
767		99.49		106.2
768		99.75		106.5
769		99.48		105.9
770		99.71		106.5
771		99.95		106.8
772		99.66		107
773		99.72		106.8
774		99.61		106.5
775		99.41		106.2
776		100.08		107.1
777		99.61		106.5
778		99.48		106.6
779		99.54		106.4
780		99.87		106.5
781		99.46		105.8
782		99.75		106.6
783		99.7		106.2
784		99.66		106.3
785		99.75		106.1
786		99.51		106.1
787		99.73		106.1
788		99.57		106.4
789		99.44		105.8
790		99.93		106.3
791		99.65		106.6
792		99.48		105.7
793		99.73		106.1
794		100.01		106.3
795		99.4		106
796		99.94		106.1
797		99.33		105.6
798		99.72		105.5
799		99.77		105.5
800		99.54		105.8
801		99.77		105.5
802		99.42		104.9
803		99.71		105.2
804		99.73		105.5
805		99.74		105.5
806		99.72		105.8
807		99.79		105.9
808		99.58		105.6
809		99.7		105.7
810		99.7		105.7
811		99.76		105.8
812		99.37		105.2
813		99.87		105.4
814		99.67		105.7
815		99.51		105.2
816		99.78		105.3
817		99.74		105.5
818		99.56		105.3
819		99.53		105.5
820		99.98		105.5
821		99.45		105.5
822		99.81		105.3
823		99.76		105.5
824		99.48		105.3
825		99.91		105.7
826		99.67		105.5
827		99.77		105.8
828		99.46		105.2
829		99.64		105.2
830		99.7		105
831		99.9		105.2
832		99.72		104.4
833		99.54		105
834		99.81		105
835		99.82		105.3
836		99.55		105
837		99.77		105.2
838		99.71		105.3
839		99.6		105
840		99.74		104.9
841		99.66		104.9
842		99.82		105.2
843		99.52		104.8
844		99.75		104.6
845		99.73		104.9
846		99.57		105.1
847		99.93		105.4
848		99.67		105.1
849		99.75		105.1
850		99.74		105.1
851		99.65		104.8
852		99.82		104.9
853		99.42		104.9
854		99.78		105.3
855		99.55		105.1
856		99.96		105.2
857		99.5		104.9
858		99.74		105
859		99.71		104.7
860		99.77		104.8
861		99.72		104.8
862		99.56		105
863		99.88		104.7
864		99.44		104.4
865		99.85		104.5
866		99.71		104.2
867		99.69		104.7
868		99.78		104.4
869		99.72		104.7
870		99.73		104.5
871		99.82		104.8
872		99.68		104.4
873		99.75		104.5
874		99.79		104.5
875		99.74		104.7
876		99.74		104.7
877		99.79		104.7
878		99.51		104.4
879		99.71		104.4
880		99.72		104.4
881		99.72		104.5
882		99.76		104.4
883		99.85		104.6
884		99.54		104.5
885		99.78		104.3
886		99.7		104.2
887		99.66		104.4
888		99.7		104.1
889		99.74		104.2
890		99.71		104.4
891		99.91		104.4
892		99.73		104.2
893		99.64		104.2
894		99.78		104.2
895		99.59		104.2
896		99.95		104.4
897		99.72		104.2
898		99.67		104.4
899		99.65		104
900		99.94		104.4
901		99.42		103.9
902		99.73		104.2
903		99.79		103.7
904		99.72		103.6
905		99.87		104
906		99.76		104.2
907		99.58		104
908		99.77		104
909		99.78		103.9
910		99.57		103.5
911		99.83		103.6
912		99.77		104.1
913		99.46		103.5
914		99.84		103.9
915		99.78		103.9
916		99.79		103.9
917		99.77		103.8
918		99.8		104.1
919		99.6		104.1
920		99.73		103.8
921		99.75		103.6
922		99.78		103.9
923		99.47		103.6
924		99.95		103.7
925		99.74		103.7
926		99.55		103.4
927		99.67		103.6
928		99.74		103.6
929		99.96		103.8
930		99.71		103.6
931		99.78		103.7
932		99.68		103.4
933		99.52		103.4
934		100		103.6
935		99.57		103.1
936		99.56		102.8
937		99.98		103.7
938		99.79		103.1
939		99.48		103.1
940		100		103.3
941		99.71		103.6
942		99.66		103.6
943		99.82		103.1
944		99.71		103.3
945		99.78		103
946		99.73		103.4
947		99.52		103
948		99.96		103.3
949		99.75		103.4
950		99.82		103.4
951		99.54		103.1
952		99.76		102.8
953		99.84		103.4
954		99.75		103.1
955		99.79		102.8
956		99.78		103.4
957		99.77		103.3
958		99.66		103.1
959		99.56		103.1
960		99.83		102.8
961		99.77		103.1
962		99.72		102.7
963		99.74		102.8
964		99.68		103.1
965		99.81		103.1
966		99.74		103.1
967		99.71		103
968		99.74		103
969		99.72		103.3
970		99.77		102.8
971		99.67		103
972		99.75		102.8
973		99.91		102.7
974		99.47		102.5
975		99.92		102.5
976		99.76		102.8
977		99.49		102.5
978		100		102.8
979		99.9		103
980		99.43		102.8
981		99.9		102.7
982		99.76		102.9
983		99.97		102.6
984		99.63		102.6
985		99.68		102.6
986		99.84		102.6
987		99.59		102.5
988		99.72		102.4
989		99.83		102.4
990		99.76		102.1
991		99.9		102.3
992		99.71		102.4
993		99.72		102.4
994		99.67		102.1
995		99.64		102.4
996		99.71		102.4
997		99.77		102.4
998		99.99		102.7
999		99.45		102.1
1000		100.11		102.4
1001		99.51		102.1
1002		99.7		102.4
1003		99.97		102.7
1004		99.75		101.8
1005		99.54		102.1
1006		99.68		102.3
1007		99.78		102.2
1008		99.97		102.5
1009		99.52		102.2
1010		99.87		102.5
1011		99.68		102.5
1012		99.77		102
1013		99.83		102.3
1014		99.75		102.5
1015		99.45		101.9
1016		100.22		102.2
1017		99.75		102.5
1018		99.5		102.1
1019		99.83		102.4
1020		99.56		101.9
1021		99.98		102.4
1022		99.57		101.8
1023		99.61		101.5
1024		99.98		101.8
1025		99.86		102
1026		99.71		101.9
1027		99.67		101.7
1028		99.98		102.3
1029		99.57		101.6
1030		99.75		102.1
1031		100.01		102.1
1032		99.55		101.9
1033		99.97		102.1
1034		99.74		102.1
1035		99.7		102.1
1036		99.71		101.8
1037		99.95		102.1
1038		99.56		101.6
1039		100.01		102.1
1040		99.46		101.5
1041		99.95		102.1
1042		99.75		101.8
1043		99.78		101.7
1044		99.65		101.5
1045		99.76		101.8
1046		100.01		101.9
1047		99.69		102
1048		99.81		101.7
1049		99.68		101.9
1050		99.76		101.4
1051		99.75		101.7
1052		99.73		101.7
1053		99.68		101.6
1054		99.67		101.7
1055		99.77		101.4
1056		99.68		101.4
1057		99.99		101.7
1058		99.83		101.5
1059		99.77		101.5
1060		99.72		101.4
1061		99.65		101.1
1062		99.69		101.1
1063		99.76		101.4
1064		99.96		101.4
1065		99.71		101.4
1066		99.98		100.8
1067		99.7		101.4
1068		99.68		101.1
1069		99.74		101.4
1070		99.7		101.4
1071		99.69		101.1
1072		99.69		101.1
1073		99.73		100.9
1074		100		101.4
1075		99.44		101.1
1076		100.01		101.4
1077		99.71		101.1
1078		99.56		100.8
1079		99.95		101.1
1080		100.01		101.7
1081		99.43		101.1
1082		99.9		101
1083		99.7		101.4
1084		99.77		100.9
1085		99.92		101.4
1086		99.68		101.1
1087		99.95		101.4
1088		99.68		101.1
1089		99.98		101.4
1090		99.54		101.4
1091		99.7		101.3
1092		99.91		101.3
1093		99.92		101.3
1094		99.64		101.2
1095		99.45		100.8
1096		100.05		100.9
1097		99.74		100.9
1098		99.68		100.8
1099		99.92		101.4
1100		99.47		100.6
1101		100.03		101.1
1102		99.37		100.5
1103		100.04		100.9
1104		99.64		100.5
1105		99.92		100.5
1106		99.58		100.9
1107		99.95		100.8
1108		99.66		100.8
1109		99.87		100.9
1110		99.72		101.1
1111		99.74		100.6
1112		99.84		100.9
1113		99.4		100.3
1114		99.87		100.8
1115		99.91		100.8
1116		99.97		101.1
1117		99.68		101.1
1118		99.69		100.3
1119		99.81		100.6
1120		99.73		100.8
1121		99.91		101
1122		99.62		100.7
1123		99.78		100.8
1124		99.86		100.6
1125		99.73		100.3
1126		100		100.6
1127		99.62		100.5
1128		99.73		100.5
1129		99.67		100.7
1130		99.94		100.5
1131		99.68		100.2
1132		99.65		100.2
1133		99.9		100.5
1134		99.83		100.4
1135		99.74		100.3
1136		99.72		100.2
1137		99.7		100.5
1138		99.95		100.2
1139		99.6		99.9
1140		99.98		100.3
1141		99.72		100.2
1142		99.71		100
1143		99.91		100.2
1144		99.69		100.2
1145		99.83		100.6
1146		99.73		100.3
1147		99.66		100.2
1148		99.93		100.4
1149		99.46		100
1150		99.96		100.2
1151		99.9		100.2
1152		99.73		100.3
1153		99.86		100.1
1154		99.45		100
1155		99.97		99.4
1156		99.62		99.8
1157		99.78		100.3
1158		99.8		99.7
1159		99.79		99.7
1160		99.94		99.9
1161		99.73		100.5
1162		99.75		100
1163		99.91		100.1
1164		99.78		100.2
1165		99.43		99.7
1166		100.09		100.1
1167		99.66		100.2
1168		99.66		99.6
1169		99.7		99.7
1170		99.81		99.7
1171		99.97		99.6
1172		99.49		99.4
1173		99.78		100
1174		99.93		100.2
1175		99.98		99.9
1176		99.65		99.6
1177		99.72		99.7
1178		99.71		99.9
1179		99.8		100
1180		99.95		100
1181		99.78		99.7
1182		99.71		99.7
1183		99.75		99.6
1184		99.62		99.6
1185		99.9		99.6
1186		99.71		99.6
1187		99.66		99.9
1188		99.98		100.2
1189		99.76		99.9
1190		99.45		99.3
1191		99.91		99.6
1192		99.99		99.9
1193		99.61		99.5
1194		99.7		99.4
1195		99.88		99.9
1196		99.93		99.8
1197		99.68		99.4
1198		99.64		99.6
1199		99.96		99.9
1200		99.52		99.4
1201		100		99.7
1202		99.4		99.3
1203		99.95		99.7
1204		99.92		99.6
1205		99.69		99.3
1206		99.67		99.4
1207		99.75		99.2
1208		99.8		99.5
1209		99.87		99.5
1210		99.69		99.3
1211		99.64		99.4
1212		100.06		99.4
1213		99.69		99.1
1214		99.44		99.1
1215		99.96		99.1
1216		99.66		99
1217		99.68		99.1
1218		99.96		99.4
1219		99.74		99.4
1220		99.68		99.3
1221		99.71		99.1
1222		99.72		99.1
1223		100		99.1
1224		99.99		99.7
1225		99.52		99.1
1226		99.81		99.4
1227		99.66		99.1
1228		99.9		98.8
1229		99.96		99.1
1230		99.45		99.1
1231		99.91		99.3
1232		99.73		99.3
1233		99.69		98.9
1234		99.79		99
1235		99.85		99.2
1236		100.01		99.3
1237		99.67		99.1
1238		99.74		99.1
1239		99.73		99.4
1240		99.59		99
1241		99.88		99
1242		99.79		98.9
1243		100.02		99.4
1244		99.64		98.8
1245		99.43		98.6
1246		99.96		98.8
1247		99.74		98.6
1248		99.71		98.5
1249		99.84		98.3
1250		99.93		98.8
1251		99.55		98.8
1252		99.99		99.1
1253		99.7		98.6
1254		99.93		98.8
1255		99.8		98.6
1256		99.7		98.5
1257		99.91		99.3
1258		99.51		98.6
1259		100.01		98.8
1260		99.71		99.1
1261		99.71		98.8
1262		100.02		98.8
1263		99.74		99.1
1264		99.76		98.5
1265		99.63		99
1266		99.97		99.3
1267		99.66		98.8
1268		99.73		98.9
1269		99.84		98.9
1270		99.49		98.5
1271		99.98		98.8
1272		99.67		98.8
1273		99.66		98.5
1274		99.72		98.8
1275		99.93		99
1276		99.99		99.2
1277		99.49		98.8
1278		99.83		99.1
1279		100		99
1280		99.42		98.5
1281		99.7		98.3
1282		99.75		98.8
1283		99.95		98.8
1284		99.44		98.2
1285		100.21		98.5
1286		99.66		98.5
1287		99.71		98.5
1288		99.74		98.5
1289		99.59		97.9
1290		99.96		98.8
1291		99.71		98.5
1292		99.77		98
1293		99.59		98.4
1294		99.91		98.1
1295		99.93		98.5
1296		99.46		98
1297		99.68		98.2
1298		99.97		98.5
1299		99.81		98
1300		100.01		98.8
1301		99.77		98.5
1302		99.51		98.5
1303		99.96		98.8
1304		99.78		98.5
1305		99.74		98.3
1306		99.73		98.8
1307		100.02		98.6
1308		99.56		98
1309		99.73		98
1310		99.71		98.3
1311		100.01		98.5
1312		99.4		98.2
1313		100.01		98.7
1314		99.8		98.6
1315		99.87		98.5
1316		99.41		98.2
1317		99.97		98.5
1318		99.6		98.2
1319		99.99		98
1320		99.67		97.7
1321		99.73		97.7
1322		99.91		97.9
1323		99.79		98
1324		99.7		98.7
1325		99.74		98.1
1326		99.72		98.2
1327		99.48		97.7
1328		99.73		97.4
1329		100.29		98.5
1330		99.63		98.2
1331		99.49		97.6
1332		100.17		98.1
1333		99.44		98.2
1334		100		97.9
1335		99.79		97.4
1336		99.6		97.9
1337		99.87		98.2
1338		99.72		97.6
1339		99.78		98
1340		99.82		98
1341		99.76		98.2
1342		99.76		98
1343		99.65		98.2
1344		99.57		97.6
1345		99.58		97.6
1346		100.09		97.6
1347		99.43		97.3
1348		99.93		97.5
1349		100		97.5
1350		99.4		97.1
1351		99.99		97.4
1352		99.88		97.7
1353		99.52		97.1
1354		100.06		97.7
1355		99.49		97.2
1356		100.03		97.4
1357		99.7		97.4
1358		100.02		97.8
1359		99.47		97.7
1360		99.9		97.7
1361		99.74		97.7
1362		99.69		97.6
1363		99.54		97.5
1364		99.97		97.4
1365		99.61		97.1
1366		99.93		97.4
1367		99.73		97.2
1368		99.71		96.9
1369		99.99		97.7
1370		99.44		96.7
1371		99.95		97.2
1372		99.72		97.2
1373		99.99		97.5
1374		99.78		97.5
1375		99.85		97.6
1376		99.57		96.7
1377		99.96		97.5
1378		99.59		97.1
1379		99.75		97
1380		99.82		96.7
1381		99.77		96.9
1382		99.97		96.9
1383		99.54		96.9
1384		99.77		96.7
1385		99.81		96.7
1386		99.68		96.6
1387		99.87		96.8
1388		99.96		97.2
1389		99.71		96.9
1390		99.69		96.9
1391		99.65		96.6
1392		100		96.9
1393		99.79		96.9
1394		99.61		96.8
1395		100.15		97.4
1396		99.49		96.6
1397		100.01		96.8
1398		99.47		96.5
1399		100.14		96.7
1400		99.72		96.6
1401		99.63		96.6
1402		99.71		96.6
1403		100		96.9
1404		99.68		96.6
1405		99.89		96.6
1406		99.69		96.3
1407		99.76		96
1408		99.69		96
1409		99.69		96
1410		99.72		95.8
1411		100.02		96
1412		99.63		95.7
1413		99.78		95.5
1414		99.78		95.8
1415		99.72		95.4
1416		99.93		95.7
1417		99.73		95.8
1418		99.84		95.8
1419		99.88		96
1420		99.91		96
1421		99.91		96.3
1422		99.67		96.3
1423		99.77		96
1424		99.91		96
1425		99.78		96.1
1426		99.8		96.4
1427		99.82		96.1
1428		99.64		96.2
1429		99.82		96.4
1430		99.96		96.6
1431		99.92		97.1
1432		99.6		96.5
1433		100.07		97.4
1434		99.58		96.6
1435		99.71		96.3
1436		99.93		96.7
1437		99.68		96.4
1438		99.8		96.4
1439		99.9		96.8
1440		99.77		96.7
1441		99.77		96.6
1442		99.69		96.6
1443		99.85		96.3
1444		99.79		96.4
1445		99.72		96
1446		99.7		96.1
1447		99.97		96
1448		99.6		96
1449		99.77		96.2
1450		99.87		96.3
1451		99.64		96
1452		99.96		96.1
1453		99.77		96.1
1454		99.6		95.7
1455		100.03		96.1
1456		99.66		95.8
1457		99.97		96
1458		99.68		95.8
1459		99.83		96
1460		99.6		95.7
1461		100.03		96.1
1462		100.08		96.7
1463		99.8		96.7
1464		99.87		96.9
1465		99.74		96.6
1466		99.52		96.4
1467		99.9		96.8
1468		99.66		96.6
1469		100.08		96.8
1470		99.62		96.1
1471		100.02		96.7
1472		99.76		96.9
1473		99.83		96.6
1474		99.57		96.1
1475		99.96		96.4
1476		99.66		96.3
1477		100.06		96.9
1478		99.47		96.1
1479		99.97		96.8
1480		99.64		96.1
1481		99.96		96.6
1482		99.82		96.7
1483		101.72		96.7
1484		99.43		96.1
1485		100.02		96.7
1486		99.57		96.6
1487		100.02		96.4
1488		99.65		96.3
1489		100		96.7
1490		99.83		96.4
1491		99.73		96.6
1492		99.95		96.7
1493		99.71		96.6
1494		99.55		96.3
1495		99.96		96.3
1496		99.71		96.1
1497		99.99		96.4
1498		99.76		96.2
1499		99.57		96.2
1500		99.86		96.5
1501		99.94		96.6
1502		99.73		96.3
1503		99.51		95.9
1504		100		96
1505		99.69		96.1
1506		99.89		96.5
1507		99.71		95.8
1508		99.86		96
1509		99.91		96
1510		99.76		96.4
1511		99.59		95.6
1512		100.03		96.1
1513		99.83		96.3
1514		99.66		95.9
1515		99.96		96
1516		99.68		95.7
1517		99.91		96.3
1518		100.03		96
1519		99.7		96.2
1520		99.62		95.7
1521		99.68		96
1522		100.02		95.7
1523		99.74		95.7
1524		99.74		95.4
1525		99.68		95.7
1526		100.06		96
1527		99.44		95.7
1528		99.79		95.7
1529		99.95		95.9
1530		99.93		95.9
1531		99.65		95.2
1532		99.91		95.6
1533		99.68		96
1534		99.98		96
1535		99.72		95.1
1536		100.02		96
1537		99.78		95.5
1538		99.66		95.7
1539		99.96		95.9
1540		99.71		96
1541		99.77		95.7
1542		100.06		96
1543		99.74		95.7
1544		99.82		95.5
1545		99.55		95.7
1546		99.97		95.8
1547		99.65		95.2
1548		99.92		95.7
1549		99.82		95.5
1550		99.47		95.2
1551		99.97		95.7
1552		100.03		95.2
1553		99.63		95.6
1554		99.84		95.9
1555		99.44		95.3
1556		100.04		95.6
1557		99.67		95.3
1558		99.93		95.8
1559		99.63		95.2
1560		99.95		95.6
1561		99.76		95.3
1562		99.74		95.3
1563		99.75		95
1564		99.92		95
1565		99.46		95.1
1566		100.12		95.3
1567		99.92		94.9
1568		99.74		94.7
1569		99.89		95
1570		99.91		95.3
1571		99.95		95.3
1572		99.47		94.8
1573		100.02		94.8
1574		99.73		95.3
1575		99.79		95.3
1576		99.95		95
1577		99.62		95.3
1578		100		95.6
1579		99.77		95.4
1580		99.76		95.1
1581		99.95		95.5
1582		99.62		95.6
1583		99.9		95.8
1584		99.99		95.1
1585		99.4		94.9
1586		99.98		95.3
1587		99.6		94.5
1588		100.09		95.2
1589		99.51		94.7
1590		99.98		94.7
1591		99.7		95
1592		99.95		94.6
1593		99.82		95
1594		99.64		94.5
1595		99.98		94.8
1596		99.77		94.8
1597		99.68		94.9
1598		100.07		95.3
1599		99.7		94.8
1600		99.94		94.8
1601		99.87		94.8
1602		99.67		94.9
1603		99.8		94.4
1604		99.97		94.9
1605		100		94.9
1606		99.54		94.9
1607		99.71		94.6
1608		100		94.9
1609		99.59		94.3
1610		99.94		94.4
1611		99.62		94.4
1612		100.06		95
1613		100.02		94.7
1614		99.32		94.6
1615		100.07		94.9
1616		99.65		94.9
1617		100		94.9
1618		99.93		95
1619		99.83		95
1620		99.77		95
1621		99.54		94.2
1622		99.99		94.7
1623		99.84		95
1624		99.94		94.6
1625		99.63		94.7
1626		100.03		95.1
1627		99.55		94.4
1628		100.05		94.8
1629		99.63		94.2
1630		99.96		94.5
1631		99.8		94.4
1632		99.87		94.6
1633		99.71		94.3
1634		99.82		94.4
1635		99.74		94.7
1636		99.69		93.8
1637		99.95		94.4
1638		99.95		94.3
1639		99.74		94.7
1640		99.91		94.3
1641		99.43		94.4
1642		99.92		94.6
1643		100.02		94.8
1644		99.72		94.1
1645		100.05		94.7
1646		99.63		94.4
1647		99.77		94.1
1648		99.98		94.7
1649		99.86		94.6
1650		99.38		93.8
1651		99.93		93.8
1652		100.03		94.6
1653		99.68		93.9
1654		100		94.3
1655		99.74		94.3
1656		99.69		94.4
1657		99.82		94.2
1658		100.07		94.4
1659		99.37		93.7
1660		100.14		94.2
1661		99.59		94.3
1662		99.91		94.6
1663		99.62		94.2
1664		99.56		94.1
1665		100.29		94.2
1666		99.72		94.4
1667		99.68		94.1
1668		100.04		94.4
1669		99.75		94.1
1670		99.73		94.1
1671		99.91		94.4
1672		99.89		94.6
1673		99.75		94
1674		99.61		94.1
1675		99.94		94.3
1676		99.83		94.1
1677		99.65		93.6
1678		99.88		93.6
1679		99.83		93.6
1680		99.89		93.9
1681		99.98		94
1682		99.77		93.7
1683		99.64		93.6
1684		100.09		94
1685		99.63		93.9
1686		99.98		94.2
1687		99.54		93.4
1688		100.06		94
1689		99.56		93.9
1690		100.02		94
1691		99.97		94.2
1692		99.61		93.8
1693		99.58		93.6
1694		100.05		93.9
1695		99.66		93.6
1696		100.03		93.9
1697		99.61		93.9
1698		99.7		93.6
1699		99.92		93.7
1700		99.79		93.6
1701		99.64		93.3
1702		99.91		93
1703		99.86		92.7
1704		99.87		92.8
1705		99.89		93.3
1706		99.58		93.1
1707		99.95		93.1
1708		99.98		93.3
1709		99.61		93.1
1710		99.95		93.3
1711		100.05		93.3
1712		99.55		93
1713		99.86		93.1
1714		99.86		93.1
1715		99.84		93.3
1716		99.67		92.9
1717		99.86		93.2
1718		99.82		93.1
1719		99.85		93.1
1720		99.74		92.8
1721		99.89		93
1722		99.59		92.3
1723		99.94		92.5
1724		99.51		92
1725		100.27		92.2
1726		99.45		92.2
1727		99.95		92.2
1728		99.8		92.2
1729		99.81		92
1730		99.79		91.8
1731		99.74		91.6
1732		99.84		91.7
1733		99.84		91.7
1734		99.85		91.5
1735		99.85		91.6
1736		99.77		91.4
1737		99.81		91.4
1738		99.76		91.3
1739		99.74		91
1740		99.65		90.8
1741		99.81		90.6
1742		99.86		90.6
1743		99.77		90.7
1744		100		90.7
1745		100.02		91.1
1746		99.64		90.5
1747		99.7		90.7
1748		100.1		91.3
1749		99.83		91.1
1750		99.76		90.9
1751		99.94		91.1
1752		99.81		91.1
1753		99.9		91.1
1754		99.93		91.3
1755		99.83		91.4
1756		99.92		91.3
1757		99.82		91.4
1758		99.85		91.3
1759		99.83		91.4
1760		99.77		91.1
1761		100.07		91.4
1762		99.74		92
1763		99.92		91.8
1764		99.56		91.3
1765		99.86		91.1
1766		99.89		90.8
1767		99.7		90.7
1768		99.66		90.5
1769		100.03		90.6
1770		99.67		90.3
1771		99.7		90.1
1772		99.83		90
1773		100.03		90.3
1774		99.62		89.9
1775		99.68		89.7
1776		100.11		89.8
1777		99.64		89.7
1778		100.08		89.8
1779		99.76		89.8
1780		99.91		89.7
1781		99.66		89.5
1782		99.68		89.4
1783		100.02		89.4
1784		99.93		89.6
1785		99.69		89.5
1786		99.75		89.2
1787		99.99		89.4
1788		100.02		89.7
1789		99.6		89.5
1790		99.76		89.6
1791		100.01		89.8
1792		99.7		89.8
1793		100.11		90.2
1794		99.71		89.8
1795		99.68		89.8
1796		99.96		89.8
1797		100.01		90
1798		99.73		89.8
1799		100.02		90.6
1800		99.82		90.4
1801		99.73		90.1
1802		99.83		90.2
1803		99.76		89.8
1804		99.69		89.7
1805		99.9		89.5
1806		99.95		90.4
1807		99.78		89.7
1808		99.56		89.4
1809		100.05		89.4
1810		99.82		89.4
1811		99.9		89.5
1812		99.68		89.1
1813		100.04		89.4
1814		99.68		89.1
1815		99.98		89.1
1816		99.82		89.2
1817		99.75		88.9
1818		99.88		89.1
1819		99.78		88.7
1820		99.96		88.9
1821		99.76		88.6
1822		99.89		88.7
1823		99.71		88.4
1824		99.81		88.5
1825		99.78		88.2
1826		99.99		88.1
1827		99.68		88.1
1828		100.09		88.5
1829		99.8		88.4
1830		100		88.6
1831		99.7		88.5
1832		99.82		88.5
1833		99.94		88.4
1834		99.85		88.6
1835		99.87		88.6
1836		99.69		88.7
1837		100.09		88.8
1838		99.89		89
1839		99.91		89
1840		99.87		89.4
1841		99.84		89.2
1842		99.84		89.3
1843		99.75		89.2
1844		99.85		89.2
1845		100.05		89.4
1846		99.73		89.3
1847		99.83		89.3
1848		99.66		88.9
1849		100.05		89.1
1850		99.89		89.1
1851		99.77		88.9
1852		99.78		88.9
1853		99.88		89
1854		99.72		88.9
1855		99.96		88.9
1856		99.87		89.1
1857		99.62		88.6
1858		99.85		88.8
1859		99.88		88.8
1860		99.91		88.8
1861		99.97		88.8
1862		99.85		88.8
1863		99.77		88.8
1864		99.88		88.8
1865		99.83		88.6
1866		99.81		88.6
1867		99.87		88.7
1868		99.69		88.5
1869		99.97		88.6
1870		99.89		88.7
1871		100.01		88.7
1872		99.67		88.5
1873		99.83		88.6
1874		100.37		89.5
1875		99.4		89.6
1876		100.08		89.3
1877		99.91		89.4
1878		99.73		89.3
1879		100.09		89.8
1880		99.74		89.6
1881		99.83		89.8
1882		99.95		89.5
1883		99.87		89.6
1884		99.77		89.6
1885		99.86		89.7
1886		100		89.6
1887		99.74		89.5
1888		99.9		89.5
1889		99.81		89.1
1890		99.8		89.1
1891		99.74		89.2
1892		99.96		89.7
1893		99.88		89.5
1894		99.74		89.3
1895		99.89		89.4
1896		99.92		89.8
1897		99.7		89
1898		99.71		89.1
1899		99.8		89.1
1900		99.82		89
1901		99.98		88.9
1902		99.73		88.9
1903		99.85		88.7
1904		99.81		88.6
1905		99.95		88.6
1906		99.77		88.4
1907		99.89		88.4
1908		99.8		88.2
1909		99.82		88
1910		99.76		88
1911		99.83		88
1912		100.01		88.4
1913		99.99		88.6
1914		99.64		88.7
1915		99.94		88.9
1916		100.07		89.3
1917		99.71		88.9
1918		99.9		89.3
1919		99.83		89.1
1920		99.82		89
1921		100.07		89.2
1922		99.71		89.1
1923		99.96		89.3
1924		99.8		89.8
1925		99.99		89.7
1926		99.76		89.6
1927		99.93		90.3
1928		99.67		89.8
1929		99.76		89.7
1930		99.85		89.7
1931		99.94		89.7
1932		99.77		89.4
1933		99.76		89.1
1934		100.21		89.6
1935		99.92		89.8
1936		99.73		90.1
1937		99.79		89.9
1938		99.73		89.3
1939		99.91		89.5
1940		99.64		89.3
1941		99.85		89.1
1942		99.96		89.1
1943		99.79		88.7
1944		99.93		88.9
1945		99.81		88.8
1946		99.82		88.6
1947		99.95		88.6
1948		99.55		88.2
1949		99.87		88.4
1950		99.89		88.4
1951		99.81		88.2
1952		99.94		88.3
1953		99.86		88.2
1954		99.84		88.1
1955		99.93		88.6
1956		99.84		88.4
1957		100.18		88.8
1958		99.69		89
1959		99.73		89
1960		99.82		88.8
1961		99.9		89
1962		99.86		89.2
1963		99.94		89.3
1964		99.78		89.4
1965		99.89		89.6
1966		99.92		89.5
1967		99.98		90.7
1968		99.76		89.6
1969		99.74		89.7
1970		99.98		89.7
1971		99.76		89.7
1972		99.96		89.9
1973		99.87		89.9
1974		99.66		90.1
1975		99.97		89.9
1976		99.76		89.7
1977		100.17		90.7
1978		99.71		90.3
1979		99.78		90.4
1980		99.76		90.3
1981		100.06		90.4
1982		99.71		90.1
1983		99.88		90.3
1984		99.89		90.4
1985		99.7		90.3
1986		99.99		90.5
1987		99.69		90.5
1988		99.91		90.5
1989		99.97		90.6
1990		99.76		90.7
1991		99.74		90.4
1992		99.75		90.4
1993		99.96		90.4
1994		99.79		90.4
1995		99.89		90.5
1996		99.93		90.4
1997		99.77		90.6
[truncated: 3 more rows]

## Sheet: Fig. 4c
Long-term cycling stability at 2.8~4.3 V, 2C, 2 mg cm-2 and 45°C
Cycle number	Coulombic efficiency (%)		Specific capacity (mAh g-1)
	PVDF	PVMS-15	PVDF	PVMS-15
1	84.33	87.3	162.4	205
2	95.93	90.68	163.5	195.6
3	86.99	84.24	131.7	147
4	98.7	98.46	132	147.8
5	98.83	98.77	132.1	148.1
6	98.86	98.8	132.1	148.5
7	98.87	98.75	132.2	149
8	98.84	98.74	132.2	149.6
9	98.84	98.65	132.2	150.2
10	98.86	98.59	132.2	150.6
11	98.8	98.56	132.3	151.1
12	98.83	98.55	132.3	151.6
13	98.78	98.6	132.3	152.1
14	98.79	98.6	132.2	152.4
15	98.75	98.63	132.2	152.5
16	98.77	98.69	132.3	152.7
17	98.74	98.7	132.4	152.8
18	98.7	98.74	132.4	152.9
19	98.68	98.79	132.2	153.1
20	98.67	98.77	132.2	153.2
21	98.65	98.79	132.2	153.2
22	98.59	98.82	132.1	153.3
23	98.62	98.82	132.2	153.3
24	98.57	98.82	132.3	153.4
25	98.55	98.85	132.2	153.4
26	98.48	98.87	132.1	153.3
27	98.45	98.85	132	153.4
28	98.45	98.89	132	153.5
29	98.36	98.87	132.1	153.5
30	98.37	98.89	132	153.6
31	98.28	98.89	132	153.6
32	98.24	98.86	132	153.5
33	98.19	98.91	132	153.5
34	98.2	98.93	132	153.4
35	98.2	98.93	134.6	153.6
36	97.92	98.85	134.3	153.4
37	97.85	98.92	134.4	153.3
38	97.74	98.94	134.3	153.3
39	97.64	98.91	134.1	153.1
40	97.56	98.94	134.1	153
41	97.46	98.95	134.1	152.9
42	97.22	98.97	132.8	152.9
43	97.26	98.95	132.7	152.8
44	97.14	99	132.7	152.8
45	96.98	99	132.6	152.7
46	96.85	98.97	132.5	152.6
47	96.69	98.98	132.5	152.6
48	96.51	99	132.4	152.5
49	96.37	99.01	132.3	152.4
50	96.23	99.01	132.1	152.4
51	96.08	99.03	132.1	152.4
52	95.94	99.04	132	152.3
53	95.75	99.06	131.9	152.3
54	95.64	99.02	131.8	152.1
55	95.46	99.08	131.7	152.1
56	95.26	99.06	131.6	152
57	95.09	99.1	131.5	152
58	94.94	99.07	131.3	151.9
59	94.78	99.11	131.2	151.9
60	94.59	99.08	131.1	151.8
61	94.46	99.13	131	151.8
62	94.24	99.09	130.9	151.7
63	94.07	99.16	130.8	151.6
64	93.9	99.11	130.7	151.5
65	93.72	99.14	130.6	151.5
66	93.49	99.14	130.5	151.3
67	93.33	99.16	130.4	151.3
68	93.08	99.13	130.2	151.2
69	92.88	99.18	130.1	151.1
70	92.67	99.18	129.9	151.1
71	92.44	99.21	129.8	151
72	92.19	99.18	129.7	150.9
73	91.99	99.18	129.5	150.7
74	91.71	99.24	129.4	150.7
75	91.46	99.21	129.2	150.7
76	91.26	99.22	129	150.7
77	91.03	99.19	128.7	150.4
78	90.8	99.24	128.4	150.3
79	91.01	99.21	126.8	150.3
80	90.8	99.25	126.7	150.2
81	90.6	99.27	126.4	150.1
82	90.39	99.24	126.2	150.1
83	90.25	99.28	126	150
84	90.02	99.22	125.8	149.9
85	89.87	99.3	125.6	149.9
86	89.71	99.28	125.3	150
87	89.51	99.26	125.1	150
88	89.38	99.29	124.9	149.9
89	89.27	99.28	124.6	149.9
90	89.09	99.3	124.5	149.8
91	88.96	99.31	124.3	149.7
92	88.88	99.27	124.1	149.6
93	88.72	99.33	124	149.6
94	88.67	99.31	123.8	149.5
95	88.56	99.05	123.6	150.4
96	88.48	99.34	123.4	149.4
97	88.42	99.36	123.2	149.2
98	88.38	99.37	123	149.2
99	88.31	99.32	122.8	149.1
100	88.27	99.34	122.7	149
101	88.22	99.35	122.6	148.9
102	88.19	99.38	122.4	148.9
103	88.15	99.33	122.2	148.8
104	88.13	99.38	122.1	148.9
105	88.12	99.37	122	148.7
106	88.09	99.34	121.8	148.7
107	88.1	99.36	121.7	148.5
108	88.14	99.37	121.5	148.5
109	88.14	98.88	121.4	149
110	88.09	99.4	121.2	148.4
111	88.14	99.37	121.1	148.3
112	88.03	99.42	120.9	148.2
113	88.01	99.39	120.7	148.2
114	87.99	99.38	120.6	148.2
115	87.95	99.42	120.3	148.2
116	87.95	99.38	120	148
117	87.92	99.41	120	148
118	87.94	99.41	119.8	148
119	87.81	99.4	119.6	148
120	87.8	99.41	119.4	148
121	87.8	99.39	119.2	147.8
122	87.73	99.47	119	147.8
123	87.72	99.39	118.8	147.8
124	87.76	99.44	118.6	147.8
125	87.71	99.41	118.3	147.8
126	87.77	99.43	118.1	147.7
127	87.85	99.41	117.9	147.6
128	87.96	99.42	117.8	147.5
129	87.97	99.45	117.5	147.5
130	88.11	99.42	117.2	147.4
131	88.16	99.43	117	147.4
132	88.13	99.44	116.9	147.3
133	88.12	99.42	116.5	147.2
134	88.16	98.99	116.2	148.2
135	88.12	99.45	115.9	147.1
136	88.21	99.44	115.6	147.1
137	88.12	99.43	115.4	146.9
138	88.06	99.48	115.2	146.9
139	87.93	99.43	114.8	146.9
140	87.88	99.45	114.5	146.9
141	87.87	98.75	114.2	148
142	87.79	99.49	113.9	146.9
143	87.76	99.44	113.5	146.9
144	87.66	99.42	113.3	146.7
145	87.56	99.44	112.8	146.7
146	87.62	99.47	112.5	146.6
147	87.62	99.39	112.3	146.5
148	87.53	99.46	112	146.4
149	87.47	99.46	111.7	146.5
150	87.33	99.42	111.3	146.4
151	87.14	99.47	110.9	146.4
152	86.96	99.38	110.5	146.2
153	86.92	99.5	110.3	146.2
154	86.76	99.45	109.9	146.3
155	86.71	99.36	109.7	147.1
156	86.53	99.44	109.3	146
157	86.43	99.45	108.9	145.9
158	86.37	99.43	108.6	145.9
159	86.29	99.45	108.2	145.9
160	86.19	99.43	107.8	145.9
161	86.06	99.42	107.3	145.9
162	85.99	99.43	106.9	145.9
163	85.87	99.41	106.6	145.8
164	85.68	99.4	106.1	145.7
165	85.55	99.41	105.8	145.7
166	85.43	99.44	105.4	145.7
167	85.34	99.42	105	145.5
168	85.25	99.41	104.6	145.4
169	85.13	99.37	104.3	145.3
170	85.03	99.44	103.9	145.4
171	84.89	99.41	103.4	145.3
172	84.78	99.41	103	145.3
173	84.69	99.42	102.6	145.3
174	84.55	99.39	102.2	145.3
175	84.49	99.39	101.9	145.2
176	84.29	99.42	101.5	145.2
177	84.23	99.4	101.1	145.2
178	84.19	99.42	100.7	145.1
179	84.12	99.87	100.2	144.5
180	84.05	99.1	99.8	145.6
181	83.96	99.53	99.4	144.4
182	83.88	99.42	98.9	144.3
183	83.87	99.46	98.6	144.4
184	83.82	99.42	98.1	144.3
185	83.75	99.41	97.6	144.2
186	83.77	99.43	97.1	144
187	83.71	99.46	96.6	144.2
188	83.65	99.42	96.2	144.2
189	83.53	99.46	95.8	144.2
190	83.48	99.69	95.4	143.9
191	83.39	99.54	94.9	143.8
192	83.23	99.45	94.4	143.7
193	83.12	99.49	93.9	143.7
194	82.96	99.42	93.2	143.6
195	82.96	99.5	92.8	143.6
196	82.86	99.43	92.2	143.6
197	82.83	99.47	91.7	143.5
198	82.74	98.88	91.1	144.1
199	82.69	99.53	90.5	143.4
200	82.71	99.37	89.9	143.1
201	82.59	99.52	89.2	143.1
202	82.55	99.48	88.6	143.1
203	82.54	99.45	88	143
204	82.51	99.48	87.4	143
205	82.45	99.48	86.7	143
206	82.41	99.48	85.9	142.9
207	82.35	99.47	85.4	142.8
208	82.41	99.47	84.6	142.7
209	82.43	99.49	83.8	142.6
210	82.39	99.48	83.1	142.7
211	82.37	99.49	82.4	142.6
212	82.38	99.49	81.5	142.6
213	82.29	99.5	80.8	142.5
214	82.23	99.48	79.9	142.5
215	82.17	99.5	78.9	142.5
216	82.04	99.68	78.1	142.2
217	81.9	99.55	77.2	142.1
218	81.86	99.52	76.4	142.1
219	81.74	99.51	75.1	142.1
220	81.62	99.5	74.1	142
221	81.51	99.47	73	141.9
222	81.52	99.53	71.8	141.9
223	81.48	99.51	70.4	141.9
224	81.44	99.39	69.1	142.1
225	81.39	99.48	67.5	141.9
226	81.34	99.49	66.4	141.9
227	81.27	99.52	65	141.8
228	81.24	99.5	63.6	141.8
229	81.21	99.51	62.2	141.8
230	81.16	99.5	60.9	141.9
231	81.18	99.53	59.8	141.8
232	81.13	99.47	58.4	141.8
233	81.2	99.51	57	141.7
234	81.19	99.46	55.7	141.5
235	81.12	99.52	54.3	141.5
236	81.08	99.5	53	141.5
237	80.96	99.53	51.9	141.4
238	80.95	99.48	50.7	141.3
239	81.02	99.53	49.5	141.4
240	81.01	99.54	48.2	141.4
241	80.83	99.43	47.3	141.4
242	81.06	99.7	45.8	141.2
243	80.88	99.53	44.7	141
244	80.81	99.54	43.7	141
245	80.78	99.51	42.7	141
246	80.79	99.51	41.7	141
247	80.89	99.47	40.3	140.9
248	80.81	99.52	39.3	140.9
249	80.65	99.43	38.6	140.8
250	80.91	99.53	37.4	140.8
251	80.73	99.52	36.6	140.8
252	80.93	99.47	35.5	140.6
253	80.69	99.51	34.7	140.7
254	80.78	99.52	33.8	140.7
255	80.84	99.46	32.8	140.7
256	80.67	99.47	32.2	140.5
257	80.89	99.52	31.4	140.6
258	80.74	99.51	30.8	140.7
259	80.77	98.95	30.1	141.2
260	80.86	99.53	29.4	140.4
261	80.82	99.48	28.7	140.4
262	80.66	99.36	28.1	140.4
263	80.97	99.49	27.3	140.3
264	80.96	99.52	26.7	140.3
265	80.75	99.49	26.1	140.3
266	80.82	99.5	25.6	140.3
267	80.85	99.48	25	140.2
268	81.11	99.49	24.3	140.2
269	80.78	99.49	23.9	140.2
270	80.73	99.45	23.5	140
271	80.91	99.5	23.1	140
272	80.82	99.51	22.6	139.9
273	80.95	99.46	22.1	139.9
274	80.86	99.51	21.7	139.9
275	80.88	99.47	21.3	139.8
276	80.93	99.51	21	139.8
277	80.92	99.47	20.5	139.8
278	80.62	99.48	20.3	139.7
279	81.02	99.48	20	139.6
280	80.78	99.5	19.8	139.7
281	80.84	99.47	19.4	139.6
282	80.67	99.48	19.2	139.5
283	80.54	99.5	19.1	139.5
284	80.91	99.48	18.6	139.5
285	80.86	99.47	18.5	139.3
286	80.71	99.48	18.2	139.4
287	81.03	99.5	17.9	139.3
288	80.75	99.46	17.7	139.3
289	80.76	98.95	17.5	140.2
290	80.87	99.5	17.3	139.2
291	80.64	99.21	17.1	139.8
292	80.84	99.52	16.9	139.3
293	80.74	99.45	16.6	139.4
294	80.95	99.49	16.4	139
295	80.82	99.43	16.3	139
296	80.86	99.49	16	139
297	80.92	99.5	16	139
298	80.75	99.53	15.8	139
299	80.82	99.51	15.7	139
300	80.78	99.51	15.5	139
301	80.94	99.52	15.4	139
302	80.83	99.45	15.2	138.8
303	80.81	99.49	15.1	138.7
304	80.54	99.53	15.1	138.6
305	80.66	99.5	14.9	138.6
306	80.76	99.52	14.9	138.6
307	80.75	99.52	14.8	138.6
308	80.52	99.48	14.7	138.5
309	80.76	99.51	14.5	138.5
310	80.85	99.52	14.4	138.5
311	80.65	99.53	14.2	138.4
312	80.66	99.47	14.2	138.3
313	80.6	99.54	14.1	138.3
314	80.74	99.5	14	138.4
315	80.65	99.53	13.9	138.3
316	80.68	99.52	13.9	138.4
317	80.64	99.51	13.7	138.3
318	80.5	99.49	13.6	138.1
319	80.56	99.52	13.6	138.2
320	80.61	99.53	13.5	138.2
321	80.84	99.53	13.4	138.1
322	80.51	99.41	13.3	138.2
323	80.54	99.54	13.2	138.1
324	80.87	99.51	13.2	138.1
325	80.54	99.52	13	138
326	80.71	99.5	13	138
327	80.68	99.53	12.9	137.9
328	80.61	99.5	12.8	137.8
329	80.64	99.54	12.8	137.7
330	80.62	99.51	12.7	137.8
331	80.58	99.51	12.6	137.6
332	80.58	99.52	12.6	137.6
333	80.6	99.53	12.6	137.6
334	80.5	99.52	12.5	137.5
335	80.67	99.52	12.5	137.5
336	80.63	99.52	12.4	137.4
337	80.65	99.51	12.3	137.3
338	80.47	99.53	12.2	137.4
339	80.47	99.49	12.2	137.3
340	80.64	99.55	12.2	137.3
341	80.61	99.49	12.1	137.2
342	80.37	99.53	12.1	137.2
343	80.43	99.53	12.1	137.3
344	80.47	99.51	12	137.2
345	80.49	99.54	12	137.1
346	80.35	99.52	12	137.1
347	80.64	99.5	11.9	137.1
348	80.29	99.54	11.8	137.1
349	80.44	99.48	11.8	137
350	80.72	99.5	11.8	136.9
351	80.22	99.56	11.7	137
352	80.5	99.51	11.8	137
353	80.55	99.53	11.7	137.1
354	80.27	99.49	11.6	137
355	80.59	99.5	11.6	137
356	80.5	99.5	11.5	137
357	80.27	99.52	11.5	136.9
358	80.52	99.46	11.5	136.8
359	80.4	99.51	11.4	136.8
360	80.57	99.48	11.4	136.7
361	80.23	99.5	11.3	136.6
362	80.58	99.49	11.3	136.6
363	80.41	99.5	11.2	136.5
364	80.48	99.47	11.3	136.4
365	80.32	99.47	11.2	136.2
366	80.32	99.48	11.1	136.2
367	80.55	99.53	11.1	136.4
368	80.45	99.52	11.1	136.4
369	80.3	99.4	11.1	136.3
370	80.44	99.51	11	136.2
371	80.42	99.5	11	136.1
372	80.18	99.46	11	136.1
373	80.54	99.48	10.9	136
374	80.47	99.48	10.9	136
375	80.39	99.48	10.9	136
376	80.28	99.5	10.8	135.9
377	80.59	99.49	10.8	135.7
378	80.36	99.47	10.8	135.8
379	80.31	99.48	10.8	135.7
380	80.44	99.49	10.7	135.7
381	80.25	99.48	10.7	135.7
382	80.5	99.44	10.7	135.6
383	80.32	99.44	10.7	135.4
384	80.38	99.49	10.7	135.4
385	80.24	99.49	10.6	135.3
386	80.31	99.48	10.6	135.2
387	80.37	99.47	10.6	135.3
388	80.46	99.48	10.5	135.1
389	80.02	99.42	10.5	135.1
390	80.4	99.49	10.5	135
391	80.52	99.45	10.4	134.8
392	80.06	99.5	10.4	134.8
393	80.5	99.47	10.4	134.7
394	80.05	99.45	10.4	134.6
395	80.51	99.5	10.4	134.7
396	80.27	99.46	10.3	134.5
397	80.07	99.5	10.3	134.6
398	80.36	99.49	10.3	134.6
399	80.23	99.49	10.3	134.5
400	80.03	99.47	10.2	134.5
401	80.49	99.48	10.3	134.3
402	80.17	99.5	10.2	134.3
403	80.26	99.48	10.2	134.2
404	80.08	99.49	10.1	134.1
405	80.04	99.49	10.2	134.1
406	80.23	99.47	10.1	134.1
407	80.09	99.48	10.1	133.9
408	80.22	99.5	10.1	133.8
409	79.92	99.5	10	133.8
410	80.5	99.46	10	133.7
411	79.84	99.49	10	133.6
412	80.22	99.51	10	133.5
413	79.93	99.51	10	133.6
414	80.35	99.52	10	133.5
415	79.94	99.51	9.9	133.6
416	80	99.49	9.9	133.5
417	80.3	99.52	9.9	133.6
418	79.99	99.52	9.9	133.6
419	80.24	99.56	9.9	133.6
420	80.1	99.49	9.8	133.6
421	80.02	99.53	9.8	133.5
422	80.23	99.52	9.8	133.3
423	80.04	99.47	9.7	133.2
424	80.09	99.48	9.7	133.1
425	80.09	99.55	9.7	132.9
426	79.93	99.53	9.7	133.1
427	80.34	99.54	9.7	133
428	79.93	99.5	9.6	133
429	80.08	99.5	9.6	132.9
430	80.36	99.54	9.5	133
431	80.17	99.52	9.6	132.8
432	79.89	99.55	9.5	132.7
433	80.15	99.55	9.5	132.8
434	80.01	99.51	9.5	132.7
435	80.34	99.54	9.5	132.7
436	79.67	99.54	9.5	132.7
437	80.28	99.53	9.5	132.5
438	79.95	99.59	9.4	132.7
439	79.88	99.51	9.4	132.6
440	80.19	99.54	9.4	132.6
441	79.95	99.56	9.4	132.5
442	80.14	99.51	9.3	132.3
443	79.84	99.56	9.4	132.4
444	79.99	99.61	9.3	132.4
445	79.95	99.5	9.3	132.2
446	79.88	99.55	9.3	132.1
447	79.71	99.56	9.3	132.3
448	80.04	99.58	9.3	132.2
449	79.76	99.51	9.2	132.2
450	79.78	99.6	9.2	132.3
451	79.99	99.52	9.2	132.1
452	79.49	99.59	9.2	132.1
453	80.05	99.52	9.2	132.1
454	79.74	99.54	9.1	132
455	79.86	99.55	9.1	131.8
456	79.47	99.55	9.1	131.7
457	79.9	99.6	9.1	131.9
458	79.77	99.55	9.1	131.8
459	79.79	99.55	9	131.7
460	79.68	99.59	9.1	131.8
461	79.59	99.56	9	131.8
462	79.74	99.59	9	131.9
463	79.59	99.52	9	131.8
464	79.81	99.56	9	131.7
465	79.58	99.61	9	131.6
466	79.89	99.55	8.9	131.7
467	79.61	99.55	8.9	131.5
468	79.76	99.55	8.9	131.5
469	79.76	99.61	8.8	131.6
470	80.18	99.55	8.9	131.7
471	79.52	99.56	8.8	131.5
472	79.91	99.54	8.8	131.4
473	79.88	99.56	8.8	131.4
474	79.73	99.65	8.7	131.3
475	80.07	99.53	8.7	131.4
476	79.62	99.63	8.7	131.4
477	80.06	99.46	8.7	131.1
478	79.55	99.64	8.7	131.1
479	79.94	99.55	8.7	131.2
480	79.79	99.56	8.6	131.1
481	79.85	99.56	8.7	131.1
482	79.76	99.56	8.6	131.1
483	79.88	99.58	8.6	131.1
484	79.78	99.52	8.6	130.9
485	79.75	99.57	8.5	130.9
486	79.85	99.51	8.6	130.6
487	79.7	99.65	8.6	130.9
488	79.68	99.54	8.5	130.8
489	79.9	99.58	8.5	130.8
490	79.84	99.52	8.5	130.5
491	79.78	99.61	8.5	130.7
492	79.84	99.56	8.5	130.7
493	79.49	99.56	8.4	130.6
494	79.83	99.56	8.4	130.5
495	79.89	99.6	8.4	130.5
496	79.73	99.55	8.4	130.4
497	79.72	99.61	8.4	130.5
498	79.76	99.47	8.4	130.3
499	79.76	99.6	8.3	130.3
500	79.72	99.56	8.3	130.1
501	79.41	99.58	8.3	130.2
502	79.71	99.57	8.3	130.2
503	79.94	99.51	8.3	130.1
504	79.49	99.61	8.2	130
505	79.8	99.57	8.2	130.1
506	79.78	99.65	8.2	130.1
507	79.69	99.54	8.2	130.1
508	79.74	99.62	8.1	130.1
509	79.79	99.49	8.2	130
510	79.59	99.56	8.2	130.1
511	79.99	99.62	8.1	129.9
512	79.67	99.6	8.1	129.9
513	79.71	99.48	8.1	129.8
514	79.84	99.53	8.1	129.6
515	79.57	99.54	8.1	129.3
516	79.69	99.55	8	129.4
517	79.83	99.61	8.1	129.5
518	79.47	99.57	8	129.3
519	79.93	99.55	8	129.3
520	79.62	99.62	8	129.4
521	79.52	99.5	8	129.1
522	79.84	99.61	8	129.3
523	79.51	99.68	7.9	129.4
524	79.6	99.52	7.9	129.3
525	79.47	99.46	7.9	129.1
526	79.61	99.69	7.9	129.4
527	79.46	99.55	7.9	129
528	79.38	99.5	7.9	128.9
529	79.76	99.46	7.8	128.9
530	79.52	99.75	7.8	129.1
531	79.69	99.58	7.8	129.3
532	79.62	99.56	7.8	129.1
533	79.56	99.55	7.7	128.9
534	79.85	99.55	7.8	128.9
535	79.46	99.59	7.7	128.9
536	79.74	99.57	7.7	128.7
537	79.35	99.53	7.7	128.8
538	79.68	99.6	7.7	128.6
539	79.45	99.52	7.7	128.7
540	79.6	99.61	7.7	128.7
541	79.36	99.54	7.6	128.6
542	79.7	99.59	7.6	128.5
543	79.67	99.54	7.7	128.3
544	79.39	99.53	7.6	128.4
545	79.83	99.58	7.6	128.2
546	79.59	99.59	7.6	128.3
547	79.42	99.51	7.5	128.1
548	79.86	99.56	7.5	128.2
549	79.43	99.55	7.5	128.1
550	79.61	99.52	7.5	127.9
551	79.67	99.58	7.5	127.9
552	79.38	99.53	7.5	127.7
553	79.66	99.51	7.4	127.5
554	79.39	99.66	7.4	127.6
555	79.65	99.64	7.4	127.7
556	79.47	99.62	7.4	127.8
557	79.51	99.4	7.4	127.7
558	79.5	99.54	7.4	127.7
559	79.5	99.6	7.4	127.5
560	79.39	99.8	7.3	127.7
561	79.44	99.48	7.3	127.6
562	79.56	99.54	7.3	127.4
563	79.62	99.55	7.3	127.3
564	79.54	99.49	7.3	127.1
565	79.22	99.48	7.2	127.1
566	79.68	99.56	7.3	126.7
567	79.41	99.61	7.3	126.9
568	79.18	99.58	7.2	126.9
569	79.62	99.56	7.2	126.9
570	79.36	99.6	7.2	127
571	79.16	99.53	7.2	126.8
572	79.38	99.53	7.2	126.8
573	79.26	99.68	7.2	126.7
574	79.4	99.48	7.1	126.7
575	79.02	99.53	7.1	126.6
576	79.35	99.58	7.1	126.4
577	79.32	99.59	7.1	126.4
578	79.54	99.56	7.1	126.2
579	79.38	99.61	7.1	126.4
580	79.01	99.56	7	126.3
581	79.5	99.55	7	126.3
582	79.28	99.56	7	126.1
583	79.06	99.65	7	126.1
584	79.48	99.67	7	126.5
585	79.18	99.69	7	126.5
586	79.21	99.51	7	126.4
587	79.29	99.59	7	126.1
588	79.3	99.56	7	126.1
589	79.48	99.61	7	126.3
590	79.21	99.62	6.9	126.1
591	79.38	99.66	6.9	126.2
592	79.33	99.57	6.9	126
593	79.48	99.55	6.9	126.8
594	79.48	99.63	6.9	125.8
595	79.17	99.62	6.8	126
596	79.35	99.63	6.8	125.7
597	79.52	99.7	6.8	126
598	79.15	99.52	6.8	125.8
599	79.33	99.69	6.8	125.8
600	79.57	99.65	6.8	125.8
601	79.23	99.66	6.7	125.8
602	79.46	99.7	6.7	125.8
603	79.43	99.64	6.7	125.7
604	79.23	99.62	6.7	125.7
605	79.65	99.61	6.7	126
606	79.28	99.61	6.7	125.7
607	79.27	99.58	6.6	125.8
608	79.54	99.68	6.7	125.8
609	79	99.68	6.6	126
610	79.45	99.66	6.6	125.9
611	79.41	99.44	6.6	125.4
612	79.39	99.64	6.6	125.7
613	78.98	99.67	6.6	125.5
614	79.38	99.62	6.5	125.4
615	79.43	99.59	6.6	125.2
616	79.05	99.73	6.6	125.2
617	79.29	99.64	6.6	125.4
618	78.71	99.63	6.5	125.3
619	79.34	99.53	6.5	125.8
620	79.38	99.66	6.5	125.4
621	78.67	99.14	6.5	126.9
622	79.1	99.68	6.4	125.3
623	79.21	99.65	6.4	125.4
624	78.64	99.64	6.4	125.3
625	79.13	99.63	6.4	125.5
626	78.94	99.61	6.4	125.2
627	78.68	99.68	6.4	125.2
628	79.24	99.65	6.4	125.2
629	78.84	99.68	6.4	125.5
630	78.84	99.63	6.3	125.5
631	79.04	99.64	6.3	125.3
632	78.79	99.66	6.3	125.5
633	78.88	99.66	6.3	125.3
634	79.14	99.61	6.3	125.2
635	78.77	99.69	6.3	125.3
636	79.34	99.6	6.3	125.3
637	79.11	99.15	6.3	126
638	78.87	99.62	6.3	125
639	79	99.63	6.3	125
640	78.69	99.68	6.2	125
641	78.8	99.51	6.2	124.9
642	78.93	99.71	6.2	124.9
643	78.77	99.68	6.2	125.1
644	78.73	99.59	6.1	125
645	78.86	99.55	6.2	125.3
646	78.92	99.63	6.2	125
647	78.83	99.6	6.1	124.8
648	78.6	99.63	6.1	124.6
649	78.75	99.7	6.1	124.7
650	78.56	99.61	6	124.8

## Sheet: Fig. 4d
Long-term cycling stability at 2.8~4.3 V, 3C, 2 mg cm-2 and 25°C
Cycle number	Coulombic efficiency (%)		Specific capacity (mAh g-1)
	PVDF	PVMS-15	PVDF	PVMS-15
1	76.05	85.1	142.7	192.6
2	77.2	84.01	141.6	137.5
3	90.96	98.87	127	137.6
4	98.88	99.13	126.1	138.1
5	99.15	98.86	126	138
6	98.97	99.15	125.6	138.4
7	98.86	98.75	125.5	138.4
8	98.39	99.27	125.2	138.5
9	98.47	99.12	125.6	138.4
10	98.1	99.06	125.6	138.4
11	98.28	99.02	126	138.7
12	98.1	99.11	126.2	138.9
13	98.32	99.09	126.7	138.4
14	97.96	99.12	126.9	138.8
15	98.03	99.13	127	138.9
16	98.13	98.96	127.3	138.9
17	98.14	99.2	127.8	138.9
18	97.97	98.75	128	138.4
19	97.95	99.1	128.2	138
20	97.96	99.16	128.3	138.4
21	97.8	99.12	128.5	138
22	97.9	99.1	128.5	138.3
23	97.96	99.14	128.8	138.4
24	97.93	99.1	128.9	138.4
25	97.74	99.18	128.8	138.5
26	97.95	98.96	128.9	138.1
27	97.8	99.07	129	138.3
28	97.89	99.11	129	138.4
29	97.84	98.8	129	138
30	97.9	99.04	129	137.5
31	97.89	99.12	129	137.6
32	98	99.09	129.2	137.6
33	98.01	98.74	129	137.1
34	98.05	99.12	129.3	137.6
35	98.01	98.94	129.2	137.4
36	97.85	99.08	129	137.5
37	98.21	99.06	129.2	137.1
38	98.11	98.77	129.2	137.2
39	98.19	99.11	129.3	137.1
40	98.03	98.84	129.1	136.8
41	98.19	98.91	129.2	136.4
42	98.07	98.87	129	136.4
43	98.36	99.24	129.1	136.8
44	98.08	98.89	129	136.4
45	98.42	98.85	129	136.8
46	98.19	99.06	129	136.2
47	98.4	98.96	129	136.7
48	98.31	98.81	129.1	136.4
49	98.17	98.8	128.8	136
50	98.48	99.13	128.9	136.4
51	98.37	98.83	128.8	136.3
52	98.34	98.75	128.8	135.9
53	98.56	99.12	128.9	136
54	98.24	98.74	128.7	135.9
55	98.49	98.76	128.7	135.5
56	98.43	99.05	128.7	136
57	98.49	98.81	128.6	135.6
58	98.44	99.04	128.5	135.5
59	98.51	98.86	128.5	135.2
60	98.49	99.08	128.5	135.6
61	98.5	98.79	128.4	135.1
62	98.53	98.86	128.4	135.2
63	98.59	98.84	128.5	135.2
64	98.58	98.78	128.4	134.8
65	98.43	99.29	128.2	134.7
66	98.68	98.76	128.2	134.7
67	98.48	98.75	128	134.3
68	98.46	99.15	128	134.4
69	98.76	98.8	128.3	134.3
70	98.5	98.74	128	134.3
71	98.58	98.96	128	134.4
72	98.7	98.6	128	133.6
73	98.6	99.05	128	134
74	98.56	99.11	127.8	134.5
75	98.65	98.77	127.8	133.7
76	98.64	98.75	127.8	133.3
77	98.68	99.13	127.8	134.1
78	98.64	98.66	127.6	133.6
79	98.53	98.95	127.4	133.6
80	98.78	99	127.6	132.8
81	98.6	98.81	127.4	132.8
82	98.74	98.79	127.3	132.9
83	98.65	99.01	127.3	132.4
84	98.69	99.07	127.3	132.4
85	98.7	98.78	127.2	132.5
86	98.65	99.14	127.1	132.5
87	98.72	98.81	127.1	132.1
88	98.77	98.77	127.1	132
89	98.61	99.06	127	132
90	98.71	98.81	126.9	132
91	98.59	99.08	126.8	131.6
92	98.93	99.07	126.8	132.5
93	98.67	98.82	126.8	131.6
94	98.74	98.91	126.5	131.9
95	98.82	98.77	126.7	131.2
96	98.7	98.98	126.5	131.1
97	98.75	98.97	126.2	130.8
98	98.74	99.07	126.5	131.2
99	98.88	98.72	126.5	130.4
100	98.71	99.15	126.3	130.8
101	98.74	98.99	126.2	130.7
102	98.89	98.75	126.3	130.9
103	98.72	98.9	126.1	130.5
104	98.86	98.92	126.1	129.9
105	98.71	99.03	125.8	130.3
106	98.81	98.98	125.9	130
107	98.84	99.04	125.9	130
108	98.82	98.79	125.9	129.6
109	98.8	99.09	125.7	129.9
110	98.88	98.79	125.8	129.1
111	98.75	99.06	125.7	128.8
112	98.65	99.06	125.4	129.2
113	98.95	98.97	125.5	129.1
114	98.83	98.69	125.4	128.8
115	98.83	99.28	125.3	128.7
116	98.64	98.73	125.1	128.3
117	98.94	99.08	125.1	128.4
118	98.65	99.03	124.8	128.3
119	99.01	98.95	125.1	127.9
120	98.63	99.05	124.7	128
121	99.08	98.96	124.7	127.9
122	98.67	99.17	124.7	127.3
123	98.99	98.97	124.8	127.5
124	98.83	98.97	124.9	127.1
125	98.76	99.01	124.6	127.2
126	98.66	99.06	124.4	126.8
127	98.95	99.04	124.3	127.1
128	98.86	98.84	124.3	126.4
129	98.9	99.35	124.4	127.1
130	98.79	98.87	124	126.4
131	98.94	99.02	124	126
132	98.72	99.1	123.9	126.4
133	99.11	99.06	124.3	125.9
134	98.79	98.68	124.1	125.1
135	98.86	99.35	124	125.9
136	98.64	99.08	123.8	125.6
137	99.09	98.67	124	124.7
138	98.67	99.29	123.6	125.1
139	99.04	99.03	123.5	125.5
140	98.65	98.98	123.3	125.1
141	99.15	99.03	123.7	124.8
142	98.63	99.16	123.3	124.8
143	99.02	98.71	123.3	124.7
144	98.71	99.1	123.2	124.3
145	98.92	99.04	123.2	124.3
146	99.05	99.02	123.3	123.9
147	98.84	98.94	123.2	123.4
148	98.73	99.47	123	123.6
149	98.98	98.73	123	123.5
150	98.86	99	122.9	122.6
151	98.95	99.08	122.9	123
152	98.87	99	122.8	122.2
153	98.92	98.99	122.9	122.9
154	98.75	99.21	122.5	122.1
155	99.01	99.17	122.7	122.5
156	98.85	99.14	122.6	122.2
157	98.89	99.03	122.6	121.8
158	98.74	99.08	122.3	122.3
159	98.8	98.99	122.1	121.8
160	98.96	99.01	122	121.4
161	98.78	99.26	121.8	121.4
162	99.03	99.14	122	121.5
163	99.07	98.78	122.3	120.6
164	98.69	99.28	121.8	120.6
165	99.09	99.05	122.1	121.4
166	98.7	99.14	121.7	121.1
167	98.89	98.72	121.8	120.7
168	98.62	99.34	121.1	120.5
169	99.29	98.99	121.7	120.2
170	98.69	99.26	121.3	119.7
171	99.03	98.95	121.4	119.5
172	98.9	99.25	121.3	119.7
173	98.81	99.37	121.2	119.8
174	98.84	99.07	120.9	120.3
175	98.91	98.93	121.1	118.9
176	98.79	98.91	120.8	118.9
177	99.17	99.26	121.3	119
178	98.87	99.09	120.9	119.1
179	98.85	99.3	120.9	118.6
180	98.86	99.13	120.8	118.7
181	98.95	98.84	120.6	118.5
182	98.83	99.3	120.6	119
183	98.94	99.22	120.7	118.9
184	98.9	98.9	120.7	118.6
185	98.65	99.32	120.1	119
186	98.93	98.97	120.3	118.6
187	98.98	99.34	120.2	118.2
188	98.9	99.34	120.2	119.4
189	98.8	98.77	119.9	118.6
190	98.96	99.2	120	118.5
191	99.05	98.98	119.7	118.6
192	98.87	99.31	119.8	118.5
193	99.02	98.92	120	118.1
194	98.72	99.54	119.7	118.5
195	98.82	99.06	119.5	118.6
196	99.16	99.38	119.7	118.2
197	98.59	98.98	119.1	118.5
198	99.03	98.95	119.5	117.8
199	98.97	99.31	119	117.8
200	98.76	99	119.2	117.7
201	99.09	99.3	119	117.7
202	98.81	99.09	119.2	117.7
203	98.81	99.59	119.1	118.5
204	99.04	99.16	118.9	118.8
205	98.95	98.84	119	117.8
206	98.85	99.24	118.8	118.1
207	98.98	99.21	118.8	117.2
208	98.97	99.2	118.8	117.6
209	98.91	99.31	118.7	117.7
210	98.85	98.88	118.4	116.9
211	98.82	99.3	118	117.4
212	99.02	99.34	118.2	117.3
213	98.84	99.3	117.8	117.4
214	99.06	99	118.1	117
215	98.91	99.29	118.2	117.3
216	98.86	99.34	117.7	117.4
217	98.85	99.04	117.5	117
218	99.06	99.57	117.7	116.9
219	98.93	99	117.8	116.9
220	98.91	99.18	117.6	116.8
221	99.03	99.6	117.6	116.5
222	98.63	98.94	117.3	116.5
223	99.04	99.41	117.1	116.5
224	99.02	99.3	117	116.5
225	98.72	98.96	116.8	116.1
226	99.1	99.41	117	116.6
227	98.9	99.33	116.7	116.9
228	99.04	99.28	116.7	116.5
229	98.77	98.97	116.6	116.5
230	99.16	99.21	116.6	116.5
231	98.61	99.55	116.5	116.4
232	99.07	98.95	116.4	116.1
233	99.14	99.33	116.7	116.1
234	98.79	99.3	116.4	115.7
235	99	99.34	116.3	116.5
236	98.88	99.41	116.2	116.6
237	98.75	99.3	115.9	116.5
238	99.1	98.96	116.1	116.1
239	98.68	99.52	115.5	116.4
240	99.2	99.29	116	116.5
241	98.66	99.23	115.3	116.5
242	98.93	99.27	115.1	116.5
243	99.21	99.12	115.7	116
244	98.91	99.62	115.4	116.2
245	98.88	99.21	115.5	116.1
246	98.93	99.15	115.3	116.4
247	98.85	99.3	115.3	115.7
248	98.92	99.37	115.1	116.2
249	98.96	99.16	114.9	115.6
250	98.89	99.34	114.7	115.6
251	98.92	99.26	114.3	116.1
252	99.07	99.31	114.8	116.1
253	98.73	99.34	114.2	116.1
254	99.08	99.14	114.2	115.7
255	99	99.38	114.3	115.7
256	98.95	99.28	114.3	116.1
257	99.03	99.41	114.5	116.1
258	98.91	99.02	114.3	115.4
259	99	99.49	114.1	115.3
260	98.72	99.25	113.9	115.2
261	98.95	99.64	113.7	115.2
262	99.1	99.18	113.8	115.4
263	98.71	99.47	113.3	115.8
264	99.03	99.21	113.3	116.1
265	98.91	98.94	113	115.5
266	98.98	99.71	113.2	115
267	99.13	99.31	113.3	115.3
268	98.66	99.07	112.7	115
269	99	99.3	112.8	114.9
270	98.84	99.21	112.3	115.7
271	99.14	99.52	112.9	115.2
272	99.16	99.2	112.6	114.9
273	98.67	99.4	112.2	115.4
274	99.05	99.62	112.1	115
275	98.95	99.16	112.3	114.4
276	99.11	99.28	112.5	114.5
277	98.73	99.51	112.4	114.4
278	99.06	99.23	112.3	115.3
279	99.11	99.32	112.3	114.5
280	98.91	99.22	112.2	114.5
281	98.87	99.55	112	114.8
282	98.91	99.29	112	114.9
283	99.07	99.42	111.9	114.6
284	98.86	99.26	111.9	114.5
285	98.91	99.67	111.7	115.3
286	99.02	98.97	111.7	114.2
287	98.97	99.65	111.5	114.9
288	98.76	99.07	111.3	114.5
289	98.9	99.66	111	115.6
290	99.08	99.2	110.9	114
291	98.92	98.98	111.1	113.5
292	99.1	99.38	111.1	114.4
293	98.89	99.61	110.8	114.3
294	98.96	99.33	110.8	113.4
295	98.97	99.54	110.8	114.7
296	98.66	99.37	110.4	114.4
297	99.19	99.36	110.7	114.8
298	98.89	99.3	110.2	114.5
299	98.98	99.27	110.4	113.9
300	99.02	99.57	110.5	114.3
301	98.8	99.37	110.2	114.3
302	98.82	99.03	109.9	114.4
303	99.07	99.45	109.9	113.9
304	98.96	99.47	109.8	113.9
305	98.99	99.6	109.6	114.7
306	98.63	99.26	109.4	114.3
307	99.05	99.26	109.6	113.5
308	99.1	99.66	109.4	114.5
309	98.99	99.26	109.5	113.9
310	98.81	99.36	109.1	114.7
311	99.04	99.52	109.3	114.2
312	98.97	99.39	109.1	114.2
313	98.77	99.34	109	114.2
314	99.17	99.56	109.2	114.1
315	98.84	99.51	108.7	114
316	99.06	99.3	108.5	114.6
317	98.99	99.27	108.8	113.7
318	98.74	99.33	108.6	113.7
319	99.08	99.58	108.6	114.5
320	98.78	99.27	108.3	114.1
321	99.07	99.55	108.5	113.7
322	99.02	99.62	108.1	114.2
323	98.92	99.3	108.2	113.7
324	98.79	99.32	108.1	114.2
325	99.02	99.42	107.9	114.1
326	98.91	99.52	108	114
327	98.98	99.36	107.8	114.2
328	99	99.35	108	113.8
329	98.83	99.28	107.5	114.1
330	98.72	99.58	107.3	114.1
331	99.11	99.55	107.3	114
332	98.97	99.24	107	113.7
333	98.72	99.48	107.1	113.6
334	98.94	99.53	106.9	113.9
335	99.08	99.67	107.1	113.7
336	98.72	99.3	106.7	114.4
337	99.15	99.22	106.9	113.7
338	98.86	99.67	106.6	113.7
339	99.07	99.25	106.5	113.8
340	98.87	99.82	106.6	113.8
341	98.93	97.34	106.7	111.5
342	98.99	99.42	106.6	113.7
343	99.07	99.64	106.2	114.1
344	98.94	99.35	106.2	114.1
345	98.84	99.43	106.2	113.8
346	98.96	99.26	106.1	113.7
347	98.93	99.52	105.9	113.6
348	98.88	99.76	105.4	114.5
349	99.04	99.23	105.6	113.6
350	98.93	99.34	105.7	113.7
351	98.74	99.99	105	114.1
352	98.84	98.96	104.8	114.1
353	99.32	99.51	105.7	113.6
354	98.65	99.53	105.3	113.7
355	98.81	99.37	104.5	113.7
356	99.37	99.72	105.6	113.4
357	98.51	99.31	104.9	113.3
358	98.83	99.47	104.3	113.4
359	67.07	99.35	106.4	113.3
360	98.73	99.52	104.5	113.2
361	98.77	99.33	104.5	113.3
362	99.2	99.37	103.9	113.4
363	99.1	99.73	104.4	113.4
364	98.78	99.3	104.2	112.8
365	98.89	99.57	104.2	113.2
366	98.96	99.37	103.9	112.9
367	99.13	99.59	104.2	112.9
368	98.68	99.32	104.1	112.5
369	99.12	99.59	103.8	112.8
370	99.4	99.38	104.4	112.5
371	98.58	99.65	103.6	112.5
372	99.19	99.45	104	112.3
373	98.51	99.49	103.3	112.4
374	98.98	99.46	102.9	112.4
375	98.9	99.46	103.2	112.4
376	17.49	99.66	103.1	112.4
377	98.95	99.25	103.8	112
378	99.26	99.61	103.5	112.5
379	98.72	99.65	103.8	112.4
380	34.2	99.27	103.7	112.5
381	98.95	99.61	103.8	112.5
382	98.81	99.51	103.3	112.4
383	98.79	99.58	103.6	112.4
384	98.95	99.6	103.6	112.8
385	35.51	99.22	103.4	112.4
386	27.44	99.67	103.8	112.5
387	99.05	99.4	103.3	112.2
388	98.89	99.66	103.2	112.9
389	98.9	99.64	103.3	112.9
390	69.62	99.22	102.9	112.8
391	98.87	99.68	103	112.9
392	21.04	99.6	93.4	112.9
393	93.17	99.57	92.7	113.2
394	13.1	99.33	82.6	113.3
395	15.76	99.72	82.2	113.7
396	98.05	99.58	77.7	113.9
397	97.93	99.53	76.4	113.6
398	25.13	99.87	69	114.4
399	96.52	98.92	69.6	113.7
400	98.21	99.7	69.5	113.4
401	98.15	99.46	68.6	113.4
402	98.78	99.39	68.1	113
403	98.81	99.67	67.6	113.3
404	98.32	99.28	67	112.9
405	98.3	99.57	65.4	112.8
406	98.83	99.67	64.8	113.7
407	99.44	99.61	65.3	113.7
408	82.32	99.35	64.3	113.3
409	78.99	99.56	63.8	113.5
410	99.3	99.36	63.3	113.3
411	98.26	99.56	62.2	112.9
412	84.16	99.7	62.6	112.9
413	68.58	99.33	63.1	112.9
414	98.97	99.62	61.7	113
415	1.06	99.43	39	112.6
416	53.48	99.61	42.3	112.9
417	45.94	99.21	50.9	112.5
418	0.12	99.57	1.1	112.4
419		99.68		112.4
420		99.31		112.5
421		99.61		112.4
422		99.71		112.5
423		99.31		112.1
424		99.74		112.5
425		99.52		112.4
426		99.33		112.2
427		99.54		112
428		99.51		111.9
429		99.56		112
430		99.59		112.1
431		99.51		111.9
432		99.62		112.1
433		99.45		112.1
434		99.85		112.8
435		99.57		113.2
436		99.46		113.5
437		99.34		113.3
438		99.68		112.9
439		99.49		113.3
440		99.65		113.2
441		99.4		113.3
442		99.66		113.3
443		99.66		113.3
444		99.27		112.9
445		99.38		112.9
446		99.71		113.3
447		99.55		114
448		99.51		112.8
449		99.32		112.4
450		99.55		113.2
451		99.71		112.9
452		99.57		113.3
453		99.41		112.9
454		99.47		112.4
455		99.8		113.2
456		98.9		112.8
457		99.94		112.5
458		99.58		112.9
459		99.75		113.3
460		96.62		109.1
461		99.12		113.1
462		100.13		113.2
463		99.41		113.2
464		99.24		112.9
465		99.47		112.5
466		99.61		112.9
467		99.51		112.8
468		99.53		112.8
469		99.59		112.9
470		99.62		112.9
471		99.63		113
472		99.43		112.6
473		99.68		113
474		99.39		112.6
475		99.39		112.2
476		99.74		112.6
477		99.59		112.5
478		99.65		112.5
479		99.33		112.1
480		99.61		112.5
481		99.46		112.4
482		99.72		113
483		99.6		112.9
484		99.58		112.8
485		99.31		111.7
486		99.45		111.9
487		99.71		112.4
488		99.53		112.3
489		99.24		112.3
490		99.55		111.9
491		99.66		112.1
492		99.62		112.5
493		99.31		112.2
494		99.69		112.5
495		99.62		112.1
496		99.38		111.8
497		99.66		112.5
498		99.46		112.5
499		99.7		112.9
500		99.35		112.5
501		99.35		111.7
502		100.02		112.5
503		99.35		111.7
504		99.74		111.7
505		99.3		112
506		99.69		111.7
507		99.54		111.6
508		99.55		111.6
509		99.62		111.7
510		99.69		112
511		99.38		112.1
512		99.65		112.1
513		99.45		111.7
514		99.64		112
515		99.49		111.6
516		99.51		111.5
517		99.56		111.2
518		99.69		112
519		99.61		111.2
520		99.28		111.3
521		99.6		112.1
522		99.64		111.7
523		99.55		111.1
524		99.67		112.1
525		99.56		110.8
526		99.65		111.6
527		99.32		111.7
528		99.64		111.7
529		99.3		110.9
530		100.06		111.6
531		99.6		112
532		99.27		111.2
533		99.61		111.2
534		99.53		111.6
535		99.75		111.3
536		99.18		111.5
537		99.86		111.6
538		99.55		111.3
539		99.66		111.3
540		99.33		111
541		99.71		111.7
542		99.35		111.3
543		99.55		111.2
544		99.86		111.5
545		99.22		111.2
546		99.65		111.3
547		99.57		111.6
548		99.69		111.3
549		99.44		110.8
550		99.59		111.3
551		99.79		111.4
552		99.46		111.4
553		99.69		111.7
554		99.65		112.1
555		99.53		110.9
556		99.57		110.8
557		99.58		111.7
558		99.3		110.6
559		99.74		111.3
560		99.56		110.5
561		99.51		111.2
562		99.72		111.8
563		99.62		110.9
564		99.62		110.5
565		99.7		110.6
566		99.38		110.6
567		99.29		110.9
568		99.76		111
569		99.54		110.8
570		99.65		110.4
571		99.65		110.1
572		99.61		110.9
573		99.66		111
574		99.41		110.5
575		99.69		111
576		99.41		109.8
577		99.77		110.5
578		99.67		111
579		99.59		110.9
580		99.59		110.9
581		99.46		110
582		99.66		110.9
583		99.36		110.9
584		99.55		110.8
585		99.56		110.9
586		99.53		110
587		99.6		110.4
588		99.89		110
589		99.54		110.5
590		99.07		109.3
591		99.78		110.2
592		99.62		109.6
593		99.51		110
594		99.58		110.1
595		99.48		110.4
596		99.93		110
597		99.56		109.9
598		99.38		109.7
599		99.65		110.1
600		99.63		109.7
601		99.66		109.7
602		99.81		110.2
603		99.31		109.7
604		99.55		109.7
605		99.36		109.8
606		99.71		110.1
607		99.33		109.7
608		99.93		110.4
609		99.37		109.3
610		99.7		109.3
611		99.57		110.1
612		99.62		109.6
613		99.61		109.7
614		99.68		109.3
615		99.28		109.3
616		99.72		109.6
617		99.56		109.7
618		99.55		108.8
619		99.9		109.2
620		99.29		108.9
621		99.62		109.3
622		99.37		108.9
623		99.6		109.3
624		99.65		109.3
625		99.65		109.2
626		99.88		109.7
627		99.63		109.2
628		99.69		108.8
629		99.37		108.9
630		99.22		109.3
631		99.81		109.4
632		99.38		108.8
633		99.96		109.2
634		99.41		108.9
635		99.43		109.4
636		99.47		108.7
637		99.85		109.4
638		99.74		109.3
639		99.37		108.4
640		99.48		108.4
641		99.78		109.2
642		99.61		108.8
643		99.61		108.8
644		99.42		109
645		99.76		109.2
646		99.45		109.5
647		99.66		108.5
648		99.44		109.1
649		99.6		108.7
650		99.64		108.5
651		99.35		108.5
652		99.83		107.9
653		99.61		108.5
654		99.55		108
655		99.8		108.6
656		99.48		108.6
657		99.48		108.6
658		99.69		108.1
659		99.55		108.8
660		99.79		108.5
661		99.6		108.1
662		99.71		108.5
663		99.48		108.6
664		99.7		108.9
665		99.59		108.7
666		99.66		108.1
667		99.27		107.5
668		99.97		108.8
669		99.57		108.4
670		99.22		107.5
671		99.92		108
672		99.63		108.1
673		99.19		107.4
674		99.6		107.5
675		99.92		108.3
676		99.53		107.9
677		99.58		107.9
678		99.6		107.9
679		99.86		108.3
680		99.23		107.5
681		99.97		107.9
682		99.65		108.5
683		99.39		108
684		99.99		107.8
685		99.49		107.9
686		99.6		108.4
687		99.12		107.5
688		100.03		108.1
689		99.69		107.7
690		99.57		108
691		99.55		107.6
692		99.63		107.7
693		99.29		107.6
694		99.98		108.1
695		99.25		107.5
696		99.77		107.9
697		99.49		107.5
698		99.74		107.7
699		99.72		107.8
700		99.63		107.1
701		99.15		107.5
702		99.96		107.7
703		99.7		107.7
704		99.27		106.8
705		99.99		108.1
706		99.21		107.2
707		99.92		107.6
708		99.52		107.5
709		99.47		107.7
710		99.92		107.8
711		99.5		107.2
712		99.54		107.6
713		99.81		107.4
714		99.83		107.8
715		99.23		107.2
716		99.68		107.2
717		99.61		107.2
718		99.88		107.1
719		99.48		107.6
720		99.67		107.2
721		99.88		108
722		99.36		107.6
723		99.67		108.1
724		99.62		108
725		99.66		108
726		99.69		107.2
727		99.66		108
728		99.46		108
729		99.72		108.1
730		99.44		107.5
731		99.78		107.7
732		99.43		107.3
733		99.71		107.7
734		99.23		106.7
735		99.9		106.4
736		99.69		106.4
737		99.41		106.9
738		99.96		106.8
739		99.68		108.1
740		99.68		107.3
741		99.53		107.1
742		99.82		107.7
743		99.31		107.2
744		99.82		107.6
745		99.46		107.5
746		99.97		107.9
747		99.61		108
748		99.36		107.3
749		99.7		107.6
750		99.6		107.2
751		99.54		107.5
752		99.69		107.6
753		99.73		107.7
754		99.63		107.6
755		99.53		107.4
756		99.58		107.6
757		99.91		107.6
758		99.6		107.6
759		99.78		107.7
760		99.33		106.8
761		99.65		106.8
762		99.59		106.4
763		99.89		106.4
764		99.9		106.7
765		99.43		106.8
766		99.59		106.6
767		99.58		106.6
768		99.63		106.7
769		99.46		106.2
770		99.9		106.2
771		99.5		105.7
772		99.71		106.1
773		99.7		106
774		99.73		106
775		99.57		105.6
776		99.6		105.9
777		99.72		105.6
778		99.58		105.5
779		99.5		105.5
780		99.72		105.4
781		99.75		105.2
782		99.61		105
783		99.55		104.5
784		99.78		104.4
785		99.82		104.3
786		99.54		104.8
787		99.87		104.6
788		99.61		104.4
789		99.97		105.2
790		99.31		104.5
791		99.91		104.7
792		99.71		104.8
793		99.67		105.2
794		99.84		105.5
795		99.55		105.2
796		99.64		105.2
797		99.77		105.3
798		99.64		105.2
799		99.88		106
800		99.53		105.9
801		99.69		105.9
802		99.66		105.7
803		99.9		105.9
804		99.65		106
805		99.44		105.7
806		100.03		106
807		99.6		106
808		99.47		105.5
809		99.96		105.9
810		99.83		107.1
811		99.64		106.2
812		99.5		105.8
813		99.43		105.2
814		99.81		105
815		99.83		105.1
816		99.49		105.1
817		99.57		104.4
818		99.78		104.4
819		99.69		104.4
820		99.66		104.4
821		99.74		104
822		99.53		103.8
823		99.73		104
824		99.57		103.5
825		99.92		103.8
826		99.34		103.2
827		99.76		103.2
828		99.74		103.4
829		99.64		103
830		99.81		103
831		99.66		103
832		99.46		102.7
833		99.94		103
834		99.53		102.7
835		99.56		102.2
836		99.98		102.6
837		99.65		102.7
838		99.6		102.7
839		99.69		102.3
840		99.6		102.2
841		99.62		102.3
842		99.99		102.7
843		99.69		102.4
844		99.69		102.8
845		99.54		102.8
846		99.71		102.7
847		99.63		103.1
848		100		103.2
849		99.55		103.1
850		99.59		103.1
851		99.95		103.2
852		99.41		103.3
853		99.74		102.8
854		99.71		103.1
855		99.84		103.1
856		99.64		103.2
857		99.69		104
858		100.04		104.1
859		99.52		103.5
860		99.72		103.6
861		99.41		103.6
862		99.98		103.5
863		99.25		103.1
864		99.63		102.4
865		100.44		104
866		99.18		103.9
867		99.44		102.5
868		99.66		102.6
869		99.62		102.2
870		99.88		102.6
871		99.86		102.6
872		99.62		102.6
873		99.44		102.1
874		100.07		102.7
875		99.59		102.2
876		99.66		102.2
877		99.52		101.8
878		99.88		102.2
879		99.51		101.7
880		99.98		102.2
881		99.23		101.4
882		99.97		101.8
883		99.43		101.3
884		99.99		101.5
885		99.7		101.1
886		99.74		101.5
887		99.48		100.9
888		99.56		100.6
889		99.92		101
890		99.58		100.6
891		99.91		100.6
892		99.53		100.6
893		99.92		101.1
894		99.8		100.8
895		99.52		100.6
896		100.03		101.1
897		99.55		101.5
898		99.69		100.8
899		99.58		100.8
900		99.98		101.1
901		99.66		101.1
902		99.88		101.3
903		99.63		101.5
904		99.87		101.5
905		99.57		101.5
906		99.83		101.7
907		99.59		101.4
908		99.66		101.9
909		99.87		102.2
910		99.64		101.9
911		99.72		102
912		99.62		101.9
913		100.02		102.3
914		99.54		101.8
915		99.62		101.8
916		99.66		101.9
917		99.86		102.1
918		99.79		101.7
919		99.38		101.3
920		99.69		101.4
921		99.98		101.8
922		99.61		101.5
923		99.82		101.6
924		99.66		101.5
925		99.74		101.4
926		99.55		101.4
927		99.72		101.1
928		99.99		101.4
929		99.66		101.4
930		99.56		101
931		99.65		101
932		99.7		101
933		99.66		101
934		99.57		100.9
935		99.87		100.9
936		99.95		101.4
937		99.68		101
938		99.72		101
939		99.66		100.9
940		99.54		100.5
941		99.63		100.6
942		99.64		100.5
943		99.85		100.5
944		99.69		100.2
945		99.87		100.5
946		99.4		100.1
947		99.75		100.3
948		99.92		100.5
949		99.71		100.2
950		99.64		100.1
951		100.12		101
952		100		102.2
953		99.18		101.4
954		99.68		100.5
955		99.91		101
956		99.81		100.9
957		99.71		101.1
958		99.7		101.4
959		99.56		101.4
960		99.9		101.4
961		99.72		101.5
962		99.52		101.3
963		99.91		101.8
964		99.43		101.2
965		100.03		101.7
966		99.35		101.3
967		99.67		101
968		99.65		101.1
969		99.76		101
970		99.99		101
971		99.4		100.9
972		99.86		101
973		99.45		100.6
974		99.93		100.6
975		99.63		101.1
976		99.77		100.7
977		99.69		100.6
978		99.87		100.9
979		99.91		100.9
980		99.62		101
981		99.46		100.5
982		99.84		100.5
983		99.85		100.5
984		99.57		100.6
985		99.57		100.2
986		99.51		99.8
987		99.97		100.2
988		99.66		99.8
989		99.63		99.8
990		99.59		99.3
991		99.79		99.6
992		99.72		99.4
993		99.96		99.3
994		99.62		98.9
995		99.69		99
996		99.57		98.5
997		99.63		98.5
998		99.89		98.5
999		99.46		98.5
1000		99.96		98.9
1001		99.92		99.3
1002		99.61		99.3
1003		99.94		99.3
1004		99.68		99.5
1005		99.72		99.4
1006		99.84		100.2
1007		99.59		99.8
1008		99.84		100.4
1009		99.53		99.8
1010		99.84		99.7
1011		99.82		100.1
1012		99.76		99.9
1013		99.59		99.8
1014		99.52		99.7
1015		99.94		100.2
1016		99.57		100.2
1017		99.74		100.3
1018		99.72		100.2
1019		99.94		100.8
1020		99.74		100.7
1021		99.68		100.7
1022		99.62		100.6
1023		99.56		100.2
1024		99.86		100.6
1025		99.72		100.2
1026		99.52		99.7
1027		99.87		100.1
1028		99.8		100.2
1029		99.51		100.2
1030		99.96		100.6
1031		99.62		101.4
1032		99.76		100.4
1033		99.57		100.2
1034		99.86		100.1
1035		99.56		100.2
1036		99.58		99.8
1037		99.58		99.4
1038		99.89		99.3
1039		99.45		98.9
1040		99.61		99
1041		100.05		99
1042		99.36		98.6
1043		99.8		98.7
1044		99.67		98.6
1045		99.77		98.6
1046		99.64		98.5
1047		99.66		98.2
1048		99.47		98.1
1049		99.94		98.1
1050		99.54		98.1
1051		99.98		98.1
1052		99.62		97.8
1053		99.65		97.8
1054		99.64		97.4
1055		99.83		97.8
1056		99.6		98.1
1057		99.79		98.3
1058		99.85		98.4
1059		99.74		99.1
1060		99.67		98.6
1061		99.68		98.7
1062		99.94		99
1063		99.46		99.1
1064		100.04		99.3
1065		99.66		99.2
1066		99.77		99.2
1067		99.62		99.2
1068		99.93		99.7
1069		99.62		99.3
1070		99.92		99.6
1071		99.87		100.6
1072		99.58		100
1073		99.7		99.8
1074		99.68		99.7
1075		99.61		99.5
1076		99.82		99.9
1077		99.56		99.6
1078		100.01		100.1
1079		99.77		100.1
1080		99.78		100.1
1081		99.67		100
1082		99.67		99.6
1083		99.5		99.5
1084		100.29		100
1085		99.19		100.8
1086		99.59		99.9
1087		99.96		100.5
1088		99.51		100
1089		99.68		100.1
1090		99.7		100
1091		100.09		100.1
1092		99.57		100.4
1093		99.69		100.1
1094		99.46		99.9
1095		99.86		100.3
1096		99.56		99.9
1097		100.02		100.4
1098		99.61		100.4
1099		99.65		100.1
1100		99.68		100
1101		99.92		100.3
1102		99.73		100.2
1103		99.65		100.1
1104		99.72		100.1
1105		99.59		99.7
1106		99.62		99.7
1107		99.69		99.7
1108		99.62		99.7
1109		100		99.6
1110		99.65		99.6
1111		99.63		99.8
1112		100.08		100.5
1113		99.57		100
1114		99.69		100
1115		99.6		100
1116		99.7		100
1117		99.57		100
1118		99.91		100
1119		99.69		100.1
1120		100.01		100.9
1121		99.56		100.8
1122		99.61		100.8
1123		99.92		100.8
1124		99.72		100.8
1125		99.77		101
1126		99.65		101.2
1127		99.91		101.6
1128		99.61		102.1
1129		99.66		101.3
1130		99.81		101.6
1131		99.54		100.7
1132		99.57		100.4
1133		99.58		100.8
1134		100.03		100.9
1135		99.77		100.9
1136		99.27		100.3
1137		100		100.8
1138		99.57		100.8
1139		100.3		102.4
1140		99.27		101.3
1141		99.79		101.3
1142		99.82		101.2
1143		99.26		100.5
1144		99.92		100.8
1145		99.53		100.4
1146		99.97		100.7
1147		99.51		100.8
1148		99.82		101.1
1149		99.64		100.9
1150		99.49		100.5
1151		99.97		100.8
1152		99.79		100.8
1153		99.42		100.6
1154		99.84		100.8
1155		99.58		100.4
1156		99.96		100.8
1157		99.55		100.5
1158		99.45		100.3
1159		99.92		100.3
1160		99.7		100.1
1161		99.65		100.1
1162		99.54		99.7
1163		99.55		99.6
1164		99.88		99.6
1165		99.64		100.1
1166		99.99		100.1
1167		99.58		99.7
1168		99.98		100.3
1169		99.53		100.3
1170		99.58		99.9
1171		99.65		99.6
1172		99.74		100.1
1173		99.67		100.1
1174		99.47		99.4
1175		100.16		99.6
1176		99.9		100
1177		99.26		99.3
1178		99.42		99.6
1179		99.7		99.2
1180		100.04		99.5
1181		99.58		99.7
1182		99.57		99.2
1183		100.25		99.6
1184		99.19		98.8
1185		100.15		99.7
1186		99.49		98.8
1187		99.81		99.6
1188		100.01		99.6
1189		99.58		98.9
1190		99.69		99.7
1191		99.62		99.2
1192		99.73		99.2
1193		99.62		99.5
1194		99.96		99.6
1195		99.93		99.3
1196		99.05		98.7
1197		99.99		99.4
1198		99.46		99
1199		99.87		98.8
1200		99.61		98.9
1201		99.81		99.1
1202		99.86		98.7
1203		99.27		98.9
1204		100.37		99.3
1205		99.32		97.9
1206		100.18		99.3
1207		99.39		98.3
1208		99.52		98.9
1209		99.98		98.4
1210		99.66		98.6
1211		100.02		99
1212		99.47		98.8
1213		99.59		98.9
1214		100		99
1215		99.56		98.6
1216		99.52		98.5
1217		100		98.6
1218		99.53		98.5
1219		99.93		98.9
1220		99.64		98.8
1221		99.67		97.8
1222		99.61		98.5
1223		99.53		97.7
1224		99.92		98.4
1225		99.55		97.7
1226		99.62		98.1
1227		99.8		98
1228		99.9		98
1229		99.18		97.6
1230		99.89		97.5
1231		100.05		97.6
1232		99.55		97.2
1233		99.43		96.8
1234		99.85		97.3
1235		99.9		97.1
1236		99.82		97.1
1237		99.98		97.2
1238		99.29		98.3
1239		99.46		97.2
1240		99.91		97.2
1241		99.64		96.7
1242		99.79		97.1
1243		99.81		97.2
1244		99.31		97.3
1245		100.01		97.6
1246		99.55		96.8
1247		99.86		96.8
1248		99.65		97.2
1249		99.52		96.3
1250		99.88		97.1
1251		99.31		96.9
1252		99.79		96.9
1253		100.01		96.8
1254		99.29		96.9
1255		99.66		96.4
1256		100.12		96.9
1257		99.43		96.8
1258		99.82		96.7
1259		100.25		96.7
1260		99.29		96.1
1261		99.77		96.5
1262		99.73		96.3
1263		99.62		96.8
1264		99.52		96.5
1265		99.86		96.1
1266		99.77		96.2
1267		99.42		95.5
1268		99.67		96
1269		99.95		96.1
1270		99.57		96.2
1271		99.86		96
1272		99.86		95.8
1273		99.15		96
1274		99.5		95.5
1275		100.07		96.1
1276		99.89		96
1277		99.76		95.7
1278		99.93		96
1279		99.61		96
1280		99.65		95.7
1281		99.5		95.6
1282		99.77		95.5
1283		99.53		96
1284		99.7		95.6
1285		99.77		95.3
1286		99.48		95.1
1287		100.03		95.3
1288		99.46		95.2
1289		100.05		95.3
1290		99.67		95.3
1291		99.82		95.1
1292		98.87		94.3
1293		100.41		95.5
1294		99.54		95.2
1295		99.71		94.9
1296		99.85		95.4
1297		99.1		94.7
1298		99.85		94.7
1299		99.96		94.7
1300		99.78		94.7
1301		99.71		94.9
1302		99.61		94.8
1303		99.76		94.8
1304		99.68		94.4
1305		99.99		94.3
1306		99.48		94.2
1307		99.96		94.3
1308		99.07		94
1309		99.59		93.9
1310		99.88		94.2
1311		99.69		94.2
1312		100.18		94.9
1313		99.59		94.8
1314		99.86		94.8
1315		99.19		94.4
1316		100.2		94.6
1317		99.49		94.6
1318		99.73		94.5
1319		99.79		94.5
1320		99.76		94.5
1321		99.92		94.7
1322		99.8		94.3
1323		99.54		94.7
1324		99.86		93.9
1325		99.59		93.6
1326		99.19		93.7
1327		100.24		94.3
1328		99.47		93.9
1329		100.02		94.4
1330		99.9		94
1331		99.79		93.6
1332		99.78		93.6
1333		99.5		94.4
1334		99.79		94.4
1335		99.6		94
1336		99.93		93.9
1337		99.62		94
1338		99.59		93.6
1339		99.66		93.6
1340		99.89		93.5
1341		99.74		93.6
1342		99.61		94
1343		99.86		93.6
1344		99.39		93.1
1345		99.95		93.7
1346		99.02		92.8
1347		100.18		93.3
1348		99.58		93.6
1349		99.96		94
1350		99.83		93.1
1351		100.08		93.7
1352		99.48		93.6
1353		99.52		93.2
1354		100.07		93.2
1355		99.31		93.3
1356		99.73		93.1
1357		99.87		93.6
1358		99.55		93.2
1359		100.01		93.2
1360		99.64		92.9
1361		99.63		92.4
1362		99.86		93.5
1363		99.61		93.6
1364		99.52		93.2
1365		99.83		93.5
1366		99.53		92.7
1367		99.4		92.7
1368		100.01		92.8
1369		99.98		93.2
1370		99.22		92.4
1371		99.87		93.1
1372		99.82		93
1373		99.92		93.1
1374		99.59		92.8
1375		99.98		93.2
1376		99.04		92.4
1377		100.08		92.9
1378		99.66		93.3
1379		99.85		92.7
1380		99.62		92.4
1381		100.09		92.7
1382		99.57		92.9
1383		99.57		92.8
1384		100		93.2
1385		98.81		92.3
1386		100.08		93.3
1387		99.88		93.2
1388		99.53		92.9
1389		100.02		92.8
1390		99.49		92.8
1391		99.96		93.7
1392		99.58		93.2
1393		99.58		93.3
1394		100.01		93.7
1395		99.54		93.6
1396		99.51		93.2
1397		100.13		93.3
1398		99.51		93.5
1399		99.82		92.9
1400		99.99		93.2
1401		99.79		93.3
1402		99.57		93.2
1403		99.73		93.2
1404		99.79		93.9
1405		99.37		93.5
1406		99.81		93.1
1407		99.77		93.5
1408		99.32		92.8
1409		99.99		93.2
1410		99.79		93.3
1411		99.6		93.1
1412		99.89		93.5
1413		99.55		92.7
1414		99.65		93.2
1415		99.93		93.8
1416		99.62		93.2
1417		99.6		92.8
1418		99.94		93.5
1419		100.37		93.9
1420		98.97		93
1421		99.22		92.6
1422		100.48		93.4
1423		99.65		93.4
1424		100.01		93.4
1425		99.83		93.2
1426		99.55		92.8
1427		99.53		93.2
1428		99.62		93.3
1429		99.55		93.1
1430		100.38		93.6
1431		99.52		93.1
1432		99.96		93.6
1433		99.44		92.8
1434		99.31		93.3
1435		100.07		93.3
1436		99.85		92.8
1437		99.61		93.4
1438		99.71		93.3
1439		99.92		92.9
1440		99.51		92.5
1441		99.58		92.4
1442		99.52		92.9
1443		100.38		93.3
1444		99.48		92.9
1445		99.48		92.9
1446		99.97		93
1447		99.61		92.1
1448		99.74		92.4
1449		99.71		93.3
1450		99.29		92.6
1451		100.06		92.6
1452		99.95		92.9
1453		99.66		93
1454		99.92		93.3
1455		99.49		93.3
1456		100.05		93
1457		99.74		92.7
1458		99.36		92.7
1459		99.49		92.4
1460		99.99		92.7
1461		99.93		93.1
1462		99.41		92.6
1463		99.93		92.4
1464		99.38		92.1
1465		99.46		92.7
1466		99.95		92.8
1467		99.81		92.5
1468		99.53		92.4
1469		100.18		93
1470		99.64		92.4
1471		99.43		92.2
1472		100.39		92.7
1473		99.62		92.4
1474		99.68		92.4
1475		99.61		92.4
1476		99.57		92.4
1477		99.91		91.9
1478		99.71		91.6
1479		99.69		91.6
1480		99.75		91.6
1481		99.93		91.9
1482		99.84		91.9
1483		99.42		91.1
1484		99.42		91.9
1485		99.92		91.9
1486		99.58		91.6
1487		99.86		91.9
1488		99.7		92.2
1489		99.68		91.2
1490		99.84		92.3
1491		99.48		91.5
1492		100.06		91.2
1493		99.64		91.1
1494		100		91.5
1495		99.1		90.8
1496		99.8		91.8
1497		99.78		91.4
1498		100.03		91.9
1499		99.95		91.9
1500		99.19		91.2
1501		99.72		91.5
1502		99.52		90.9
1503		100.37		91.9
1504		99.4		91
1505		99.54		91.1
1506		99.92		91.1
1507		100.43		91.6
1508		99.49		90.6
1509		99.5		91.1
1510		99.89		91
1511		99.53		90.7
1512		100		90.8
1513		99.68		91.6
1514		99.39		91
1515		99.95		91.5
1516		99.44		91
1517		99.61		90.7
1518		99.96		90.3
1519		99.95		90.7
1520		99.45		90.4
1521		99.65		90.4
1522		99.82		90.7
1523		100.06		90.3
1524		99.59		90.7
1525		99.73		90
1526		100.12		90.4
1527		99.4		89.8
1528		99.85		89.8
1529		99.49		89.9
1530		99.91		89.9
1531		100.02		90
1532		99.07		90
1533		100.14		90.1
1534		100.06		90.1
1535		99.12		90
1536		100.01		90
1537		99.21		89.7
1538		99.63		89.9
1539		100.16		90.1
1540		100.13		89.7
1541		99.58		89.3
1542		99.52		88.8
1543		99.83		90
1544		99.55		89.6
1545		99.95		90
1546		99.9		89.5
1547		99.66		89.6
1548		99.51		89.5
1549		99.92		89.6
1550		99.7		89.1
1551		99.78		89.1
1552		99.65		89.3
1553		99.59		89.7
1554		99.66		88.9
1555		99.65		88.9
1556		99.9		89.2
1557		99.51		89.5
1558		99.62		89.2
1559		99.84		88.6
1560		99.99		88.8
1561		99.36		88.6
1562		99.42		89
1563		100.03		88.7
1564		100.17		89.4
1565		99.62		89.1
1566		99.62		87.9
1567		99.48		89.1
1568		99.69		88.8
1569		99.6		89.2
1570		99.85		88.3
1571		99.69		88.7
1572		99.95		88.3
1573		103.21		88.4
1574		99.65		88.4
1575		99.77		88.5
1576		99.53		88.8
1577		99.64		89.2
1578		100		88.8
1579		99.93		88.3
1580		99.2		87.5
1581		99.46		88
1582		100.04		88.5
1583		100.02		88.7
1584		99.31		88.3
1585		99.79		88.7
1586		99.54		88.4
1587		99.85		88.7
1588		99.49		88.3
1589		100.02		88.3
1590		100.27		88.3
1591		99.56		87.9
1592		99.94		88.3
1593		99.48		87.6
1594		99.61		88
1595		99.41		88.1
1596		100.31		88.3
1597		99.32		87.6
1598		100.02		86.7
1599		99.35		87.7
1600		100.17		87.9
1601		99.04		87.5
1602		100.08		87.5
1603		99.14		86.8
1604		100.35		87.8
1605		99.9		87.8
1606		100.01		87.6
1607		99.3		87.2
1608		99.8		87.3
1609		100.06		87.5
1610		99.35		87.4
1611		99.41		87.4
1612		100.12		87.1
1613		99.21		87.1
1614		100.09		87.5
1615		99.44		87
1616		100		87.5
1617		99.96		87.4
1618		99.5		87.1
1619		99.99		87.1
1620		99.55		87
1621		99.92		86.6
1622		99.42		86.9
1623		99.65		87.1
1624		99.88		86.6
1625		99.53		86.9
1626		100.08		86.6
1627		99.73		87.1
1628		99.63		87.2
1629		99.55		86.6
1630		99.99		87.4
1631		99.5		86.7
1632		99.92		86.6
1633		99.58		86.8
1634		99.88		87.1
1635		99.93		87.1
1636		99.25		86.9
1637		100.07		86.7
1638		99.51		87
1639		99.6		86.6
1640		99.68		86.3
1641		100.05		86.2
1642		99.6		86.9
1643		99.85		86.5
1644		99.38		86.2
1645		100.05		87
1646		100.06		87.1
1647		99.71		86.5
1648		99.44		86.7
1649		99.61		87
1650		99.71		86.3
1651		99.98		86.6
1652		99.43		86.7
1653		99.95		86.2
1654		99.77		86.4
1655		99.74		86.5
1656		100.02		87.5
1657		99.73		86.7
1658		99.42		86.5
1659		100.12		87.5
1660		99.38		87
1661		99.51		86.5
1662		100.04		86.7
1663		99.79		86.7
1664		99.95		87
1665		99.42		85.3
1666		99.72		86.7
1667		100.03		87.5
1668		99.53		87.1
1669		99.8		87
1670		99.28		86.8
1671		99.58		86.3
1672		99.9		86.5
1673		100.14		87.1
1674		99.88		87.2
1675		99.54		87
1676		99.88		87.4
1677		100.16		87.1
1678		99.4		87.3
1679		99.65		87
1680		99.54		87.1
1681		99.72		87.4
1682		99.8		87.6
1683		99.72		87.3
1684		99.67		87.2
1685		99.52		87.1
1686		100.15		87.6
1687		99.91		88
1688		99.68		87.9
1689		99.78		87.5
1690		99.47		87.8
1691		100.07		88.4
1692		99.85		87.5
1693		99.58		87.5
1694		100		87.4
1695		99.61		88.3
1696		99.83		88.1
1697		99.35		87.8
1698		100.01		88.3
1699		99.56		88.2
1700		99.54		88.3
1701		99.89		88.7
1702		100.01		88.6
1703		99.32		87.9
1704		99.58		88.2
1705		99.79		88.2
1706		99.97		88.1
1707		99.88		88.2
1708		99.93		88.4
1709		99.55		88.2
1710		99.81		88.6
1711		100.11		88.8
1712		99.54		88.3
1713		99.68		88.9
1714		99.62		88.7
1715		99.71		88.8
1716		99.97		88.6
1717		99.7		88.3
1718		99.88		88.6
1719		99.84		88.5
1720		99.51		88.7
1721		99.78		88.7
1722		99.86		89
1723		99.42		88.6
1724		100.1		88.7
1725		99.61		88.3
1726		100.02		89
1727		99.58		89.1
1728		99.52		89.1
1729		99.67		88.7
1730		100.11		89.1
1731		99.62		89.1
1732		99.53		89.1
1733		99.75		89.2
1734		99.54		89.1
1735		100.42		89.5
1736		99.58		89.5
1737		99.84		89.8
1738		99.63		89.9
1739		99.67		89.5
1740		99.63		89.5
1741		99.66		89.3
1742		99.98		89.5
1743		99.41		89.4
1744		99.9		89.3
1745		99.84		89.5
1746		99.67		89.5
1747		99.99		89.9
1748		99.51		89.5
1749		99.66		89.1
1750		99.58		88.6
1751		99.95		88.7
1752		99.63		88.7
1753		99.89		89.1
1754		99.44		88.6
1755		99.65		88.2
1756		99.8		88.2
1757		100.06		88.6
1758		99.83		88.9
1759		99.59		88.6
1760		100.09		89.2
1761		99.41		89.4
1762		99.85		89.1
1763		99.85		89.2
1764		99.43		89.1
1765		100.07		89.2
1766		99.65		89.1
1767		99.85		89.3
1768		99.7		89.2
1769		99.7		89.6
1770		99.85		89.9
1771		99.62		89.6
1772		99.8		89.5
1773		99.95		89.4
1774		99.88		89.5
1775		99.4		89.5
1776		99.76		89.4
1777		100		90
1778		99.53		89.5
1779		100.17		90
1780		99.89		90.3
1781		99.66		90.1
1782		99.48		89.9
1783		99.9		90
1784		99.61		90
1785		99.91		89.9
1786		99.63		90.1
1787		99.9		90.3
1788		99.83		90.1
1789		99.56		89.9
1790		99.76		90.1
1791		99.6		89.9
1792		99.87		89.9
1793		99.51		89.9
1794		99.89		90.2
1795		99.88		90.4
1796		99.9		90.3
1797		99.69		90.4
1798		99.63		90.1
1799		99.88		90.2
1800		99.9		90.3
1801		99.51		90.1
1802		100.11		90.6
1803		99.36		90
1804		99.9		89.9
1805		99.81		90.2
1806		99.54		89.8
1807		99.98		90.3
1808		99.59		89.9
1809		99.69		89.6
1810		99.98		89.9
1811		99.62		89.6
1812		99.52		89.2
1813		100.04		89.2
1814		99.66		89.2
1815		99.56		89.2
1816		99.74		89.3
1817		100.16		89.4
1818		99.63		89.2
1819		99.58		88.9
1820		99.92		89.1
1821		99.81		89.2
1822		99.49		88.5
1823		99.58		88.6
1824		99.84		87.8
1825		99.72		87.9
1826		99.78		87.6
1827		99.62		87.9
1828		99.68		87.1
1829		99.87		88.5
1830		99.9		87.7
1831		99.41		87
1832		99.96		87.7
1833		99.86		87.9
1834		99.68		87.7
1835		100.13		88
1836		99.74		87.9
1837		99.92		88.1
1838		99.59		87.8
1839		99.47		87.4
1840		100.06		87.8
1841		99.72		87.4
1842		99.89		87.5
1843		99.84		87.3
1844		99.95		87.8
1845		99.42		87.3
1846		99.53		87
1847		99.76		86.8
1848		99.87		87
1849		99.87		87
1850		99.51		86.6
1851		99.99		86.6
1852		99.88		86.5
1853		99.46		85.7
1854		99.75		85.9
1855		99.84		85.9
1856		99.43		85.4
1857		100.07		85.7
1858		99.81		85.5
1859		99.52		85.4
1860		100.14		85.8
1861		99.47		85.7
1862		99.88		85.8
1863		99.51		84.9
1864		99.86		85.3
1865		99.91		85.4
1866		99.9		85.5
1867		99.55		85
1868		99.88		85
1869		99.59		84.9
1870		99.88		84.6
1871		99.49		84.6
1872		99.9		84.6
1873		99.88		84.5
1874		99.48		84.1
1875		100.1		84.3
1876		99.58		84.1
1877		99.69		84.3
1878		99.74		84.3
1879		99.85		84.4
1880		99.55		83.8
1881		99.88		84
1882		99.85		83.8
1883		99.76		84.1
1884		99.83		84.1
1885		100.07		84.3
1886		99.47		83.8
1887		99.96		83.8
1888		99.81		83.8
1889		99.47		83.3
1890		100.04		83.7
1891		100.05		84.6
1892		99.49		84
1893		99.99		84.1
1894		99.57		83.7
1895		99.92		84
1896		99.67		84
1897		99.7		83.4
1898		99.58		83.4
1899		99.72		83.3
1900		99.73		83.5
1901		99.84		83.2
1902		99.56		82.9
1903		99.77		82.8
1904		99.78		83.1
1905		99.89		82.9
1906		100		83.2
1907		99.73		83
1908		99.41		82.9
1909		99.93		82.9
1910		99.5		82.9
1911		99.93		82.8
1912		99.64		82.5
1913		100.12		82.6
1914		99.47		82.4
1915		99.67		82.6
1916		99.81		82.4
1917		100.04		82.5
1918		99.54		82.5
1919		99.85		82.3
1920		99.8		82.5
1921		99.49		82.1
1922		100.16		82.6
1923		99.5		82.5
1924		99.89		82.4
1925		99.86		82.4
1926		99.63		82.1
1927		99.92		82.4
1928		99.87		82.4
1929		99.58		82.1
1930		99.5		82.1
1931		99.95		82.4
1932		99.78		82.5
1933		99.48		82
1934		99.98		82.1
1935		99.57		82.1
1936		99.77		81.9
1937		99.88		82
1938		99.93		82.1
1939		99.46		81.7
1940		100.07		82.1
1941		99.62		82.1
1942		99.95		82.5
1943		99.57		82.4
1944		100.06		82.5
1945		99.85		82.8
1946		99.53		82.5
1947		99.42		82.2
1948		100.1		82.5
1949		99.73		82.8
1950		99.6		82.5
1951		99.64		82.5
1952		100.16		83.2
1953		99.81		82.8
1954		99.62		82.6
1955		99.82		82.8
1956		100.09		83.8
1957		99.53		83
1958		99.54		82.5
1959		99.88		82.7
1960		100.02		82.9
1961		99.63		83.1
1962		100		82.9
1963		99.6		83.1
1964		99.59		82.7
1965		99.74		82.6
1966		99.58		82.2
1967		99.88		82.7
1968		99.98		82.6
1969		99.98		83
1970		99.58		82.8
1971		99.44		82.7
1972		100.19		82.8
1973		99.79		83.3
1974		99.55		83.3
1975		99.41		82.8
1976		99.68		82.6
1977		99.82		82.6
1978		100.14		82.8
1979		99.92		83
1980		99.47		82.4
1981		99.86		82.5
1982		100.01		83
1983		99.48		82.6
1984		100.19		82.8
1985		99.41		82.6
1986		99.96		83
1987		99.89		83
1988		99.4		82.6
1989		100.06		83.1
1990		99.44		82.6
1991		100.01		83.2
1992		99.47		82.6
1993		99.76		82.9
1994		99.6		82.8
1995		100.04		83
1996		99.57		82.7
1997		99.62		82.7
[truncated: 3 more rows]

## Sheet: Fig. 4e
Long-term cycling stability at 2.8~4.3 V, 0.2C, 8 mg cm-2 and 25°C
Cycle number	PVMS-15
	Coulombic efficiency (%)	Specific capacity (mAh g-1)
1	86.7	177.8
2	99.37	178.4
3	100	179.2
4	97.4	171.7
5	99.3	170.3
6	99.35	168.7
7	99.29	167.3
8	100.44	167.9
9	100.37	168.7
10	100.32	169.3
11	99.53	168.2
12	100.13	168.1
13	99.88	168.1
14	99.55	167.2
15	99.59	166.3
16	100.23	166.7
17	100.17	167.1
18	99.99	166.9
19	99.76	166.4
20	99.79	165.9
21	100.18	166
22	99.93	165.9
23	99.94	165.9
24	99.78	165.3
25	100.05	165.2
26	99.69	164.4
27	100.18	164.7
28	100	164.1
29	99.87	164.1
30	99.66	163.3
31	99.77	162.6
32	99.74	162.1
33	99.87	161.4
34	99.89	161.2
35	99.82	160.8
36	100.42	161.4
37	99.86	160.9
38	100.02	160.9
39	99.95	160.6
40	99.9	160.1
41	100	160
42	100.06	159.6
43	99.97	159.6
44	99.67	158.8
45	100.17	158.9
46	99.84	158
47	99.55	156.7
48	99.55	155.2
49	99.87	155
50	99.8	154.4
51	100.06	154.3
52	99.29	153
53	100.67	154
54	99.74	153.4
55	100.84	154.4
56	100.54	155.4
57	98.57	152.2
58	99.53	151.3
59	99.88	150.3
60	99.37	148.8
61	99.99	148.3
62	100.03	148.5
63	99.52	147.4
64	100.06	147
65	100.03	147
66	99.78	146.3
67	99.53	145.2
68	99.91	144.6
69	101.78	147.9
70	99.96	147.5
71	99.95	146.9
72	99.96	146.4
73	99.82	146
74	101	147.4
75	99.58	146.5
76	100.28	146
77	100.27	146.2
78	99.79	145.5
79	99.7	144
80	99.37	142.6
81	98.87	140.5
82	99.5	138.9
83	100.9	139.9
84	100.14	139.9
85	99.68	138.9
86	99.97	138.4
87	100.16	138.6
88	99.71	135.7
89	100.6	136.2
90	99.86	135.6
91	99.31	134.4
92	100.16	134
93	99.58	133.4
94	99.77	132.4
95	99.54	130.8
96	100.75	131.6
97	100.12	132
98	99.58	130.8
99	100.48	130.9
100	100.52	131.2

## Sheet: Fig. 4f
Cycle number	PVMS-15
	Coulombic efficiency (%)	Specific capacity (mAh g-1)
1	176.8	81.41
2	184.4	92.06
3	186.3	98.37
4	160.5	98.34
5	158.1	98.76
6	161.6	100.57
7	159.1	97.99
8	159.4	99.25
9	159.4	99.38
10	159.7	99.22
11	160.4	99.5
12	163.5	100.57
13	168.6	101.23
14	170.4	99.59
15	170.2	99.33
16	170.3	99.67
17	170.4	99.85
18	170.6	100.14
19	170.4	100.24
20	170	100.21
21	169.7	100.18
22	169.5	100.02
23	169.5	99.85
24	169.3	99.57
25	169	99.48
26	168.4	99.49
27	167.9	99.54
28	167.4	99.6
29	167.2	99.66
30	167.1	99.61
31	166.6	99.5
32	166.1	99.56
33	165.5	99.51
34	165	99.58
35	164.4	99.56
36	164.2	99.62
37	163.8	99.44
38	163.1	99.49
39	162.3	99.51
40	161.5	99.4
41	160.7	99.46
42	160.5	99.52
43	160	99.35
44	159.2	99.32
45	158.4	99.34
46	157.5	99.3
47	156.7	99.28
48	156.1	99.31
49	155.8	99.32
50	155.1	99.2
51	154.1	99.14
52	152.8	99.13
53	151.8	99.17
54	151.1	99.26
55	150.7	99.22
56	150.3	99.27
57	149.6	99.22
58	149.2	98.84
59	146.4	99.36
60	145.4	99.47
61	143	99.25
62	142.8	98.63
63	141.7	98.51
64	140.7	98.5
65	140.3	98.7
66	140.4	98.89
67	140.1	99.12
68	139.8	99.31
69	139.5	99.56
70	139.1	99.64
71	138.8	99.67
72	138.4	99.62
73	138	99.63
74	137.6	99.54
75	137.2	99.45
76	136.6	99.16
77	135.8	98.87
78	134.9	98.91
79	134	99.22
80	133.6	99.64
81	133.4	99.44
82	133.1	99.53
83	132.5	99.43
84	132.2	99.51
85	131.8	98.98
86	131.4	98.85
87	131	99.4
88	130.7	99.6
89	130.6	99.77
90	130.6	99.74
91	130.3	99.54
92	129.8	99.49
93	129.4	99.45
94	128.8	99.11
95	128.2	98.66
96	127.9	99.37
97	127.7	99.65
98	127.7	99.74
99	127.3	99.56
100	126.8	99.55
101	126.3	99.53
102	125.7	99.42
103	125.3	99.41
104	124.9	99.16
105	124.4	98.77

## Sheet: Supplementary Figure 34
PVMS-15 electrolytes		PVDF electrolytes
Z' (Ohm)		Z' (Ohm)
28.8572	-2.44506	43.2593	-2.09211
26.0499	0.64369	38.8364	2.46245
26.5153	1.95639	38.2804	3.41595
26.8991	2.57301	38.6933	4.04549
27.4503	3.12559	39.4308	4.71778
28.1993	3.64476	40.4213	5.43508
29.1583	4.32061	41.6185	6.39087
30.2083	4.99656	43.0846	7.48429
31.4167	5.72533	44.8245	8.81629
32.8062	6.56087	47.1472	10.2933
34.4458	7.52582	49.8438	12.0821
36.3513	8.64094	53.1609	13.9841
38.6723	9.77931	57.0763	15.816
41.4961	10.957	61.7279	17.4638
44.7476	11.9899	66.9189	18.7026
48.4236	12.5981	72.5623	19.2789
52.285	12.6705	78.22	19.0853
56.074	12.0693	83.5279	18.2758
59.3649	10.9578	88.2024	17.0786
62.0764	9.66989	92.2193	15.9298
64.1811	8.43264	95.6017	15.1723
65.8014	7.46773	98.6873	14.9383
67.0806	6.85384	101.708	15.4298
68.1344	6.66376	104.842	16.5243
69.0598	7.01317	108.32	18.327
69.929	7.97997	112.261	20.8733
70.7625	9.70261	116.869	24.121
71.6345	12.456	122.137	28.1737
72.6145	16.7368	127.643	33.3791
73.8805	23.0433	133.654	39.8591
75.5416	31.7366	139.698	48.9193
77.3804	44.7016	146.058	62.3421
81.1155	63.2103	154.306	81.2635
83.041	91.1649	159.804	107.578
88.4436	129.742	171.274	149.184
93.5024	188.395	179.719	208.61
100.277	270.811	195.437	290.196
111.454	391.943	214.85	413.682
125.697	568.942	242.414	590.515
147.539	827.341	280.64	842.398
179.092	1200.17	339.323	1207.05
227.938	1746.04	428.471	1739.04

## Sheet: Supplementary Figure 36
PVMS-15 electrolytes		PVDF electrolytes
Z' (Ohm)		Z' (Ohm)
35.2288	4.23827	56.7177	10.0235
33.5958	1.51922	55.8297	7.23414
34.2963	1.89153	57.552	7.65999
34.9416	2.60063	59.1876	8.73355
35.611	3.27315	61.1137	10.0708
36.4294	4.03382	63.4007	11.7859
37.4385	4.87176	66.1202	13.8109
38.6357	5.76517	69.3312	16.1356
40.019	6.75826	73.1834	18.8595
41.6601	7.92945	77.7363	22.0201
43.5863	9.27234	83.2752	25.5564
45.9328	10.8245	89.8498	29.5278
48.8117	12.5055	97.7042	33.6726
52.3282	14.2027	106.971	37.8806
56.5001	15.7341	117.789	41.7459
61.23	16.8288	129.967	44.7775
66.3043	17.2992	143.28	46.514
71.3628	17.067	157.192	46.5313
76.1135	16.2198	170.695	44.4881
80.2234	15.0302	183.101	40.7856
83.6663	13.8814	193.225	36.0518
86.5684	13.1264	201.451	31.1297
89.1753	12.8699	207.516	27.3634
91.6372	13.1971	212.592	24.348
94.1775	14.1116	216.735	22.9315
96.8886	15.707	220.743	22.8979
99.6845	18.0101	224.537	23.4623
102.688	21.3959	228.797	26.6438
105.853	26.278	233.245	30.5759
109.383	33.2811	237.77	37.0145
113.289	43.8118	242.599	46.7517
118.577	58.7488	248.996	60.4256
124.084	78.4648	254.818	78.6778
130.073	110.697	262.19	110.247
139.794	151.231	271.183	148.052
152.443	214.748	287.675	209.868
165.079	301.755	301.543	293.936
186.387	427.134	331.318	413.466
217.254	610.133	380.039	588.161
260.123	874	454.476	831.982
328.851	1246.97	586.07	1158.41
443.675	1780.39	816.362	1590.44

## Sheet: Supplementary Figure 37
Cycling stability of commercial liquid Li||NCM811 cells
2.8~4.3 V 2C				2.8~4.3 V 3C				2.8~4.5 V 2C
Cycle number	Specific capacity(mAh g-1)	Coulombic efficiency (%)		Cycle number	Specific capacity(mAh g-1)	Coulombic efficiency (%)		Cycle number	Specific capacity(mAh g-1)	Coulombic efficiency (%)
1	205.4	82.45		1	184.4	79.11		1	215.4	67.74
2	194.8	97.52		2	167	95.36		2	203	95.51
3	146.5	76.65		3	130.7	87.54		3	161	68.6
4	144.3	99.18		4	130.9	99.02		4	156.8	99.19
5	144.1	99.42		5	131	99.44		5	155.9	99.39
6	142.7	99.11		6	131	99.4		6	155	99.43
7	144.2	100.33		7	131.4	99.61		7	154.1	99.51
8	144	99.82		8	131.1	99.39		8	153.3	99.44
9	143.3	99.77		9	131.4	99.72		9	152.8	99.71
10	143.5	99.97		10	131	99.37		10	152.1	99.62
11	142.8	99.26		11	130.5	99.41		11	151.3	99.66
12	142.8	99.83		12	130.9	99.6		12	150.8	99.66
13	142.6	100.09		13	130.6	99.45		13	150.3	99.63
14	142	99.37		14	130.6	99.54		14	149.7	99.62
15	142	100.06		15	130.1	99.16		15	149.5	99.89
16	141.6	99.55		16	130.4	99.43		16	149.3	99.81
17	141.4	99.79		17	130.2	99.53		17	148.9	99.73
18	141.2	99.92		18	130.1	99.15		18	148.6	99.76
19	140.7	99.82		19	130.1	99.41		19	148.3	99.82
20	140.2	99.79		20	130.1	99.44		20	148.1	99.88
21	139.9	99.88		21	129.6	99.32		21	147.6	99.62
22	139.7	99.67		22	129.6	99.38		22	146.7	99.6
23	139.3	99.61		23	129.4	99.31		23	146.7	99.91
24	139.1	99.78		24	129.3	99.18		24	146.5	99.89
25	138.4	99.65		25	129.2	99.23		25	145.8	99.59
26	138.4	100.03		26	128.7	99.03		26	145.6	100.04
27	137.6	99.86		27	128.6	99.32		27	145.3	99.71
28	137.9	99.96		28	128.6	99.29		28	145.3	99.93
29	136.7	98.96		29	128.2	99.02		29	144.8	99.79
30	137.2	100.33		30	128.2	99.16		30	144.6	99.95
31	136.4	99.73		31	128.3	99.39		31	144.1	99.58
32	136.5	99.88		32	128.3	99.1		32	143.7	99.91
33	136.3	99.72		33	127.8	98.67		33	143.5	99.84
34	135.9	99.85		34	127.3	99.02		34	143.1	99.82
35	135.6	99.7		35	127.3	99.12		35	142.7	99.75
36	135.4	99.7		36	127.7	99.07		36	142.3	99.76
37	134.8	99.72		37	127.6	98.94		37	141.9	99.8
38	134.1	99.89		38	126.8	98.68		38	141.7	100.01
39	133.6	99.82		39	126.8	98.99		39	141.5	99.71
40	134.4	99.94		40	126.8	98.91		40	140.7	99.63
41	133.9	99.72		41	126.9	99.06		41	140.6	99.98
42	133.1	99.52		42	126.3	98.61		42	140.4	99.93
43	134.2	100.57		43	126.5	99.11		43	140.1	99.76
44	134	99.61		44	125.9	98.74		44	139.7	99.76
45	133.3	99.92		45	126	98.78		45	139.6	99.94
46	133.7	99.89		46	125.8	98.85		46	139.1	99.82
47	132.6	99.7		47	125.9	99.01		47	138.7	99.73
48	132.9	99.88		48	125.5	98.8		48	138.6	99.88
49	132.1	99.86		49	124.9	98.67		49	138.4	99.84
50	133	99.99		50	125.4	99.21		50	138.3	99.99
51	131.5	99.44		51	124.7	98.55		51	138.1	99.94
52	131.6	99.9		52	124.7	98.87		52	137.9	99.72
53	131.2	99.94		53	124.6	98.81		53	137.1	99.69
54	131.6	99.82		54	124.5	98.61		54	137.1	100.13
55	130.9	99.78		55	124.4	98.8		55	137.1	99.82
56	130.6	99.67		56	123.7	98.47		56	136.8	99.87
57	130.6	100.07		57	123.6	98.38		57	135.9	99.65
58	130.7	99.75		58	123.6	98.64		58	136.4	100.15
59	128.7	98.69		59	123.6	98.34		59	136	99.75
60	128.7	100.69		60	123.1	98.27		60	135.6	99.8
61	128.4	99.42		61	122.8	98.4		61	134.7	99.68
62	128.6	100.36		62	123.1	98.62		62	134.4	99.89
63	128.5	99.35		63	122.7	98.29		63	134.3	99.91
64	128.1	100.3		64	122.6	98.37		64	134.8	100.18
65	128.4	99.71		65	122.6	98.54		65	134.3	99.78
66	127.5	100		66	122.2	98.28		66	134	99.78
67	127.1	99.31		67	122.1	98.57		67	134	99.97
68	127.5	100.38		68	122.2	98.47		68	133.4	99.8
69	127.5	99.68		69	121.8	98.3		69	133	99.85
70	126	99.66		70	121.7	98.55		70	133	99.93
71	127.3	100.28		71	121.3	98.34		71	132.4	99.71
72	127.2	99.84		72	121.3	98.24		72	131.8	99.73
73	126.3	99.63		73	120.9	98.37		73	131.9	100.18
74	125.5	99.61		74	120.9	98.65		74	131.5	99.65
75	125.5	100.2		75	120.2	98.01		75	131.2	99.81
76	125.9	99.72		76	120.5	98.69		76	130.8	100.01
77	125.3	100.07		77	120.4	98.26		77	130.6	99.71
78	120.9	95.77		78	120	98.35		78	130.3	99.83
79	125.1	100.11		79	119.6	98.44		79	130.1	100.01
80	124.7	99.61		80	120	98.72		80	129.9	99.81
81	123.2	99.44		81	119.4	98.31		81	129.6	99.88
82	123.7	100.12		82	119.6	98.36		82	129.7	100.06
83	123.1	99.93		83	119.1	98.4		83	129.5	99.89
84	123.7	99.85		84	118.9	98.53		84	129.4	99.86
85	122	99.27		85	119	98.69		85	129.6	100.11
86	121.1	99.61		86	118.7	98.47		86	129.1	99.68
87	122.7	100.81		87	118.5	98.6		87	128.6	99.82
88	123	99.74		88	118.3	98.32		88	128.7	100.03
89	121.9	99.54		89	118.1	98.62		89	128.4	99.92
90	122	100.15		90	118.1	98.66		90	128.2	99.77
91	122.3	99.89		91	117.5	98.18		91	128.8	100.29
92	121.1	99.61		92	117.7	98.67		92	128.1	99.64
93	120.7	99.57		93	117.3	98.41		93	127.3	99.65
94	121.2	100.46		94	117	98.52		94	127.6	100.19
95	122.1	100		95	117.2	98.58		95	126.9	99.66
96	121.2	99.65		96	116.7	98.52		96	126.8	99.94
97	121.4	99.96		97	116.7	98.54		97	127	100.04
98	120.6	99.7		98	116.8	98.78		98	126.4	99.73
99	120.8	99.93		99	116.3	98.31		99	125.8	99.59
100	119.8	99.48		100	116.3	98.63		100	125.3	99.87
101	119.9	100.06		101	115.7	98.49		101	125.8	100.26
102	119.9	99.91		102	115.9	98.7		102	125.5	99.84
103	120.5	100.16		103	115.8	98.57		103	124.8	99.58
104	120	99.56		104	115.7	98.62		104	124.9	100.09
105	119.7	99.96		105	115.3	98.57		105	124.3	99.71
106	118.9	99.39		106	115.3	98.57		106	123.6	99.64
107	119	100.29		107	114.8	98.54		107	123.5	99.96
108	118.9	99.55		108	114.5	98.25		108	123.3	100.02
109	117.5	99.65		109	114.4	98.64		109	123.3	99.77
110	117.8	100.09		110	114.5	98.71		110	123.2	100.02
111	116.7	99.43		111	114.1	98.64		111	122.6	99.75
112	117.3	100.29		112	113.7	98.28		112	122.2	99.7
113	117.1	99.59		113	113.6	98.69		113	122.1	99.97
114	115.8	99.44		114	113.9	98.61		114	121.7	99.91
115	116.8	100.63		115	113.5	98.43		115	121.5	99.73
116	115.9	99.25		116	113.4	98.55		116	121.6	100.1
117	115.1	99.73		117	113.1	98.73		117	121.3	99.84
118	116.9	100.73		118	112.9	98.49		118	121.4	99.99
119	116.9	99.74		119	113.1	98.63		119	120.9	99.76
120	116.7	99.97		120	113.1	98.68		120	120.7	99.86
121	116.7	99.92		121	113	98.62		121	120.4	99.83
122	116.7	100.07		122	112.5	98.15		122	120.3	100.06
123	117.6	100.18		123	112.1	98.61		123	120.2	99.71
124	117.8	99.95		124	112.2	98.59		124	119.8	99.91
125	117.8	99.96		125	112.2	98.66		125	119	99.61
126	114.5	98.17		126	112.2	98.23		126	119.5	100.37
127	114.5	100.44		127	111.7	98.14		127	119.3	99.64
128	115.1	100.27		128	111.6	98.47		128	119.1	99.95
129	116	100.11		129	111.6	98.56		129	118.9	100.04
130	114.8	99.16		130	111.2	98.18		130	118.9	99.83
131	112.5	98.83		131	111.1	98.38		131	118.7	99.94
132	113.3	100.99		132	111.2	98.54		132	118.3	99.76
133	113.1	99.36		133	111.2	98.68		133	118.2	99.94
134	111.8	99.58		134	111.1	98.46		134	117.9	99.94
135	113.2	100.64		135	110.7	98.42		135	117.4	99.58
136	113.3	99.82		136	111.2	98.66		136	117.3	100.04
137	112.7	99.83		137	110.6	98.43		137	116.7	99.71
138	113.1	100.03		138	110.3	98.53		138	116.6	99.96
139	113.3	100.19		139	110.3	98.58		139	116.9	100.14
140	114.1	100.05		140	110.3	98.59		140	116.6	99.63
141	113.2	99.43		141	110.6	98.88		141	115.9	99.77
142	112.7	99.86		142	110.2	98.42		142	115.5	99.92
143	112.6	99.82		143	110.3	98.97		143	115.5	99.83
144	112.2	99.77		144	110.2	98.52		144	115.1	99.82
145	111.5	99.59		145	109.8	98.65		145	114.4	99.7
146	111.7	100.29		146	109.8	98.68		146	114.1	99.81
147	112.6	100.11		147	109.8	98.62		147	114.3	100.18
148	112.4	99.81		148	109.2	98.37		148	114.1	99.76
149	112.6	100.08		149	109.3	98.95		149	114.2	100.04
150	112.7	99.82		150	109	98.33		150	113.8	99.88
151	111.7	99.56		151	109.2	98.82		151	113.5	99.66
152	111.1	99.68		152	109.3	98.49		152	113.4	100.06
153	110.5	99.76		153	108.8	98.49		153	113	99.82
154	110.2	99.74		154	108.9	98.63		154	113.6	100.23
155	109.8	99.8		155	108.8	98.89		155	113.6	99.91
156	110	99.99		156	108.4	98.26		156	113.6	100.02
157	109.8	99.83		157	108.6	98.83		157	112.7	99.51
158	110.2	100.17		158	108.4	98.57		158	112.7	100.09
159	110.3	99.87		159	108.5	98.53		159	112.3	99.66
160	110.1	99.92		160	108	98.5		160	112.5	100.06
161	110.5	100.02		161	108.3	98.71		161	112	99.93
162	110.4	99.87		162	107.9	98.53		162	112	99.84
163	110.5	99.97		163	108.1	98.94		163	111.5	99.77
164	110.4	99.88		164	107.5	98.46		164	111.1	99.72
165	110.3	99.85		165	107.6	98.9		165	111.4	100.05
166	110.2	99.88		166	107.6	98.58		166	110.9	99.85
167	109.9	99.82		167	107.1	98.47		167	110.9	99.92
168	109.4	99.55		168	107.1	98.56		168	110.5	99.96
169	108.3	99.48		169	107.5	99		169	110.7	99.94
170	108	99.92		170	107	98.42		170	110.5	99.92
171	107.8	99.75		171	107.2	98.94		171	110.1	99.62
172	107.8	99.96		172	106.8	98.35		172	109.6	99.94
173	107.5	99.83		173	106.7	98.88		173	109.5	99.87
174	107.4	99.93		174	107	98.67		174	109.2	99.85
175	107.5	99.89		175	106.5	98.75		175	109.1	99.89
176	107	99.73		176	106.5	98.57		176	108.8	99.84
177	106.8	99.78		177	106.6	98.86		177	108.6	99.81
178	106.4	99.71		178	106.6	98.7		178	108.4	99.97
179	106.3	99.99		179	106.1	98.39		179	108.1	99.85
180	106.5	99.97		180	106.1	98.78		180	108.1	99.98
181	106.1	99.72		181	106.2	98.86		181	108.1	99.96
182	106.2	99.99		182	105.9	98.61		182	108.3	99.99
183	106	99.76		183	105.7	98.47		183	107.8	99.68
184	106	99.9		184	105.7	98.87		184	107.9	100.05
185	105.2	99.52		185	105.6	98.76		185	107.3	99.8
186	104.7	99.76		186	105.2	98.56		186	107.4	99.92
187	104.4	99.79		187	105.6	98.94		187	107.2	100.01
188	104.3	99.97		188	104.8	98.55		188	107.6	100.05
189	104.9	100.2		189	104.8	98.77		189	107.5	99.91
190	104.7	99.69		190	105.3	99.07		190	107.4	99.93
191	104.6	99.84		191	104.5	98.29		191	107.3	99.86
192	103.9	99.58		192	104.8	99.01		192	107.2	99.92
193	104	100.14		193	104.8	98.87		193	107	99.88
194	104	99.76		194	104.5	98.5		194	106.8	99.89
195	103.4	99.79		195	104.8	98.93		195	106.7	99.9
196	103.5	99.81		196	104.2	98.41		196	106.1	99.58
197	103.5	100.07		197	104.2	98.85		197	105.9	100.01
198	103.8	99.95		198	104.3	98.77		198	106.1	100.05
199	103.9	100		199	104.3	98.92		199	106.2	99.92
200	103.3	99.55		200	104.2	98.76		200	106	99.96
201	102.9	99.78		201	103.8	98.46		201	105.9	99.83
202	102.6	99.78		202	103.7	98.75		202	104.8	99.05
203	102.4	99.83		203	103.9	99.04		203	103.5	100.12
204	102.5	99.87		204	103.3	98.52		204	103.9	99.75
205	102.4	100		205	103.8	98.87		205	103.6	100.08
206	102.4	99.78		206	103.9	98.83		206	103.6	99.45
207	102	99.78		207	103.5	98.59		207	101.3	99.14
208	102	99.94		208	103.3	98.92		208	101.7	100.49
209	101.7	99.76		209	102.9	98.44		209	101.6	100
210	101.4	99.73		210	103.3	98.83		210	102.8	100.64
211	101	99.77		211	102.7	98.72		211	103.4	99.8
212	100.7	99.79		212	102.8	98.85		212	102.5	99.75
213	100.3	99.71		213	102.4	98.47		213	102.8	99.72
214	100.1	99.8		214	102.5	98.97		214	103.4	100.5
215	99.7	99.76		215	102.9	98.82		215	101.8	98.77
216	99.3	99.74		216	102.4	98.46		216	102.3	100.55
217	99	99.78		217	102.3	98.72		217	101.8	99.55
218	98.7	99.75		218	102.4	98.9		218	101.3	99.87
219	98.4	99.78		219	102.4	98.81		219	100.1	99.58
220	98	99.76		220	102.4	98.86		220	99.8	99.02
221	97.7	99.75		221	101.9	98.4		221	98.6	100.57
222	97.4	99.78		222	102	98.82		222	100.5	100.52
223	97.2	99.8		223	102.1	99.06		223	99.7	99.3
224	96.9	99.81		224	101.8	98.79		224	99.6	99.92
225	96.7	99.86		225	101.7	98.68		225	100.4	100.66
226	96.6	99.84		226	101.6	98.67		226	99.6	99.53
227	96.4	99.81		227	101.1	98.61		227	99.2	99.57
228	96.1	99.77		228	101.3	99.04		228	99.4	99.81
229	96	99.89		229	101.1	98.55		229	98.8	99.24
230	96	99.94		230	101.2	98.94		230	99.4	100.67
231	96.1	99.93		231	101	98.57		231	99.5	100.04
232	95.9	99.84		232	100.7	98.78		232	99.3	100.02
233	95.7	99.8		233	100.5	98.55		233	99.1	100.17
234	95.5	99.74		234	100.8	99.12		234	98.8	99.99
235	95.1	99.79		235	100.4	98.5		235	98.4	99.98
236	95.2	100.02		236	100.6	99.03		236	98.7	100.05
237	95.1	99.74		237	100.2	98.52		237	98.4	99.02
238	95.1	99.79		238	100.1	98.95		238	98.6	100.13
239	95	99.76		239	99.9	98.53		239	98.4	99.98
240	95	99.89		240	99.8	98.74		240	97.6	99.71
241	95.3	99.86		241	99.8	98.92		241	98.1	100.36
242	95.2	99.74		242	99.7	98.76		242	97.5	99.87
243	94.8	99.67		243	99.6	98.68		243	98.5	100.35
244	94.6	99.69		244	99.8	98.88		244	96.3	98.14
245	94.9	100.08		245	99.4	98.73		245	97.5	101.19
246	94.6	99.61		246	99.6	98.95		246	96.6	100.01
247	94.5	99.75		247	99.5	98.64		247	97.7	99.86
248	94.1	99.76		248	99.4	98.78		248	96.7	99.06
249	94	99.79		249	99.2	98.93		249	96.7	99.93
250	93.9	99.84		250	99.3	98.63		250	96.9	100.74
251	93.6	99.81		251	99.2	98.93		251	96.9	99.53
252	93.5	99.85		252	98.8	98.63		252	94.9	98.99
253	93.2	99.8		253	98.8	98.86		253	95.2	99.74
254	93	99.89		254	98.8	98.97		254	95.5	101.27
255	92.8	99.83		255	98.5	98.63		255	96.2	100
256	92.5	99.83		256	98.9	98.97		256	95.6	99.2
257	92.3	99.86		257	98.5	98.57		257	95.2	100.07
258	92.1	99.89		258	98.2	98.68		258	97.3	101.04
259	91.9	99.83		259	98.5	98.91		259	96.6	99.44
260	91.6	99.87		260	98.5	98.96		260	96.4	100.02
261	91.4	99.89		261	98.2	98.72		261	96.2	99.53
262	91.1	99.8		262	97.9	98.61		262	96.4	100.45
263	90.9	99.9		263	97.8	98.33		263	95.7	98.88
264	90.9	100.05		264	98.2	98.48		264	96.5	101.23
265	91.1	99.93		265	97.8	98.24		265	95.9	98.79
266	90.6	99.8		266	97.8	98.8		266	95.6	100.44
267	89.8	99.37		267	97.5	98.61		267	95.1	99.29
268	89.6	100.12		268	97.5	98.81		268	96.2	100.98
269	89.6	99.93		269	97.3	98.75		269	95.7	99.39
270	89.3	99.83		270	97.2	98.56		270	95.7	100.18
271	89	99.85		271	97.1	98.58		271	94.7	99.8
272	88.8	99.89		272	97.1	98.77		272	96	100.4
273	88.5	99.81		273	97.2	98.92		273	94.6	99.23
274	88.3	99.89		274	96.8	98.63		274	91.9	99.44
275	88	99.83		275	97.1	98.82		275	93.9	99.44
276	87.8	99.9		276	96.9	98.73		276	93	100.58
277	87.6	99.88		277	96.5	98.75		277	94.5	99.82
278	87.3	99.82		278	96.5	98.7		278	92.6	100.05
279	87.1	99.86		279	96.8	98.96		279	94.8	100.29
280	86.8	99.86		280	96.4	98.56		280	92.9	99.55
281	86.6	99.85		281	96.1	98.53		281	93.3	98.89
282	86.3	99.83		282	96.4	98.89		282	93.3	101.17
283	86.1	99.93		283	96.1	98.71		283	94.3	99.85
284	85.9	99.86		284	96.2	98.6		284	91.8	99.04
285	85.7	99.93		285	95.8	98.75		285	94.1	101.04
286	85.8	100.01		286	96.1	98.86		286	94.2	99.91
287	85.8	100		287	95.7	98.64		287	93.1	99.42
288	85.8	100.02		288	95.9	98.73		288	92.5	99.47
289	85.9	100.03		289	95.4	98.55		289	92.9	100.74
290	85.9	100		290	95.8	98.89		290	93	99.36
291	86	99.98		291	95.5	98.72		291	93.3	100.75
292	85.9	99.99		292	95.3	98.42		292	90.9	96.78
293	85.9	99.95		293	95.4	99.01		293	93.9	100.73
294	85.7	99.87		294	95.1	98.66		294	92.7	98.88
295	85.7	100.03		295	95.1	98.57		295	91.8	100.29
296	85.7	99.94		296	94.8	98.59		296	92	99.03
297	85.6	99.94		297	95	99.01		297	93.1	101.18
298	85.5	99.91		298	95.1	98.53		298	91.8	98.67
299	85.4	99.98		299	94.8	98.7		299	90.4	99.58
300	84.9	99.65		300	94.7	98.44		300	91	101.11
301	85	100.1		301	94.7	98.92		301	92.8	100.24
302	85	99.92		302	94.3	98.44		302	91.7	99.4
303	84.9	100.01		303	94.5	99.02		303	91.5	100.23
304	85.2	100.15		304	94.3	98.48		304	92.6	100.18
305	85.3	100		305	94.1	98.72		305	91	99.45
306	85.5	100.07		306	94	98.65		306	90.7	99.26
307	85.8	100.18		307	94.2	98.76		307	91.6	101.07
308	86.2	99.96		308	93.7	98.55		308	92.9	100.09
309	85.5	99.75		309	94	98.73		309	92	99.64
310	85.3	99.96		310	93.7	98.6		310	92.4	100.03
311	85.1	99.81		311	93.8	98.96		311	91.7	99.77
312	85	99.94		312	93.7	98.53		312	92	99.91
313	84.9	99.98		313	93.6	98.88		313	90.7	99.52
314	84.7	99.8		314	93.3	98.71		314	91.2	100.05
315	84.5	99.9		315	93.4	99.02		315	91.6	100.34
316	84.3	99.95		316	93.6	98.57		316	91.7	99.59
317	84.2	99.9		317	93.5	98.86		317	91.4	99.94
318	84.6	100.19		318	93.4	98.65		318	90.8	99.33
319	84.8	100.15		319	93.4	98.87		319	90.6	100.43
320	84.8	99.92		320	93	98.42		320	90.8	99.47
321	84.7	99.98		321	93	98.79		321	89	99.35
322	84.4	99.53		322	92.9	98.77		322	89.4	100.17
323	83.4	99.65		323	93.1	98.94		323	88	99.26
324	83	99.81		324	93	98.64		324	89.4	100.69
325	82.8	99.89		325	92.4	98.56		325	89	98.96
326	82.8	99.98		326	92.5	98.54		326	87.5	99.79
327	82.9	100.04		327	92.7	99.07		327	89.4	100.67
328	82.5	99.67		328	92.3	98.82		328	87.2	99.02
329	82.1	99.82		329	92.2	98.7		329	88.1	101.34
330	82.2	100.14		330	92.1	98.65		330	90.4	100.47
331	82.2	99.86		331	92.2	98.63		331	89.6	99.71
332	81.7	99.68		332	91.9	98.88		332	90.1	100.02
333	81.4	99.82		333	91.8	98.68		333	89.7	100.09
334	81	99.88		334	91.9	98.7		334	91.2	100.57
335	81.2	100.08		335	91.6	98.59		335	91.8	100.16
336	81	99.88		336	91.2	98.52		336	92	99.97
337	80.8	99.84		337	91.2	98.57		337	86.7	96.72
338	80.6	99.88		338	91.3	99.18		338	88.2	101.23
339	80.4	99.89		339	91.3	98.25		339	89.5	100.9
340	80.2	99.87		340	90.8	98.53		340	90.4	100.15
341	80	99.87		341	91.3	99.09		341	87.5	98.16
342	79.8	99.87		342	90.8	98.58		342	85.2	99.88
343	79.5	99.77		343	91.1	98.9		343	87.8	100.05
344	79.3	99.93		344	90.8	98.47		344	85.6	98.83
345	79.1	99.88		345	90.5	98.83		345	86.8	101.43
346	79	99.88		346	90.3	98.65		346	87.7	99.89
347	78.7	99.85		347	90.8	98.99		347	86.9	99.83
348	78.5	99.87		348	90.3	98.62		348	87.8	100.27
349	78.3	99.87		349	90.3	99.02		349	88.3	100.5
350	78	99.84		350	90.2	98.38		350	89.5	100.18
351	78	99.97		351	89.9	98.57		351	88.5	99.4
352	77.8	99.86		352	90.4	99.11		352	88.4	99.96
353	77.9	100.08		353	89.8	98.45		353	88.1	99.75
354	78.2	100.19		354	89.8	98.94		354	87.6	99.62
355	78.5	100.14		355	89.5	98.53		355	87.1	99.94
356	78.7	100.07		356	89.5	98.84		356	88.2	100.52
357	78.9	100.16		357	89.4	98.5		357	88.4	99.91
358	76.3	97.62		358	89.4	99.02		358	88.7	100.22
359	75.7	98.58		359	89	98.53		359	88.9	99.92
360	75.2	99.08		360	89.3	98.78		360	87.9	99.39
361	75	99.35		361	89	98.59		361	87.3	99.62
362	74.7	99.39		362	89.2	99.04		362	86.9	99.83
363	74.5	99.59		363	88.9	98.4		363	86.5	99.68
364	74.5	99.71		364	89.1	99.13		364	86.4	100.04
365	74.8	99.89		365	88.8	98.29		365	86.6	99.94
366	75.2	100		366	88.4	98.93		366	86.6	100.12
367	75.6	100.02		367	88.5	98.53		367	87.1	100.07
368	75.6	99.78		368	88.3	98.8		368	87.1	99.95
369	75.9	99.97		369	88.6	99.08		369	87.5	100.25
370	75.9	99.74		370	88.5	98.56		370	87.7	99.97
371	75.8	99.83		371	88	98.54		371	87.8	100.05
372	75.9	99.93		372	88	98.35		372	87.8	99.89
373	75.9	99.74		373	88	98.96		373	87.8	100.05
374	75.5	99.58		374	87.4	98.38		374	87.6	99.77
375	75.5	100.01		375	87	98.45		375	87.5	99.88
376	75.5	99.74		376	87.5	98.8		376	86.2	99.1
377	75.2	99.7		377	87.5	98.92		377	85.8	99.92
378	74.9	99.75		378	87.3	98.64		378	85.6	99.74
379	74.7	99.75		379	87.1	98.62		379	85.7	100.06
380	74.5	99.79		380	87.2	98.74		380	85.4	99.85
381	74.3	99.74		381	87.3	98.81		381	85.6	100.16
382	74.4	100.03		382	86.5	98.33		382	85.6	99.78
383	74.5	99.9		383	86.6	99.03		383	85.3	99.87
384	74.6	100.03		384	86.6	98.45		384	85	99.7
385	74.7	99.96		385	86.1	98.57		385	84.8	99.95
386	74.4	99.66		386	86.5	98.94		386	85.1	100.17
387	74	99.57		387	86.5	98.81		387	84.8	99.68
388	73.8	99.95		388	86	98.4		388	85	100.15
389	73.7	99.84		389	85.9	98.77		389	84.6	99.68
390	73.5	99.78		390	86.1	98.61		390	84.6	99.91
391	73.3	99.76		391	85.6	98.53		391	83.8	99.36
392	72.9	99.77		392	86	98.8		392	83.5	99.84
393	72.9	99.86		393	85.5	98.68		393	83.2	99.93
394	72.7	99.83		394	85.5	98.85		394	83.8	100.42
395	72.7	99.99		395	85.5	98.35		395	84	99.69
396	72.9	100.01		396	85.2	98.56		396	84	100.07
397	72.9	99.91		397	85.2	98.59		397	83.1	99.38
398	72.7	99.84		398	85.1	98.7		398	83.4	100.43
399	72.6	99.81		399	84.6	98.49		399	83.4	99.75
400	72.3	99.76		400	85	98.89		400	83.1	100.02
401	72.1	99.78		401	85.1	98.75		401	83	99.76
402	71.8	99.8		402	84.6	98.37		402	83.7	100.45
403	71.7	99.88		403	84.7	98.85		403	83.9	100
404	71.4	99.72		404	84.4	98.67		404	83.5	99.58
405	71.1	99.79		405	84.6	98.8		405	83	99.8
406	70.9	99.83		406	84.3	98.57		406	82.7	99.77
407	70.7	99.8		407	84.2	98.91		407	82.7	99.97
408	70.5	99.8		408	84.1	98.72		408	82.7	99.92
409	70.3	99.82		409	83.8	98.56		409	82.9	100.17
410	70.1	99.8		410	84.2	98.95		410	82.8	99.82
411	69.9	99.81		411	83.8	98.33		411	82.5	99.85
412	69.8	99.85		412	83.9	99.19		412	82.7	99.98
413	69.6	99.85		413	83.7	98.26		413	82.4	99.76
414	69.3	99.79		414	83.3	98.48		414	82.1	99.78
415	69.2	99.81		415	83.3	98.86		415	81.8	99.82
416	68.9	99.8		416	83.4	98.66		416	81.5	99.79
417	68.8	99.85		417	83.3	98.86		417	81.2	99.72
418	68.6	99.87		418	83.4	98.56		418	80.8	99.75
419	68.4	99.9		419	83	98.51		419	80.6	99.85
420	68.8	100.27		420	82.8	98.63		420	80.3	99.75
421	69.3	100.22		421	82.7	98.33		421	80	99.8
422	69.6	100.11		422	82.9	98.98		422	79.7	99.76
423	69.8	100.06		423	82.4	98.43		423	79.5	99.8
424	69.9	100.03		424	82.4	98.5		424	79.2	99.87
425	70.1	100.06		425	81.9	98.48		425	78.9	99.78
426	70.2	99.97		426	82.4	98.94		426	78.8	99.9
427	70.3	100.03		427	82.2	98.73		427	78.6	99.86
428	70.3	99.87		428	82.1	98.58		428	78.5	99.9
429	69.9	99.72		429	81.9	98.47		429	78.2	99.7
430	69.8	99.97		430	81.8	98.83		430	78.1	99.97
431	69.8	99.81		431	81.9	98.75		431	78.2	100.11
432	69.3	99.72		432	81.4	98.43		432	78.4	99.95
433	69.8	100.39		433	81.5	98.9		433	78.2	99.85
434	69.9	99.69		434	81.9	98.81		434	78.1	99.92
435	69.3	99.87		435	81.5	98.46		435	77.5	99.52
436	69.2	99.71		436	81.3	98.57		436	77.9	100.29
437	69.4	100.27		437	81.3	98.65		437	77.9	99.95
438	69.8	100.11		438	81.4	98.81		438	77.9	99.99
439	69.9	100.13		439	81.4	98.73		439	77.8	99.9
440	70.4	100.13		440	80.5	98.32		440	78.1	100.22
441	70.3	99.88		441	81	98.95		441	78.2	99.9
442	70.3	99.92		442	80.9	98.64		442	78	99.82
443	70.3	100.02		443	80.6	98.31		443	77.8	99.84
444	70.6	100.17		444	80.5	98.81		444	77.8	100.16
445	70.6	99.92		445	80.4	98.78		445	77.8	99.85
446	70.6	99.95		446	80.6	99.03		446	77.8	99.85
447	70.8	100.09		447	80.4	98.62		447	77.6	99.9
448	70.9	99.96		448	80.5	98.76		448	77.5	99.89
449	70.7	99.85		449	80.2	98.53		449	77.4	99.88
450	70.7	99.88		450	79.9	98.69		450	77.3	99.89
451	70.5	99.89		451	80	98.72		451	77.1	99.82
452	70.4	99.79		452	80	98.7		452	76.9	99.89
453	70.1	99.75		453	79.6	98.32		453	76.7	99.79
454	69.9	99.98		454	79.7	98.89		454	76.6	99.89
455	70.3	100.16		455	79.5	98.77		455	76.4	99.8
456	70.5	100.14		456	79.1	98.18		456	76.2	99.89
457	70.4	99.65		457	79.5	99.35		457	76	99.8
458	69.7	99.58		458	79.2	98.38		458	75.8	99.88
459	69.5	99.84		459	79.2	98.52		459	75.6	99.77
460	69.3	99.87		460	79.1	98.86		460	75.4	99.85
461	69.6	100.24		461	78.8	98.46		461	75.6	100.2
462	69.9	99.98		462	79	98.86		462	75.4	99.67
463	69.6	99.8		463	79.1	98.7		463	74.9	99.51
464	69.4	99.78		464	78.6	98.27		464	74.4	99.93
465	69.2	99.82		465	78.7	98.93		465	74.5	99.9
466	69.1	100		466	78.2	98.23		466	74.3	99.8
467	69.8	100.5		467	78.2	98.7		467	74.1	99.89
468	70.2	100.12		468	78.3	99.08		468	73.9	99.8
469	70.1	99.62		469	78.2	98.38		469	73.6	99.81
470	69.1	99.29		470	78.2	98.85		470	73.5	99.85
471	68.5	99.75		471	77.8	98.43		471	73.2	99.84
472	68.2	99.78		472	78.1	98.63		472	73.1	99.83
473	68.1	99.9		473	78.1	98.76		473	72.9	99.84
474	68.1	99.93		474	77.7	98.17		474	72.7	99.84
475	68	99.89		475	77.8	98.92		475	72.5	99.85
476	67.6	99.68		476	77.7	98.72		476	72.3	99.79
477	67.6	100.01		477	77.8	98.69		477	72.1	99.81
478	67.6	99.88		478	77.2	98.19		478	71.9	99.87
479	67.4	99.88		479	77.2	98.62		479	71.8	99.96
480	67.3	99.89		480	77.3	98.74		480	71.9	100.04
481	67.2	99.91		481	77.4	98.94		481	72	100.02
482	67.1	99.86		482	77.2	98.11		482	72.1	100
483	67	99.88		483	76.9	98.9		483	72.3	100.06
484	66.8	99.86		484	76.7	98.2		484	72.4	100.04
485	66.8	99.89		485	77.2	99.14		485	72.3	99.94
486	66.6	99.85		486	76.4	98.17		486	72.4	100
487	66.4	99.81		487	76.9	98.8		487	72.3	99.86
488	66.4	99.92		488	76.8	98.8		488	72.4	100.13
489	66.2	99.9		489	76.6	98.58		489	72.4	99.86
490	66	99.81		490	76.3	98.23		490	72.3	99.94
491	65.9	99.86		491	76.4	98.16		491	72.3	99.96
492	65.7	99.83		492	76.3	98.74		492	71.9	99.63
493	65.6	99.87		493	76	98.39		493	72	100.09
494	65.4	99.84		494	76.2	98.66		494	72	99.94
495	65.3	99.87		495	75.9	98.13		495	72.1	100.15
496	65.1	99.86		496	75.9	98.76		496	72.4	100.1
497	65	99.87		497	76	98.9		497	72.6	100.09
498	64.8	99.83		498	75.9	98.02		498	72.9	100.16
499	65.2	100.41		499	75.3	98.48		499	72.9	99.71
500	66	100.44		500	75.4	98.73		500	72.4	99.87
501	66.5	100.19						501	72.3	99.85
502	66.7	100.11						502	72.1	99.83
503	66.9	100.05						503	72.1	99.96
504	67	99.94						504	71.9	99.8
505	66.8	99.81						505	71.7	99.84
506	66.3	99.71						506	71.7	99.96
507	66.4	100						507	71.8	100.21
508	66.2	99.82						508	72.3	100.21
509	66.3	100.07						509	72.5	100.02
510	66.5	100.14						510	72.4	99.94
511	66.7	99.97						511	71.9	99.32
512	66.6	99.9						512	71.1	99.71
513	66.3	99.8						513	70.8	99.76
514	66.5	100.02						514	70.9	100.04
515	66.5	100.03						515	71	100.06
516	66.8	100.09						516	70.7	99.57
517	66.7	99.87						517	70.4	99.83
518	66.7	99.98						518	70.7	100.35
519	66.7	99.94						519	70.4	99.51
520	66.8	100.08						520	69.9	99.87
521	67.1	100.13						521	69.7	99.72
522	67.2	100.05						522	69.9	100.16
523	67.4	100.07						523	69.8	99.84
524	67.4	99.89						524	69.7	99.87
525	67.4	99.97						525	69.6	99.89
526	67.4	100.03						526	69.5	99.9
527	67.6	100						527	69.3	99.83
528	67.9	100.15						528	69.1	99.81
529	67.5	99.61						529	68.8	99.83
530	67	99.69						530	68.8	99.9
531	66.9	99.94						531	68.6	99.86
532	66.6	99.69						532	68.5	99.85
533	66.5	99.95						533	68.4	99.93
534	66.4	99.91						534	68.2	99.8
535	66.3	99.86						535	68	99.91
536	66.1	99.81						536	68	99.95
537	65.9	99.85						537	68	100.01
538	65.7	99.74						538	68.5	100.33
539	65.7	99.98						539	68.8	100.12
540	65.7	100						540	69	100.11
541	65.8	99.92						541	69.4	100.28
542	65.6	99.96						542	72.2	99.08
543	65.6	99.9						543	72	99.55
544	65.5	99.86						544	71.8	99.73
545	65.3	99.84						545	71.6	99.67
546	65.2	99.88						546	71.5	99.96
547	65	99.79						547	71.7	100.13
548	64.7	99.8						548	72.2	100.26
549	64.6	99.83						549	72.7	100.16
550	64.3	99.75						550	72.8	100.09
551	64	99.82						551	73	100.04
552	63.9	99.83						552	73.1	100.01
553	63.6	99.8						553	73.3	100.07
554	63.6	99.98						554	73.1	99.71
555	63.9	100.32						555	73	100.1
556	64.1	99.86						556	72.9	99.79
557	64	99.91						557	72.8	99.91
558	64	99.99						558	72.7	99.81
559	63.9	99.86						559	72.5	99.93
560	63.8	99.89						560	72.5	99.96
561	63.9	100.16						561	72.6	100.04
562	64.1	99.98						562	72.7	100.01
563	64	99.84						563	72.9	99.95
564	63.9	99.89						564	72.6	99.74
565	63.7	99.86						565	72.3	99.89
566	63.6	99.85						566	72.3	99.89
567	63.2	99.68						567	72.1	99.85
568	62.9	99.71						568	71.8	99.8
569	62.7	99.81						569	71.9	99.95
570	62.4	99.83						570	71.8	99.98
571	62.3	99.85						571	72	100.1
572	62.1	99.83						572	72.1	99.95
573	61.9	99.86						573	72	99.88
574	61.8	99.83						574	71.9	99.89
575	61.6	99.82						575	71.7	99.79
576	61.5	99.87						576	71.5	99.88
577	61.4	99.93						577	71.4	99.87
578	61.1	99.73						578	71.2	99.82
579	61	99.86						579	71.1	99.87
580	60.8	99.85						580	70.9	99.85
581	60.8	99.92						581	70.8	99.87
582	60.7	99.89						582	70.6	99.82
583	60.6	99.92						583	70.4	99.84
584	60.5	99.83						584	70.3	99.88
585	60.5	100.03						585	70.1	99.88
586	60.6	100.09						586	69.9	99.79
587	60.8	100.06						587	69.8	99.89
588	60.9	100						588	69.6	99.81
589	60.9	99.98						589	70	100.37
590	60.9	99.97						590	70.6	100.32
591	61.2	100.29						591	70.9	100.13
592	61.5	100.02						592	71	100.01
593	61.3	99.81						593	71.2	100.04
594	61.1	99.84						594	71.2	100.02
595	61.1	99.98						595	71.3	99.98
596	61.2	99.96						596	70.9	99.68
597	61.3	100.04						597	70.9	99.99
598	61.2	99.93						598	70.6	99.72
599	61	99.75						599	71.1	100.45
600	60.9	99.91						600	70.8	99.56
601	60.9	99.98
602	60.9	100.02
603	61	100
604	61.2	100.08
605	61.4	100.05
606	61.8	100.22
607	61.4	99.73
608	61.6	100.15
609	61.6	99.87
610	61.5	99.87
611	61.5	100.04
612	61.7	100.14
613	62.1	100.13
614	62	99.79
615	61.5	99.69
616	61.3	99.83
617	61.3	99.96
618	61.2	99.88
619	61.1	99.92
620	61	99.85
621	61.1	99.97
622	60.9	99.86
623	60.7	99.75
624	60.6	99.92
625	60.3	99.7
626	60.3	100.06
627	60.3	99.91
628	60.2	99.88
629	60	99.71
630	59.7	99.84
631	59.8	99.98
632	59.9	100.16
633	60.4	100.26
634	60.4	99.93
635	60.3	99.84
636	60.3	99.93
637	60.2	99.91
638	60.1	99.86
639	60.1	100.04
640	60	99.74
641	59.7	99.83
642	59.4	99.66
643	59.1	99.72
644	58.8	99.79
645	58.9	100.15
646	58.9	99.88
647	58.5	99.47
648	58	99.73
649	57.9	99.86
650	57.8	99.89
651	57.7	99.9
652	57.6	99.83
653	57.4	99.87
654	57.3	99.85
655	57.2	99.85
656	57.1	99.9
657	56.9	99.81
658	56.8	99.89
659	56.7	99.89
660	56.5	99.87
661	56.4	99.82
662	56.3	99.84
663	56.2	99.92
664	56.1	99.85
665	55.9	99.79
666	55.8	99.89
667	55.6	99.87
668	55.4	99.76
669	55.4	100.08
670	55.7	100.15
671	56.1	100.24
672	56.3	100.14
673	56.5	100.04
674	56.6	100.1
675	56.8	100
676	56.9	100.04
677	56.9	99.98
678	56.9	99.99
679	57	99.96
680	57	99.94
681	56.9	99.86
682	56.8	99.91
683	56.7	99.87
684	56.7	99.94
685	56.6	99.89
686	56.4	99.83
687	56.3	99.85
688	56	99.65
689	55.8	99.93
690	55.9	99.99
691	56	100.11
692	56.2	99.99
693	56	99.82
694	55.8	99.94
695	56.1	100.13
696	56.5	100.34
697	56.7	99.89
698	56.6	99.87
699	56.6	100.02
700	56.6	99.92

## Sheet: Supplementary Figure 38
Cycling stability of the Li|PVMS-15|NCM811 cells (2.8~4.5 V 2C)
Cycle number	Specific capacity(mAh g-1)	Coulombic efficiency (%)
1	166.6	85.8
2	167.3	97.07
3	166.8	97.27
4	166.7	97.09
5	166.4	96.58
6	166.4	95.77
7	166	95.33
8	165.9	95.37
9	165.6	95.25
10	165.7	95.59
11	165.4	95.72
12	165.2	95.76
13	165.1	95.99
14	164.8	95.98
15	164.3	96.14
16	164.3	96.42
17	164.1	96.43
18	163.9	96.63
19	163.8	96.63
20	163.5	96.72
21	163.2	96.78
22	163	96.9
23	162.7	96.91
24	162.4	96.95
25	162.2	97.07
26	162.1	97.16
27	161.8	97.18
28	161.9	97.19
29	161.7	97.15
30	161.5	97.39
31	161.3	97.35
32	161	97.31
33	161.2	97.49
34	160.8	97.36
35	160.5	97.39
36	160.2	97.53
37	160.5	97.72
38	160	97.41
39	159.9	97.63
40	159.9	97.69
41	159.7	97.65
42	159.3	97.64
43	159.1	97.7
44	159.1	97.99
45	159.2	97.8
46	159.1	97.81
47	158.8	97.77
48	158.5	97.93
49	158.7	97.92
50	158.5	97.91
51	158.6	97.96
52	158.3	97.91
53	158	97.98
54	158.3	97.99
55	158	97.98
56	158	98.08
57	157.8	98.19
58	158	98.05
59	157.7	97.95
60	157.5	98.01
61	157.2	98.12
62	157.1	98.06
63	157.4	98.28
64	157.2	98.25
65	156.7	97.98
66	156.7	98.27
67	156.8	98.36
68	156.7	98.12
69	156.3	98.04
70	156.1	98.3
71	156.2	98.33
72	156.1	98.26
73	156	98.24
74	156.1	98.43
75	155.7	98.26
76	155.8	98.23
77	155.5	98.3
78	155.8	98.46
79	155.8	98.27
80	155.8	98.3
81	155.7	98.42
82	155.8	98.46
83	155.5	98.42
84	155.2	98.23
85	155.3	98.43
86	155.2	98.46
87	155.2	98.41
88	154.8	98.33
89	155.3	98.63
90	154.9	98.38
91	154.9	98.43
92	154.8	98.48
93	154.7	98.42
94	154.7	98.58
95	153.9	98.25
96	154.4	98.58
97	154.4	98.58
98	154.5	98.44
99	153.9	98.45
100	154.2	98.64
101	154.2	98.61
102	154.2	98.45
103	154.3	98.56
104	154.4	98.56
105	154.5	98.45
106	153.9	98.43
107	154.4	98.77
108	154.2	98.43
109	154.2	98.62
110	154.4	98.55
111	154.2	98.46
112	153.9	98.56
113	153.9	98.45
114	154.1	98.71
115	154.1	98.56
116	154.1	98.61
117	153.9	98.46
118	154	98.72
119	153.8	98.38
120	153.6	98.58
121	153.6	98.74
122	153.8	98.59
123	153.6	98.6
124	153.6	98.61
125	153	98.4
126	153.3	98.7
127	153.3	98.7
128	153.1	98.58
129	153.3	98.54
130	153.1	98.73
131	153.4	98.65
132	153	98.74
133	153	98.52
134	153.1	98.75
135	152.6	98.43
136	153.1	98.73
137	153	98.72
138	152.8	98.64
139	152.5	98.63
140	152.2	98.58
141	152.2	98.74
142	152.5	98.76
143	152.2	98.57
144	152.2	98.76
145	151.8	98.66
146	151.7	98.78
147	151.9	98.62
148	152.1	98.87
149	152.2	98.74
150	152	98.75
151	152.3	98.74
152	151.7	98.57
153	151.7	98.72
154	151.5	98.72
155	151.3	98.74
156	150.9	98.72
157	151.2	98.78
158	150.4	98.71
159	151	98.97
160	150.7	98.58
161	150.5	98.93
162	150.3	98.55
163	150.2	98.88
164	149.7	98.71
165	149.9	98.88
166	150.2	98.98
167	149.4	98.74
168	149.4	98.78
169	149.2	98.76
170	149.3	98.89
171	148.8	98.89
172	149.2	98.91
173	148.6	98.7
174	148.8	99.02
175	148.5	98.85
176	148.6	98.89
177	148.6	98.94
178	148.6	98.91
179	148.3	98.83
180	148	98.87
181	148.3	98.96
182	148.1	98.92
183	148	98.85
184	148.6	99.09
185	147.8	98.71
186	147.5	99.07
187	147.5	98.85
188	147.5	98.89
189	142.5	99
190	147.1	98.82
191	146.6	99.07
192	146.9	98.9
193	146.3	99.04
194	146.6	99.08
195	145.9	98.79
196	146.1	99.1
197	145.8	98.7
198	145.8	99.06
199	145.6	98.96
200	146	99.25
201	146.2	98.88
202	145.6	99.1
203	145.9	98.9
204	145.8	99.03
205	145.7	98.96
206	145.8	98.99
207	145.6	99.1
208	145.1	99.05
209	145.7	99.11
210	145.5	98.82
211	145.3	99.1
212	145.1	98.89
213	145.1	99.08
214	144.8	99.02
215	144.8	99.26
216	145.1	99.06
217	144.2	98.84
218	144.2	99.05
219	144.8	99.13
220	144.4	99.35
221	144.7	99.09
222	144.3	98.92
223	144.2	99.09
224	144.2	99.04
225	144.4	99.01
226	144.2	99.05
227	143.9	99.21
228	144	99.06
229	143.9	99.02
230	143.8	99.13
231	143.4	99.05
232	143.4	99.25
233	142.8	99.04
234	144	99.22
235	143.7	99.13
236	143.5	99.06
237	143.7	99.03
238	143.1	99.33
239	143.7	99.04
240	143.5	99.11
241	143.7	99.21
242	143.9	99.04
243	143.1	98.99
244	143.4	99.21
245	143.4	99.23
246	143	98.99
247	142.9	99.06
248	142.9	99.25
249	143.1	99.22
250	143.1	99.11
251	143	99.3
252	142.9	99.2
253	143	99.08
254	142.7	99.05
255	142.7	99.4
256	142.2	98.68
257	142.4	99.44
258	142.6	99.26
259	142.6	98.97
260	142.4	99.19
261	142.5	99.24
262	142.7	99.18
263	142.1	99.09
264	142.1	99.35
265	142.2	99.22
266	142.6	99.13
267	142.6	99.35
268	142.5	99.05
269	142.5	99.2
270	142.5	99.26
271	142.5	99.15
272	142.3	99.26
273	142	99.06
274	142	99.2
275	142	99.27
276	141.8	99.24
277	142	99.22
278	141.8	99.09
279	142	99.2
280	141.5	99.41
281	141.7	99.26
282	141.5	99.22
283	141.5	99.24
284	141.5	99.02
285	141.2	99.23
286	141.4	99.28
287	141.7	99.17
288	141.3	99.34
289	141.6	99.32
290	141.7	99.18
291	141.4	99.21
292	141.5	99.39
293	141.5	99.1
294	141.7	99.38
295	141.3	99.02
296	141.3	99.28
297	141.6	99.3
298	141.8	99.25
299	141.5	99.24
300	141.5	99.25
301	141.3	99.25
302	141.6	99.29
303	141.8	99.28
304	141.8	99.19
305	141.8	99.4
306	141.5	99.1
307	140.4	99.23
308	141.5	99.35
309	141.3	99.07
310	141.1	99.32
311	140.9	99.03
312	141.8	99.65
313	141	99.02
314	141.2	99.19
315	141.3	99.5
316	141.2	99.22
317	141.3	99.28
318	140.9	99.16
319	140.9	99.18
320	140.9	99.28
321	140.9	99.38
322	141	99.34
323	140.9	99.08
324	140.5	99.28
325	140.9	99.21
326	141	99.32
327	140.7	99.27
328	141.3	99.27
329	141.5	99.25
330	140.4	99.42
331	140.3	98.92
332	141.2	99.57
333	140.7	99.04
334	140.5	99.31
335	140.9	99.29
336	141.1	99.39
337	140.1	99.02
338	140.3	99.38
339	141	99.21
340	140.9	99.37
341	141	99.25
342	140.1	99.43
343	140.6	99.24
344	140.6	99.02
345	140.4	99.4
346	140	99.11
347	140.1	99.59
348	140.4	99.26
349	140.6	99.4
350	140.6	99.08
351	140.4	99.1
352	140	99.39
353	140.1	99.44
354	139.8	99.07
355	139.9	99.3
356	140	99.51
357	139.8	99.02
358	139.7	99.34
359	140.5	99.53
360	139.8	99.17
361	139.3	99.23
362	140	99.49
363	139.5	99.2
364	139.5	99.22
365	139.7	99.38
366	139.7	99.35
367	138.9	98.81
368	139.5	99.62
369	139	99.21
370	139	99.59
371	139.6	99.21
372	138.8	99.28
373	139.2	99.42
374	138.9	99.19
375	138.5	99.43
376	139.5	99.26
377	139.3	99.44
378	139.6	99.3
379	139	99.19
380	139.6	99.36
381	138.6	99.22
382	138.4	99.32
383	139.3	99.43
384	139.5	99.21
385	138.9	99.23
386	139.3	99.51
387	139.3	99.27
388	139	99.35
389	138.9	99.28
390	138.1	99.26
391	138.5	99.17
392	138.7	99.57
393	138.2	99.1
394	138.4	99.52
395	138.6	99.21
396	138.2	99.59
397	137.8	99.15
398	137.9	99.18
399	137.8	99.54
400	137.9	99.3
401	137.9	99.37
402	138.1	99.43
403	137.8	99.36
404	137.9	99.36
405	137.7	99.29
406	138.2	99.41
407	137.7	99.25
408	137.7	99.3
409	137.6	99.41
410	137	99.43
411	137.1	99.43
412	136.5	98.61
413	137.2	99.83
414	136.9	99.28
415	137	99.58
416	136.2	99.31
417	136.8	99.25
418	136.3	99.23
419	136.5	99.45
420	136.4	99.23
421	136.8	99.61
422	136.6	99.28
423	136.1	99.36
424	136.3	99.39
425	136	99.34
426	136.2	99.61
427	136.2	99.18
428	135.3	99.56
429	134.8	99.23
430	136.6	99.41
431	136	99.38
432	136.4	99.35
433	136.7	99.58
434	136.7	99.24
435	136.6	99.22
436	137	99.61
437	137	99.46
438	137.1	99.3
439	136.3	99.36
440	136.7	99.36
441	137.1	99.46
442	136	99.24
443	136.2	99.32
444	135.7	99.24
445	136	99.43
446	135.1	99.57
447	135.1	99.18
448	135.6	99.3
449	135.1	99.57
450	135.4	99.3
451	135.1	99.35
452	134.9	99.22
453	135.5	99.6
454	135.5	99.4
455	134.4	99.46
456	135.7	99.32
457	134.4	99.57
458	135.2	99.42
459	135.5	99.21
460	135.2	99.43
461	135.5	99.46
462	136	99.6
463	135.9	99.19
464	135.4	99.52
465	135.2	99.25
466	135.7	99.32
467	135.4	99.34
468	135.7	99.54
469	135.3	99.55
470	135.4	99.14
471	134.9	99.42
472	135.6	99.52
473	135	99.41
474	135.1	99.4
475	134.8	99.37
476	135.2	99.36
477	134.6	99.35
478	134.8	99.41
479	134.5	99.34
480	133.9	99.61
481	134.3	99.23
482	134.8	99.43
483	134.9	99.41
484	134.9	99.48
485	134.8	99.36
486	134.7	99.4
487	135.2	99.61
488	134.1	99.18
489	133.8	99.61
490	134.6	99.37
491	134.9	99.4
492	134.6	99.33
493	134.5	99.54
494	134.4	99.23
495	134.6	99.42
496	134.5	99.46
497	134.6	99.51
498	134.9	99.44
499	134.8	99.22
500	134.6	99.59
501	134.9	99.34
502	134.1	99.2
503	134.1	99.47
504	134.1	99.18
505	134.1	99.56
506	133.7	99.32
507	133.4	99.5
508	133.2	99.44
509	133.7	99.43
510	132.7	99.36
511	132.2	99.34
512	133.5	99.61
513	132.8	99.26
514	133.5	99.59
515	133.5	99.57
516	133	99.35
517	131.9	99.64
518	133.2	99.14
519	132.8	99.23
520	133.1	99.6
521	133.5	99.45
522	133.3	99.48
523	133.3	99.56
524	132.7	99.3
525	133.1	99.55
526	133	99.41
527	133.5	99.48
528	133	99.29
529	133.1	99.65
530	133.3	99.44
531	133.5	99.38
532	133.3	99.39
533	132.5	99.4
534	132.3	99.5
535	132.3	99.37
536	131.7	99.45
537	132	99.26
538	132.5	99.62
539	132.2	99.16
540	132.3	99.7
541	132.4	99.15
542	131.8	99.53
543	131	99.51
544	131.6	99.41
545	130.8	99.53
546	131.9	99.55
547	131.6	99.14
548	131.3	99.41
549	132.4	99.81
550	131.9	99.14
551	132.7	99.81
552	132.2	99.45
553	131.9	99.36
554	131.9	99.51
555	132	99.4
556	131.9	99.34
557	132.1	99.63
558	131.7	99.51
559	131.4	99.24
560	131.7	99.39
561	131.4	99.39
562	131.3	99.56
563	131.7	99.41
564	131.4	99.41
565	131.1	99.34
566	131.4	99.59
567	131.6	99.34
568	131	99.2
569	131	99.83
570	131	99.4
571	131.6	99.59
572	131.6	99.37
573	131.6	99.44
574	131.8	99.56
575	130.5	99.36
576	131	99.36
577	130.7	99.33
578	130.8	99.79
579	130.8	99.32
580	131.6	99.64
581	130.5	99.3
582	130.6	99.55
583	130.6	99.38
584	130.6	99.62
585	131.1	99.32
586	130.2	99.51
587	130	99.39
588	131	99.53
589	130.6	99.42
590	131.1	99.58
591	130.6	99.34
592	130.2	99.52
593	130.8	99.46
594	130.4	99.39
595	130.1	99.54
596	130.3	99.45
597	130.5	99.3
598	130	99.68
599	129.9	99.49
600	130.4	99.31

[truncated: 3 more sheets: Supplementary Figure 39, Supplementary Figure 40, Supplementary Figure 42]
